# Supplementary material for: 1,2-Bis[di­(benzo­furan-2-yl)phosphan­yl]ethane
Source: IUCrdata. 2025 Oct 24;10(Pt 10):x250916. doi: 10.1107/S2414314625009162 (PMC12598889; doi:10.1107/S2414314625009162)
Supplement: Supplementary file 1 [file x-10-x250916-sup1.cif]

##############################################################################
#                                                                            #
# This CIF contains the data for a data article accepted for                 #
# publication in IUCrData. It conforms to the requirements of                #
# Notes for Authors for IUCrData, and has been                               #
# peer reviewed under the auspices of IUCrData.                              #
#                                                                            #
# Full details of the Crystallographic Information File format               #
# are given in the paper "The Crystallographic Information File (CIF):       #
# a New Standard Archive File for Crystallography" by S. R. Hall, F. H.      #
# Allen and I. D. Brown [Acta Cryst. (1991), A47, 655-685].                  #
#                                                                            #
# The current version of the core CIF dictionary is obtainable from          #
# ftp://ftp.iucr.org/pub/cif_core.dic.                                       #
#                                                                            #
# Software is freely available for graphical display of the structure(s)     #
# in this CIF. For information consult the CIF software page                 #
# http://www.iucr.org/resources/cif/software.                                #
#                                                                            #
# This file may be used for bona fide research purposes within the           #
# scientific community so long as proper attribution is given to the data    # 
# article from which it was obtained.                                        #
#                                                                            #
##############################################################################
data_I
_audit_creation_method     'SHELXL-2019/1'
_journal_date_recd_electronic     2025-10-17
_journal_date_accepted     2025-10-20
_journal_name_full     'IUCrData'
_journal_year     2025
_journal_volume     10
_journal_issue      1
_journal_page_first     0
_journal_page_last     0
_journal_paper_category     HO
_journal_paper_doi     10.1107/S2414314625009162
_journal_coeditor_code     VM4075
_publ_contact_author_name     'Kathrin Junge'
_publ_contact_author_address
;
Leibniz-Institut f\"ur Katalyse e. V.
Albert-Einstein-Str. 29a
18059 Rostock
Germany
;
_publ_contact_author_email
;
Kathrin.Junge@catalysis.de
;
_publ_contact_author_fax     '+49(381)1281-5000'
_publ_contact_author_phone     '+49(381)1281-138'
_publ_section_title
;
1,2-Bis[di(benzofuran-2-yl)phosphanyl]ethane
;
_publ_section_title_footnote     .
loop_
    _publ_author_name
    _publ_author_footnote
    _publ_author_address
    'Ahrens, Sebastian' .
;
Leibniz-Institut f\"ur Katalyse e. V.
Albert-Einstein-Str. 29a
18059 Rostock
Germany
;
    'Spannenberg, Anke' .
;
Leibniz-Institut f\"ur Katalyse e. V.
Albert-Einstein-Str. 29a
18059 Rostock
Germany
;
    'Beller, Matthias' .
;
Leibniz-Institut f\"ur Katalyse e. V.
Albert-Einstein-Str. 29a
18059 Rostock
Germany
;
    'Junge, Kathrin' .
;
Leibniz-Institut f\"ur Katalyse e. V.
Albert-Einstein-Str. 29a
18059 Rostock
Germany
;
_publ_section_synopsis
;
A new electron-rich, bidentate phosphine,
1,2-bis[di(benzofuran-2-yl)phosphanyl]ethane, was synthesized and
structurally characterized by single-crystal X-ray diffraction.
;
_chemical_name_systematic
;
1,2-Bis[di(benzofuran-2-yl)phosphanyl]ethane
;
_chemical_name_common     ?
_chemical_formula_moiety     'C34 H24 O4 P2'
_chemical_formula_sum     'C34 H24 O4 P2'
_chemical_formula_iupac     'C34 H24 O4 P2'
_chemical_formula_weight     558.47
_chemical_melting_point     ?
_space_group_crystal_system     monoclinic
_space_group_name_H-M_alt     'P 21/n'
_space_group_name_Hall     '-P 2yn'
loop_
    _space_group_symop_operation_xyz
    'x, y, z'
    '-x+1/2, y+1/2, -z+1/2'
    '-x, -y, -z'
    'x-1/2, -y-1/2, z-1/2'
_cell_length_a     5.6351(5)
_cell_length_b     10.5372(9)
_cell_length_c     22.7988(19)
_cell_angle_alpha     90
_cell_angle_beta     93.6960(10)
_cell_angle_gamma     90
_cell_volume     1350.9(2)
_cell_formula_units_Z     2
_cell_measurement_reflns_used     9822
_cell_measurement_theta_min     2.63
_cell_measurement_theta_max     29.21
_cell_measurement_temperature     150(2)
_exptl_crystal_description     'needle'
_exptl_crystal_colour     'colorless'
_exptl_crystal_size_max     0.350
_exptl_crystal_size_mid     0.170
_exptl_crystal_size_min     0.110
_exptl_crystal_density_diffrn     1.373
_exptl_crystal_density_meas     ?
_exptl_crystal_density_method     ?
_exptl_crystal_F_000     580
_exptl_absorpt_coefficient_mu     0.201
_exptl_absorpt_correction_type     multi-scan
_exptl_absorpt_process_details     '(SADABS; Krause et al., 2015)'
_exptl_absorpt_correction_T_min     0.93
_exptl_absorpt_correction_T_max     0.98
_diffrn_ambient_temperature     150(2)
_diffrn_source     'fine-focus sealed tube'
_diffrn_radiation_type     MoK\a
_diffrn_radiation_wavelength     0.71073
_diffrn_measurement_device_type     'Bruker APEXII CCD'
_diffrn_measurement_method     '\f and \w scans'
_diffrn_detector_area_resol_mean     8.3333
_diffrn_reflns_number     23407
_diffrn_reflns_av_R_equivalents     0.0254
_diffrn_reflns_av_unetI/netI     0.0161
_diffrn_reflns_theta_min     1.790
_diffrn_reflns_theta_max     28.998
_diffrn_reflns_theta_full     25.242
_diffrn_measured_fraction_theta_max     1.000
_diffrn_measured_fraction_theta_full     1.000
_diffrn_reflns_limit_h_min     -7
_diffrn_reflns_limit_h_max     7
_diffrn_reflns_limit_k_min     -14
_diffrn_reflns_limit_k_max     14
_diffrn_reflns_limit_l_min     -31
_diffrn_reflns_limit_l_max     31
_refine_special_details     ?
_reflns_number_total     3594
_reflns_number_gt     3145
_reflns_threshold_expression     'I > 2\s(I)'
_refine_ls_structure_factor_coef     Fsqd
_refine_ls_matrix_type     full
_refine_ls_R_factor_all     0.0436
_refine_ls_R_factor_gt     0.0375
_refine_ls_wR_factor_gt     0.0968
_refine_ls_wR_factor_ref     0.1024
_refine_ls_goodness_of_fit_ref     1.038
_refine_ls_restrained_S_all     1.038
_refine_ls_number_reflns     3594
_refine_ls_number_parameters     181
_refine_ls_number_restraints     0
_refine_ls_hydrogen_treatment     constr
_refine_ls_weighting_scheme     calc
_refine_ls_weighting_details
              'w=1/[\s^2^(Fo^2^)+(0.0496P)^2^+0.6701P] where P=(Fo^2^+2Fc^2^)/3'
_atom_sites_solution_hydrogens     geom
_atom_sites_solution_primary     ?
_atom_sites_solution_secondary     ?
_refine_ls_shift/su_max     0.001
_refine_ls_shift/su_mean     0.000
_refine_diff_density_max     0.411
_refine_diff_density_min     -0.279
_refine_ls_extinction_method     none
_refine_ls_extinction_coef     .
loop_
    _atom_type_symbol
    _atom_type_description
    _atom_type_scat_dispersion_real
    _atom_type_scat_dispersion_imag
    _atom_type_scat_source
    'C' 'C' 0.0033 0.0016
                         'International Tables Vol C Tables 4.2.6.8 and 6.1.1.4'
    'H' 'H' 0.0000 0.0000
                         'International Tables Vol C Tables 4.2.6.8 and 6.1.1.4'
    'O' 'O' 0.0106 0.0060
                         'International Tables Vol C Tables 4.2.6.8 and 6.1.1.4'
    'P' 'P' 0.1023 0.0942
                         'International Tables Vol C Tables 4.2.6.8 and 6.1.1.4'
_computing_data_collection
;
APEX2 (Bruker, 2014)
;
_computing_cell_refinement
;
SAINT (Bruker, 2013)
;
_computing_data_reduction
;
SAINT (Bruker, 2013)
;
_computing_structure_solution
;
<i>SHELXT</i> (Sheldrick, 2015a)
;
_computing_structure_refinement
;
SHELXL (Sheldrick, 2015b)
;
_computing_molecular_graphics
;
XP in SHELXTL (Sheldrick, 2008)
;
_computing_publication_material
;
publCIF (Westrip, 2010)
;
loop_
    _atom_site_type_symbol
    _atom_site_label
    _atom_site_fract_x
    _atom_site_fract_y
    _atom_site_fract_z
    _atom_site_U_iso_or_equiv
    _atom_site_adp_type
    _atom_site_calc_flag
    _atom_site_occupancy
    _atom_site_disorder_assembly
    _atom_site_disorder_group
    P P1 0.71188(6) 0.84518(3) 0.46075(2) 0.02309(10) Uani d 1 . .
    O O1 0.49580(18) 0.91096(10) 0.35215(4) 0.0306(2) Uani d 1 . .
    O O2 0.66914(17) 0.61479(9) 0.40832(4) 0.0265(2) Uani d 1 . .
    C C1 0.4685(2) 0.92984(11) 0.49513(6) 0.0236(2) Uani d 1 . .
    H H1A 0.320524 0.923062 0.469453 0.028 Uiso calc 1 . .
    H H1B 0.439854 0.889731 0.533297 0.028 Uiso calc 1 . .
    C C2 0.6973(3) 0.92132(12) 0.38979(6) 0.0275(3) Uani d 1 . .
    C C3 0.8541(3) 1.00332(13) 0.36809(6) 0.0280(3) Uani d 1 . .
    H H3 1.005756 1.025137 0.385828 0.034 Uiso calc 1 . .
    C C4 0.7503(3) 1.05138(13) 0.31355(6) 0.0273(3) Uani d 1 . .
    C C5 0.8159(3) 1.14240(15) 0.27287(7) 0.0362(3) Uani d 1 . .
    H H5 0.963404 1.185957 0.277924 0.043 Uiso calc 1 . .
    C C6 0.6589(4) 1.16671(17) 0.22517(7) 0.0458(4) Uani d 1 . .
    H H6 0.698030 1.229013 0.197263 0.055 Uiso calc 1 . .
    C C7 0.4426(4) 1.1010(2) 0.21721(7) 0.0491(4) Uani d 1 . .
    H H7 0.339642 1.118676 0.183556 0.059 Uiso calc 1 . .
    C C8 0.3754(3) 1.01094(17) 0.25715(8) 0.0422(4) Uani d 1 . .
    H H8 0.229594 0.965882 0.251760 0.051 Uiso calc 1 . .
    C C9 0.5312(3) 0.99049(13) 0.30494(6) 0.0282(3) Uani d 1 . .
    C C10 0.5509(2) 0.70025(12) 0.44235(5) 0.0227(2) Uani d 1 . .
    C C11 0.3408(2) 0.65268(12) 0.45784(6) 0.0239(3) Uani d 1 . .
    H H11 0.229288 0.693672 0.480968 0.029 Uiso calc 1 . .
    C C12 0.3194(2) 0.52756(12) 0.43237(5) 0.0231(2) Uani d 1 . .
    C C13 0.1490(3) 0.43112(13) 0.43126(6) 0.0284(3) Uani d 1 . .
    H H13 0.008549 0.439902 0.451813 0.034 Uiso calc 1 . .
    C C14 0.1906(3) 0.32213(13) 0.39931(7) 0.0326(3) Uani d 1 . .
    H H14 0.077800 0.255057 0.398549 0.039 Uiso calc 1 . .
    C C15 0.3946(3) 0.30903(14) 0.36829(7) 0.0347(3) Uani d 1 . .
    H H15 0.416334 0.233660 0.346410 0.042 Uiso calc 1 . .
    C C16 0.5668(3) 0.40349(14) 0.36860(7) 0.0327(3) Uani d 1 . .
    H H16 0.705679 0.395315 0.347393 0.039 Uiso calc 1 . .
    C C17 0.5236(2) 0.51025(12) 0.40171(6) 0.0245(3) Uani d 1 . .
loop_
    _atom_site_aniso_label
    _atom_site_aniso_U_11
    _atom_site_aniso_U_22
    _atom_site_aniso_U_33
    _atom_site_aniso_U_12
    _atom_site_aniso_U_13
    _atom_site_aniso_U_23
    P1 0.02388(17) 0.01797(16) 0.02763(18) -0.00108(11) 0.00324(12) -0.00143(11)
    O1 0.0314(5) 0.0278(5) 0.0333(5) -0.0038(4) 0.0058(4) 0.0004(4)
    O2 0.0255(5) 0.0207(4) 0.0339(5) 0.0000(4) 0.0059(4) -0.0060(4)
    C1 0.0272(6) 0.0181(5) 0.0259(6) -0.0009(5) 0.0047(5) -0.0026(5)
    C2 0.0349(7) 0.0203(6) 0.0281(6) -0.0004(5) 0.0073(5) -0.0034(5)
    C3 0.0339(7) 0.0230(6) 0.0273(6) -0.0057(5) 0.0037(5) -0.0013(5)
    C4 0.0327(7) 0.0240(6) 0.0259(6) -0.0005(5) 0.0072(5) -0.0028(5)
    C5 0.0399(8) 0.0335(8) 0.0367(8) -0.0043(6) 0.0135(6) 0.0027(6)
    C6 0.0671(12) 0.0451(9) 0.0267(7) 0.0055(8) 0.0143(7) 0.0072(7)
    C7 0.0620(12) 0.0565(11) 0.0275(7) 0.0084(9) -0.0089(7) -0.0055(7)
    C8 0.0405(9) 0.0430(9) 0.0419(8) -0.0020(7) -0.0059(7) -0.0096(7)
    C9 0.0317(7) 0.0240(6) 0.0296(6) -0.0012(5) 0.0086(5) -0.0043(5)
    C10 0.0263(6) 0.0172(5) 0.0247(6) 0.0020(4) 0.0028(5) -0.0010(4)
    C11 0.0268(6) 0.0186(5) 0.0266(6) 0.0008(5) 0.0046(5) -0.0012(4)
    C12 0.0268(6) 0.0188(5) 0.0234(6) 0.0015(5) -0.0017(5) 0.0010(4)
    C13 0.0296(7) 0.0239(6) 0.0315(7) -0.0030(5) 0.0006(5) 0.0016(5)
    C14 0.0357(7) 0.0211(6) 0.0397(8) -0.0050(5) -0.0074(6) -0.0011(5)
    C15 0.0374(8) 0.0231(6) 0.0422(8) 0.0044(6) -0.0077(6) -0.0110(6)
    C16 0.0299(7) 0.0284(7) 0.0396(8) 0.0051(5) 0.0003(6) -0.0103(6)
    C17 0.0248(6) 0.0196(6) 0.0288(6) 0.0012(5) -0.0014(5) -0.0017(5)
_geom_special_details
;
 All esds (except the esd in the dihedral angle between two l.s. planes)
 are estimated using the full covariance matrix.  The cell esds are taken
 into account individually in the estimation of esds in distances, angles
 and torsion angles; correlations between esds in cell parameters are only
 used when they are defined by crystal symmetry.  An approximate (isotropic)
 treatment of cell esds is used for estimating esds involving l.s. planes.
;
loop_
    _geom_bond_atom_site_label_1
    _geom_bond_atom_site_label_2
    _geom_bond_site_symmetry_2
    _geom_bond_distance
    _geom_bond_publ_flag
    P1 C2 . 1.8028(14) ?
    P1 C10 . 1.8117(13) ?
    P1 C1 . 1.8519(13) ?
    O1 C2 . 1.3829(18) ?
    O1 C9 . 1.3887(17) ?
    O2 C17 . 1.3758(15) ?
    O2 C10 . 1.3869(15) ?
    C1 C1 3_676 1.533(2) ?
    C1 H1A . 0.9900 ?
    C1 H1B . 0.9900 ?
    C2 C3 . 1.3520(19) ?
    C3 C4 . 1.4321(19) ?
    C3 H3 . 0.9500 ?
    C4 C9 . 1.394(2) ?
    C4 C5 . 1.400(2) ?
    C5 C6 . 1.381(2) ?
    C5 H5 . 0.9500 ?
    C6 C7 . 1.404(3) ?
    C6 H6 . 0.9500 ?
    C7 C8 . 1.384(3) ?
    C7 H7 . 0.9500 ?
    C8 C9 . 1.371(2) ?
    C8 H8 . 0.9500 ?
    C10 C11 . 1.3531(18) ?
    C11 C12 . 1.4425(17) ?
    C11 H11 . 0.9500 ?
    C12 C17 . 1.3965(19) ?
    C12 C13 . 1.3971(18) ?
    C13 C14 . 1.388(2) ?
    C13 H13 . 0.9500 ?
    C14 C15 . 1.394(2) ?
    C14 H14 . 0.9500 ?
    C15 C16 . 1.390(2) ?
    C15 H15 . 0.9500 ?
    C16 C17 . 1.3850(18) ?
    C16 H16 . 0.9500 ?
loop_
    _geom_angle_atom_site_label_1
    _geom_angle_atom_site_label_2
    _geom_angle_atom_site_label_3
    _geom_angle_site_symmetry_1
    _geom_angle_site_symmetry_3
    _geom_angle
    _geom_angle_publ_flag
    C2 P1 C10 . . 100.04(6) ?
    C2 P1 C1 . . 99.98(6) ?
    C10 P1 C1 . . 97.50(6) ?
    C2 O1 C9 . . 106.27(11) ?
    C17 O2 C10 . . 106.06(10) ?
    C1 C1 P1 3_676 . 110.79(12) ?
    C1 C1 H1A 3_676 . 109.5 ?
    P1 C1 H1A . . 109.5 ?
    C1 C1 H1B 3_676 . 109.5 ?
    P1 C1 H1B . . 109.5 ?
    H1A C1 H1B . . 108.1 ?
    C3 C2 O1 . . 110.67(12) ?
    C3 C2 P1 . . 128.31(11) ?
    O1 C2 P1 . . 120.64(10) ?
    C2 C3 C4 . . 107.70(13) ?
    C2 C3 H3 . . 126.1 ?
    C4 C3 H3 . . 126.1 ?
    C9 C4 C5 . . 119.42(14) ?
    C9 C4 C3 . . 105.53(12) ?
    C5 C4 C3 . . 134.98(14) ?
    C6 C5 C4 . . 117.75(15) ?
    C6 C5 H5 . . 121.1 ?
    C4 C5 H5 . . 121.1 ?
    C5 C6 C7 . . 121.14(16) ?
    C5 C6 H6 . . 119.4 ?
    C7 C6 H6 . . 119.4 ?
    C8 C7 C6 . . 121.67(16) ?
    C8 C7 H7 . . 119.2 ?
    C6 C7 H7 . . 119.2 ?
    C9 C8 C7 . . 116.23(16) ?
    C9 C8 H8 . . 121.9 ?
    C7 C8 H8 . . 121.9 ?
    C8 C9 O1 . . 126.45(14) ?
    C8 C9 C4 . . 123.73(14) ?
    O1 C9 C4 . . 109.80(12) ?
    C11 C10 O2 . . 111.43(11) ?
    C11 C10 P1 . . 133.26(10) ?
    O2 C10 P1 . . 115.17(9) ?
    C10 C11 C12 . . 106.59(11) ?
    C10 C11 H11 . . 126.7 ?
    C12 C11 H11 . . 126.7 ?
    C17 C12 C13 . . 118.91(12) ?
    C17 C12 C11 . . 105.69(11) ?
    C13 C12 C11 . . 135.38(13) ?
    C14 C13 C12 . . 118.18(14) ?
    C14 C13 H13 . . 120.9 ?
    C12 C13 H13 . . 120.9 ?
    C13 C14 C15 . . 121.37(13) ?
    C13 C14 H14 . . 119.3 ?
    C15 C14 H14 . . 119.3 ?
    C16 C15 C14 . . 121.64(13) ?
    C16 C15 H15 . . 119.2 ?
    C14 C15 H15 . . 119.2 ?
    C17 C16 C15 . . 115.93(14) ?
    C17 C16 H16 . . 122.0 ?
    C15 C16 H16 . . 122.0 ?
    O2 C17 C16 . . 125.85(13) ?
    O2 C17 C12 . . 110.19(11) ?
    C16 C17 C12 . . 123.94(13) ?
loop_
    _geom_torsion_atom_site_label_1
    _geom_torsion_atom_site_label_2
    _geom_torsion_atom_site_label_3
    _geom_torsion_atom_site_label_4
    _geom_torsion_site_symmetry_1
    _geom_torsion_site_symmetry_2
    _geom_torsion_site_symmetry_3
    _geom_torsion_site_symmetry_4
    _geom_torsion
    _geom_torsion_publ_flag
    C2 P1 C1 C1 . . . 3_676 -66.72(13) ?
    C10 P1 C1 C1 . . . 3_676 -168.36(12) ?
    C9 O1 C2 C3 . . . . 0.12(15) ?
    C9 O1 C2 P1 . . . . 173.64(9) ?
    C10 P1 C2 C3 . . . . -150.90(13) ?
    C1 P1 C2 C3 . . . . 109.56(13) ?
    C10 P1 C2 O1 . . . . 36.84(11) ?
    C1 P1 C2 O1 . . . . -62.70(11) ?
    O1 C2 C3 C4 . . . . 0.80(16) ?
    P1 C2 C3 C4 . . . . -172.09(10) ?
    C2 C3 C4 C9 . . . . -1.38(15) ?
    C2 C3 C4 C5 . . . . 175.51(16) ?
    C9 C4 C5 C6 . . . . -0.7(2) ?
    C3 C4 C5 C6 . . . . -177.27(16) ?
    C4 C5 C6 C7 . . . . -1.0(2) ?
    C5 C6 C7 C8 . . . . 1.2(3) ?
    C6 C7 C8 C9 . . . . 0.4(3) ?
    C7 C8 C9 O1 . . . . 175.93(14) ?
    C7 C8 C9 C4 . . . . -2.2(2) ?
    C2 O1 C9 C8 . . . . -179.39(15) ?
    C2 O1 C9 C4 . . . . -1.02(14) ?
    C5 C4 C9 C8 . . . . 2.4(2) ?
    C3 C4 C9 C8 . . . . 179.90(14) ?
    C5 C4 C9 O1 . . . . -176.00(12) ?
    C3 C4 C9 O1 . . . . 1.48(15) ?
    C17 O2 C10 C11 . . . . 0.95(14) ?
    C17 O2 C10 P1 . . . . 177.25(9) ?
    C2 P1 C10 C11 . . . . -113.82(14) ?
    C1 P1 C10 C11 . . . . -12.23(15) ?
    C2 P1 C10 O2 . . . . 70.91(10) ?
    C1 P1 C10 O2 . . . . 172.49(9) ?
    O2 C10 C11 C12 . . . . 0.06(15) ?
    P1 C10 C11 C12 . . . . -175.35(10) ?
    C10 C11 C12 C17 . . . . -1.02(14) ?
    C10 C11 C12 C13 . . . . -179.30(14) ?
    C17 C12 C13 C14 . . . . -0.27(19) ?
    C11 C12 C13 C14 . . . . 177.84(14) ?
    C12 C13 C14 C15 . . . . -0.9(2) ?
    C13 C14 C15 C16 . . . . 0.9(2) ?
    C14 C15 C16 C17 . . . . 0.3(2) ?
    C10 O2 C17 C16 . . . . 177.01(13) ?
    C10 O2 C17 C12 . . . . -1.61(14) ?
    C15 C16 C17 O2 . . . . 179.94(13) ?
    C15 C16 C17 C12 . . . . -1.6(2) ?
    C13 C12 C17 O2 . . . . -179.74(11) ?
    C11 C12 C17 O2 . . . . 1.64(14) ?
    C13 C12 C17 C16 . . . . 1.6(2) ?
    C11 C12 C17 C16 . . . . -177.01(13) ?
_shelx_space_group_comment
;
The symmetry employed for this shelxl refinement is uniquely defined
by the following loop, which should always be used as a source of
symmetry information in preference to the above space-group names.
They are only intended as comments.
;
_shelx_hkl_file
;
  -1   0   0   -0.60    0.40
  -1   0   0   -0.40    0.40
  -1   0   0   -0.40    0.30
  -2   0   0  258.57    5.20
  -2   0   0  257.57    5.80
   2   0   0  263.57    5.70
  -2   0   0  255.87    5.90
   3   0   0   -0.20    0.60
  -3   0   0   -0.50    0.40
  -3   0   0    0.40    0.80
  -3   0   0   -0.20    0.70
   3   0   0   -0.10    0.50
   4   0   0  101.19    3.30
  -4   0   0   97.79    2.70
  -4   0   0   91.49    3.60
   4   0   0   97.19    3.40
  -4   0   0  100.19    3.70
  -5   0   0   -0.60    1.10
   5   0   0    0.80    1.00
   5   0   0    0.80    1.00
   5   0   0    1.20    0.80
  -5   0   0   -0.90    1.00
  -6   0   0  143.09    5.80
   6   0   0  132.99    5.10
   6   0   0  145.09    5.60
  -6   0   0  144.79    5.50
   7   0   0   -0.70    1.10
  -7   0   0    1.70    1.60
   7   0   0    0.20    1.30
  -7   0   0    1.40    1.30
   0  -1   0   -3.70    0.30
   0  -1   0   -3.60    0.20
   0   1   0   -3.40    0.30
   0   1   0   -3.20    0.20
   0   1   0   -3.50    0.30
  -1  -1   0  483.75    9.40
   1  -1   0  504.85    9.40
   1  -1   0  483.45    9.70
   1  -1   0  467.15    9.30
   1  -1   0  494.35    9.20
  -1  -1   0  493.75    9.70
   1   1   0  497.95    9.60
  -1   1   0  493.85    9.70
  -1   1   0  494.25    9.60
  -1   1   0  493.35    9.30
  -2  -1   0  150.48    3.70
  -2  -1   0  146.09    3.90
   2  -1   0  150.78    3.90
   2  -1   0  148.29    3.60
  -2  -1   0  149.39    3.40
  -2   1   0  152.98    3.30
   2   1   0  150.08    3.70
  -2   1   0  149.59    3.90
   3  -1   0  121.49    3.50
   3  -1   0  122.19    3.90
  -3  -1   0  128.29    3.10
  -3  -1   0  126.59    4.00
  -3  -1   0  126.39    3.70
  -3   1   0  131.99    3.10
  -3   1   0  130.59    4.00
   3   1   0  124.09    3.60
  -3   1   0  124.59    3.90
  -4  -1   0   29.60    2.00
   4  -1   0   28.70    2.10
  -4  -1   0   28.80    2.20
   4  -1   0   30.90    1.80
  -4   1   0   31.50    2.20
   4   1   0   27.30    2.00
  -4   1   0   27.80    2.10
   4   1   0   29.20    1.80
  -4   1   0   26.70    1.30
   5  -1   0   57.79    2.70
  -5  -1   0   58.29    3.40
   5  -1   0   63.09    3.40
   5  -1   0   68.39    3.00
  -5  -1   0   64.39    3.20
  -5   1   0   57.69    3.30
   5   1   0   68.49    3.00
  -5   1   0   65.59    3.50
   5   1   0   64.19    3.20
  -6  -1   0   78.39    4.20
   6  -1   0   75.29    3.60
   6  -1   0   79.29    4.20
  -6  -1   0   67.99    3.70
  -6   1   0   74.89    4.20
   6   1   0   77.59    3.60
  -6   1   0   72.29    4.10
   6   1   0   76.39    3.80
  -7  -1   0    6.60    2.00
  -7  -1   0    5.50    1.70
   7  -1   0    7.10    2.00
   7   1   0    5.90    1.70
  -7   1   0    5.30    1.70
   7   1   0    6.60    1.90
   0  -2   0 3250.57   60.79
   0  -2   0 3307.67   61.59
   0   2   0 3348.26   60.69
   0   2   0 3242.88   60.89
   0   2   0 3272.57   61.39
  -1  -2   0   28.20    1.30
   1  -2   0   31.90    1.50
   1  -2   0   29.60    1.10
   1  -2   0   31.50    1.00
  -1  -2   0   30.50    1.40
  -1  -2   0   28.80    0.90
  -1   2   0   28.00    1.10
  -1   2   0   28.80    1.10
   1   2   0   30.90    1.40
  -1   2   0   29.80    1.20
  -1   2   0   30.80    1.40
  -2  -2   0  310.57    6.50
   2  -2   0  312.67    6.40
   2  -2   0  306.37    7.10
   2  -2   0  305.77    6.20
  -2  -2   0  312.07    7.00
  -2   2   0  306.07    6.40
  -2   2   0  311.97    7.10
   2   2   0  307.37    6.90
  -3  -2   0   96.69    3.40
   3  -2   0   95.39    3.40
   3  -2   0  100.49    2.90
  -3  -2   0   98.59    3.00
   3  -2   0   99.49    2.40
   3   2   0   98.19    3.20
  -3   2   0   96.69    2.60
  -3   2   0   92.19    3.40
  -3   2   0   91.99    3.30
   4  -2   0   21.50    2.00
   4  -2   0   21.70    1.60
  -4  -2   0   22.60    2.00
  -4  -2   0   20.70    1.70
  -4   2   0   22.60    1.20
   4   2   0   16.50    1.60
  -4   2   0   21.90    2.00
  -4   2   0   23.70    2.10
   4   2   0   21.50    1.90
   5  -2   0   47.90    2.50
   5  -2   0   49.40    2.40
   5  -2   0   48.30    3.10
  -5  -2   0   51.59    3.20
  -5  -2   0   53.09    2.80
   5   2   0   51.09    2.80
  -5   2   0   43.00    3.00
   5   2   0   45.10    2.80
  -5   2   0   45.20    3.00
   6  -2   0   32.40    2.40
  -6  -2   0   35.90    3.40
   6  -2   0   38.30    3.20
  -6  -2   0   36.10    2.70
   6   2   0   37.80    2.90
   6   2   0   37.20    2.70
  -6   2   0   32.60    3.00
   7  -2   0    2.90    1.60
  -7  -2   0    0.80    1.50
   7   2   0    2.50    1.50
  -7   2   0    2.70    1.50
   7   2   0    3.30    1.40
   0  -3   0   -1.00    0.40
   0  -3   0   -0.70    0.50
   0   3   0   -0.90    0.50
   0   3   0   -0.90    0.50
   0   3   0   -0.60    0.40
   1  -3   0   94.59    2.80
  -1  -3   0   90.69    2.60
   1  -3   0   86.39    2.50
   1  -3   0   92.29    2.20
  -1   3   0   88.19    2.50
  -1   3   0   92.39    2.60
   1   3   0   91.99    2.50
  -1   3   0   91.09    2.50
  -1   3   0   93.39    2.50
   1   3   0   89.29    2.70
  -2  -3   0    5.00    0.60
   2  -3   0    3.30    0.60
  -2  -3   0    4.50    0.80
  -2  -3   0    4.10    0.90
   2  -3   0    4.50    1.00
   2  -3   0    5.90    0.70
  -2   3   0    4.60    0.70
  -2   3   0    2.80    0.80
  -2   3   0    3.70    0.60
  -2   3   0    3.80    0.50
   2   3   0    4.90    0.90
  -3  -3   0  123.49    4.10
   3  -3   0  131.59    3.30
   3  -3   0  140.29    3.60
  -3  -3   0  135.69    3.60
  -3   3   0  136.69    3.40
  -3   3   0  129.89    4.20
   3   3   0  129.69    4.10
  -4  -3   0  198.28    5.30
   4  -3   0  190.68    4.70
   4  -3   0  198.98    5.10
   4  -3   0  202.58    6.10
  -4  -3   0  199.98    6.00
  -4   3   0  199.28    4.70
  -4   3   0  187.68    6.00
   4   3   0  194.88    5.70
  -5  -3   0  245.58    6.70
   5  -3   0  240.48    6.40
  -5  -3   0  234.78    7.40
   5  -3   0  247.48    7.50
  -5   3   0  230.58    7.40
   5   3   0  230.88    7.20
   5   3   0  254.47    7.00
   6  -3   0    3.10    1.50
  -6  -3   0    5.50    1.80
   6   3   0    5.30    1.70
   6   3   0    4.80    1.40
  -6   3   0    3.90    1.70
  -7  -3   0   34.50    3.70
   7  -3   0   41.00    3.70
  -7   3   0   38.90    3.90
   7   3   0   35.50    3.60
   0  -4   0  980.20   19.00
   0   4   0  971.00   18.90
   0   4   0  950.90   18.90
   0   4   0  981.60   18.30
   1  -4   0    1.10    0.80
   1  -4   0    1.00    0.60
   1  -4   0    1.70    0.50
  -1  -4   0    1.50    0.60
   1   4   0    1.30    0.70
  -1   4   0    1.00    0.60
  -1   4   0    1.30    0.60
  -1   4   0    1.00    0.60
  -1   4   0    0.60    0.60
   1   4   0    1.00    0.60
  -2  -4   0  524.95    9.70
   2  -4   0  516.75   10.10
  -2  -4   0  511.15   10.80
   2  -4   0  485.65   10.40
   2  -4   0  518.55   11.20
  -2  -4   0  510.85   11.00
  -2   4   0  505.05   10.40
  -2   4   0  504.15   11.00
  -2   4   0  514.25   10.20
   2   4   0  488.65   11.00
  -2   4   0  501.85   10.50
   2   4   0  506.35   10.40
  -3  -4   0  285.27    7.40
   3  -4   0  286.17    7.50
   3  -4   0  289.07    6.50
   3  -4   0  289.47    6.40
  -3  -4   0  294.67    6.30
  -3   4   0  278.37    7.40
  -3   4   0  297.87    6.60
   3   4   0  292.67    6.40
   3   4   0  265.67    7.10
   4  -4   0   15.90    1.40
   4  -4   0   13.80    1.90
  -4  -4   0   15.70    1.30
  -4  -4   0   12.80    1.80
   4  -4   0   14.40    1.20
  -4   4   0   17.00    2.10
   4   4   0   17.70    1.90
  -4   4   0   17.00    1.30
  -5  -4   0    3.70    1.50
   5  -4   0    4.60    1.60
  -5   4   0    4.50    1.50
   5   4   0    3.10    1.30
   5   4   0    6.40    1.50
  -6  -4   0    4.50    1.60
   6  -4   0    5.80    1.90
  -6   4   0    6.30    1.90
   6   4   0    5.40    1.60
   6   4   0    9.00    1.90
   7  -4   0    2.60    1.80
  -7  -4   0    0.50    1.50
  -7   4   0    1.10    1.60
   7   4   0    2.20    1.50
   0  -5   0   -0.30    0.70
   0   5   0    0.90    0.90
   0   5   0    1.30    0.70
   0   5   0   -0.80    0.40
  -1  -5   0  554.84   11.40
   1  -5   0  538.15   11.60
   1  -5   0  532.95   10.60
  -1   5   0  538.15   11.20
  -1   5   0  534.15   11.10
   1   5   0  536.95   11.60
  -1   5   0  524.65   11.20
  -1   5   0  532.25   11.30
   1   5   0  520.65   11.20
  -2  -5   0  115.59    3.80
  -2  -5   0  122.39    3.70
   2  -5   0  114.79    4.00
   2  -5   0  113.69    3.00
   2  -5   0  115.89    3.50
   2   5   0  114.69    3.90
  -2   5   0  121.99    3.90
  -2   5   0  124.39    3.30
  -2   5   0  116.29    3.40
   2   5   0  116.29    3.50
  -2   5   0  127.09    3.60
  -3  -5   0  177.88    5.40
   3  -5   0  167.08    4.60
   3  -5   0  178.18    4.30
  -3  -5   0  176.98    4.00
   3  -5   0  171.58    5.40
  -3   5   0  172.38    4.70
   3   5   0  173.98    4.60
  -3   5   0  184.98    5.50
  -3   5   0  171.08    3.80
  -3   5   0  168.58    4.60
   3   5   0  175.28    5.30
   4  -5   0   96.19    4.20
  -4  -5   0   87.89    3.90
   4  -5   0   85.99    3.00
   4  -5   0   84.29    2.90
   4   5   0   87.19    3.00
   4   5   0   89.49    3.80
  -4   5   0   83.99    4.00
  -4   5   0   91.99    3.00
   5  -5   0    3.20    1.50
  -5  -5   0    3.90    1.50
   5   5   0    0.80    1.20
  -5   5   0    3.40    1.40
   6  -5   0   73.09    4.40
  -6  -5   0   74.49    4.50
   6   5   0   76.09    4.30
   6   5   0   70.49    4.00
  -6   5   0   65.69    4.10
  -7  -5   0    5.70    2.00
   7  -5   0    7.70    2.20
   7   5   0    9.10    2.20
  -7   5   0    6.40    2.10
   0  -6   0  617.14   13.40
   0   6   0  637.64   12.50
   0   6   0  634.74   13.30
   0   6   0  643.64   13.40
  -1  -6   0  107.29    3.50
   1  -6   0  107.89    3.70
   1  -6   0  107.49    2.90
   1   6   0  104.29    3.70
  -1   6   0  104.09    3.20
  -1   6   0  108.89    3.50
  -1   6   0  105.79    3.40
  -1   6   0  108.19    3.60
   1   6   0  103.59    3.50
  -2  -6   0  446.86    9.90
   2  -6   0  426.46   10.30
   2  -6   0  435.66    8.90
  -2  -6   0  416.56    9.90
  -2   6   0  430.46    9.70
  -2   6   0  435.46    9.40
   2   6   0  431.06    9.70
  -2   6   0  434.66    9.90
   2   6   0  430.56   10.10
  -2   6   0  421.16    9.50
  -3  -6   0    2.00    1.10
   3  -6   0    3.40    0.70
   3  -6   0    2.40    1.10
   3  -6   0    1.80    0.80
  -3  -6   0    2.10    0.90
  -3   6   0    3.10    1.20
  -3   6   0    2.20    0.60
   3   6   0    0.70    0.70
   3   6   0    0.30    1.00
  -3   6   0    2.30    0.80
  -3   6   0    3.70    0.90
   4  -6   0    0.40    1.20
  -4  -6   0    1.30    1.20
   4  -6   0    1.00    0.80
   4   6   0    0.80    1.20
  -4   6   0    0.50    1.20
   4   6   0    1.00    0.80
  -4   6   0    2.50    0.90
  -5  -6   0  100.19    4.70
   5  -6   0  108.29    5.00
   5   6   0   99.79    4.60
  -5   6   0  105.89    5.00
   6  -6   0    2.00    1.70
  -6  -6   0    6.60    2.00
   6   6   0    4.90    1.80
   6   6   0    5.40    1.80
  -6   6   0    7.40    2.10
   7  -6   0    2.40    1.80
  -7  -6   0    4.00    2.00
   7   6   0    1.90    1.80
  -7   6   0    6.00    2.20
   7   6   0    3.20    1.90
   0  -7   0   -0.20    0.70
   0   7   0   -0.30    0.70
   0   7   0   -1.00    0.70
   0   7   0    0.50    0.50
   1  -7   0   91.39    3.60
  -1  -7   0   92.09    3.40
   1  -7   0   87.19    2.70
   1   7   0   86.09    3.60
  -1   7   0   84.19    3.20
   1   7   0   92.69    3.40
  -1   7   0   89.49    3.40
  -1   7   0   87.29    3.00
  -1   7   0   88.49    3.30
  -2  -7   0   10.40    1.40
   2  -7   0   11.00    1.00
  -2  -7   0   14.10    1.70
   2  -7   0   11.40    1.70
   2   7   0   10.60    1.60
  -2   7   0   11.60    1.40
  -2   7   0   10.10    1.40
   2   7   0   11.30    1.40
  -2   7   0   10.90    1.30
  -2   7   0   11.80    1.30
   3  -7   0   -0.30    1.00
  -3  -7   0    1.30    0.90
  -3  -7   0    0.50    1.00
  -3   7   0    2.10    0.80
   3   7   0   -0.40    0.70
  -3   7   0    0.70    0.60
  -3   7   0   -0.10    0.70
   3   7   0   -0.10    1.20
  -3   7   0    0.70    1.00
   4  -7   0  107.99    4.00
   4  -7   0  114.89    5.00
  -4  -7   0  104.09    4.60
   4   7   0  103.09    4.70
   4   7   0  112.79    4.00
  -4   7   0  110.79    4.00
  -4   7   0  104.19    4.70
  -5  -7   0    7.20    1.90
   5  -7   0    8.00    2.10
  -5   7   0    9.50    2.10
   5   7   0    7.90    2.00
   6  -7   0    9.60    2.40
  -6  -7   0   10.60    2.20
   6   7   0   10.90    2.30
   6   7   0    9.70    2.20
  -6   7   0    8.80    2.20
   0  -8   0    1.30    0.90
   0   8   0    0.60    1.00
   0   8   0    0.00    0.80
   1  -8   0  175.08    5.70
  -1  -8   0  183.38    5.60
  -1   8   0  188.18    5.00
  -1   8   0  184.18    5.60
   1   8   0  178.58    5.80
   1   8   0  181.58    5.50
  -1   8   0  176.78    5.40
  -1   8   0  185.08    5.50
  -2  -8   0    3.80    1.10
   2  -8   0    4.20    1.30
  -2  -8   0    4.10    1.20
  -2   8   0    2.10    1.00
  -2   8   0    3.30    1.00
   2   8   0    2.40    1.00
  -2   8   0    4.80    1.00
  -2   8   0    3.30    1.10
   2   8   0    2.10    1.40
   3  -8   0   32.20    2.80
  -3  -8   0   37.20    2.50
  -3  -8   0   37.10    2.70
  -3   8   0   33.30    2.50
   3   8   0   35.30    2.90
  -3   8   0   34.00    2.30
  -3   8   0   31.80    1.90
  -3   8   0   37.10    2.20
   3   8   0   35.20    2.40
  -4  -8   0    4.30    1.50
   4  -8   0    9.90    2.00
   4   8   0    8.50    1.90
   4   8   0    6.50    1.40
  -4   8   0    5.90    2.10
  -4   8   0    9.10    1.80
  -5  -8   0    2.50    1.30
   5  -8   0    2.60    1.50
  -5   8   0    1.20    1.40
   5   8   0    0.10    1.50
  -6  -8   0   18.50    2.80
   6  -8   0   19.40    3.10
   6   8   0   21.70    3.10
  -6   8   0   15.20    2.70
   6   8   0   15.60    2.70
   0  -9   0   -0.50    0.80
   0   9   0    0.40    1.20
   0   9   0    0.00    0.80
   1  -9   0   75.69    3.70
  -1  -9   0   78.19    3.50
   1   9   0   73.39    3.80
  -1   9   0   73.69    3.00
  -1   9   0   73.79    3.40
  -1   9   0   74.79    3.60
   1   9   0   76.99    3.50
  -1   9   0   75.79    3.40
  -2  -9   0   11.00    1.70
  -2  -9   0   10.50    1.70
   2  -9   0   11.30    1.90
   2   9   0   11.00    2.10
   2   9   0   13.20    1.80
  -2   9   0   12.00    1.60
  -2   9   0   14.90    1.90
  -2   9   0   11.00    1.60
  -2   9   0   14.40    1.80
  -3  -9   0  148.29    5.30
  -3  -9   0  153.58    5.60
   3  -9   0  144.99    5.80
  -3   9   0  152.48    4.60
   3   9   0  151.48    5.90
  -3   9   0  140.99    4.80
  -3   9   0  156.98    5.30
   3   9   0  157.88    5.30
  -3   9   0  151.38    5.40
   4  -9   0   12.80    2.30
  -4  -9   0   13.30    2.20
   4   9   0   13.80    2.40
   4   9   0   10.90    1.80
  -4   9   0    9.10    1.80
  -5  -9   0   76.39    4.50
   5  -9   0   76.79    4.70
   5   9   0   66.89    4.50
  -5   9   0   69.59    4.30
   6  -9   0   21.30    3.40
  -6  -9   0   21.40    3.20
   6   9   0   21.70    3.20
   6   9   0   16.60    3.20
  -6   9   0   23.20    3.20
   0 -10   0    6.20    1.50
   0  10   0    7.90    1.60
   0  10   0    6.00    1.70
   0  10   0    6.10    1.50
   1 -10   0    0.70    1.10
  -1 -10   0   -0.30    0.90
   1  10   0    1.00    1.40
  -1  10   0   -0.40    1.10
  -1  10   0   -0.80    0.90
   1  10   0   -0.20    0.90
  -1  10   0   -0.30    0.90
  -2 -10   0  549.85   13.10
  -2 -10   0  546.45   13.10
   2 -10   0  522.85   13.50
  -2  10   0  537.95   12.70
   2  10   0  528.45   13.50
   2  10   0  539.55   13.00
  -2  10   0  526.65   13.00
  -2  10   0  545.05   12.60
  -2  10   0  537.35   12.50
  -3 -10   0   37.70    2.90
   3 -10   0   30.90    2.90
  -3 -10   0   36.50    2.80
   3  10   0   27.40    3.00
  -3  10   0   38.10    2.90
  -3  10   0   32.00    2.90
   3  10   0   33.50    2.70
  -3  10   0   33.30    2.60
  -4 -10   0   13.60    2.30
   4 -10   0   14.30    2.40
   4  10   0   12.20    1.90
   4  10   0   13.00    2.70
  -4  10   0   15.80    2.30
  -5 -10   0    1.50    1.50
   5 -10   0    1.50    1.70
  -5  10   0   -1.20    1.20
   5  10   0    0.40    1.80
   0 -11   0    0.30    1.10
   0  11   0   -0.60    1.00
   0  11   0    0.30    1.20
   0  11   0    1.40    1.30
   1 -11   0    1.90    1.30
  -1 -11   0    2.50    1.30
  -1  11   0    2.90    1.40
   1  11   0    0.70    1.30
   1  11   0    2.30    1.30
  -1  11   0    1.50    1.10
  -1  11   0    1.40    1.30
   2 -11   0   42.80    3.30
  -2 -11   0   45.30    3.10
  -2 -11   0   54.19    3.30
  -2  11   0   47.80    3.00
  -2  11   0   45.90    3.00
   2  11   0   41.80    3.50
   2  11   0   48.00    3.20
  -2  11   0   44.30    3.20
  -3 -11   0    4.20    1.60
   3 -11   0    2.20    1.60
  -3 -11   0    2.00    1.30
  -3  11   0    2.70    1.30
  -3  11   0    2.80    1.30
   3  11   0    2.80    1.30
   3  11   0    2.20    2.00
  -4 -11   0   76.99    4.50
   4 -11   0   78.29    4.90
  -4  11   0   80.19    4.50
   4  11   0   73.19    4.70
   4  11   0   69.59    4.00
  -5 -11   0   28.10    3.40
   5 -11   0   26.90    4.10
   5  11   0   24.40    3.50
  -5  11   0   26.70    3.40
   0 -12   0  265.87    8.40
   0  12   0  260.67    8.50
   0  12   0  254.27    8.20
   0  12   0  262.67    8.20
  -1 -12   0   41.10    3.20
   1 -12   0   36.70    3.10
  -1  12   0   43.00    3.10
   1  12   0   40.20    3.40
   1  12   0   45.40    3.60
   1  12   0   53.19    3.60
  -1  12   0   46.30    3.20
  -1  12   0   44.70    3.40
  -2 -12   0    0.20    1.20
   2 -12   0   -0.40    1.20
  -2 -12   0   -0.30    1.10
  -2  12   0    0.50    1.10
   2  12   0   -1.80    1.50
   2  12   0   -0.80    1.20
  -2  12   0    0.80    1.10
  -2  12   0    1.00    1.30
  -3 -12   0   24.00    2.90
   3 -12   0   23.10    3.00
   3  12   0   22.90    3.30
  -3  12   0   25.00    2.80
   3  12   0   22.30    2.70
   4 -12   0    6.90    2.20
  -4 -12   0   10.80    2.30
   4  12   0   10.20    2.10
   4  12   0    9.20    2.60
   0 -13   0    1.50    1.40
   0  13   0    1.80    1.60
   0  13   0    0.60    1.40
  -1 -13   0   75.89    4.30
   1 -13   0   76.69    4.50
  -1  13   0   78.49    4.60
   1  13   0   82.89    4.80
   1  13   0   86.09    4.70
   1  13   0   72.69    4.60
  -1  13   0   76.59    4.20
  -1  13   0   76.69    4.30
   2 -13   0    4.10    1.90
  -2 -13   0    1.50    1.40
  -2 -13   0    0.50    1.30
  -2  13   0    0.40    1.40
  -2  13   0    3.60    1.30
   2  13   0    1.30    1.60
   2  13   0    0.50    1.40
   2  13   0    1.50    1.70
  -3 -13   0   16.60    2.70
   3 -13   0   17.30    2.90
   3  13   0   18.00    2.60
   3  13   0   17.00    2.90
  -3  13   0   16.80    2.60
   0 -14   0   58.39    4.10
   0  14   0   61.19    4.20
   0  14   0   63.49    4.20
   0  14   0   66.89    4.50
   1 -14   0  199.38    7.70
  -1 -14   0  195.38    7.50
  -1  14   0  193.88    7.30
   1  14   0  208.48    7.90
  -1  14   0  201.48    7.30
  -1  14   0  193.78    7.60
   1  14   0  208.28    7.60
   1  14   0  181.98    7.50
   7   0  -1  141.09    5.90
   7   0  -1  132.39    5.40
  -7   0   1  135.79    6.10
  -7   0   1  131.39    5.70
  -6   0   1    1.00    1.30
  -6   0   1    0.60    1.20
   6   0  -1   -1.20    0.90
   6   0  -1    2.00    1.20
   6   0  -1   -0.80    0.90
   5   0  -1  177.78    5.30
   5   0  -1  182.38    5.50
  -5   0   1  181.58    6.00
   5   0  -1  177.08    5.80
  -5   0   1  173.08    5.70
  -4   0   1    0.30    0.50
  -4   0   1   -0.60    0.80
   4   0  -1    0.50    0.70
  -4   0   1   -0.60    0.80
   4   0  -1    1.10    0.70
   3   0  -1   87.29    2.90
  -3   0   1   97.69    3.30
  -3   0   1   91.79    3.20
  -3   0   1   93.99    2.50
  -2   0   1   -1.00    0.60
  -2   0   1   -0.50    0.40
  -2   0   1    0.00    0.60
  -1   0   1 1393.56   26.40
  -1   0   1 1418.66   26.40
  -1   0   1 1425.86   26.20
  -1   0  -1 9561.24  195.28
  -1   0  -1 9748.03  196.58
  -1   0  -1 9522.55  179.88
   1   0   1 9999.00  177.68
   1   0   1 9684.13  187.78
   1   0   1 9394.26  180.28
  -2   0  -1    0.70    0.70
  -2   0  -1    0.10    0.30
   2   0   1   -0.20    0.50
  -2   0  -1   -0.60    0.50
   2   0   1   -1.10    0.40
  -3   0  -1  271.07    5.50
  -3   0  -1  266.77    6.60
   3   0   1  257.37    6.30
  -3   0  -1  272.47    6.60
   3   0   1  264.67    6.10
   4   0   1    1.20    0.80
  -4   0  -1    0.00    0.80
   4   0   1    0.00    0.60
  -4   0  -1    0.70    0.90
  -4   0  -1    0.00    0.40
  -5   0  -1  623.84   14.50
   5   0   1  634.14   14.10
  -5   0  -1  631.14   14.70
   5   0   1  633.04   13.60
   6   0   1   -0.20    1.00
  -6   0  -1    0.90    1.30
   6   0   1    1.20    1.20
  -6   0  -1    1.70    1.40
   7   0   1    9.00    1.90
   7   0   1   12.50    2.30
  -7   0  -1    9.40    2.00
  -7   0  -1   14.40    2.50
   7  -1  -1    0.00    1.30
  -7  -1   1   -0.90    1.40
  -7  -1   1    0.90    1.30
  -7   1   1    0.60    1.50
   7   1  -1   -0.10    1.20
  -7   1   1   -0.60    1.20
   7   1  -1    0.70    1.20
  -6  -1   1   40.70    3.20
  -6  -1   1   41.60    3.00
   6  -1  -1   38.40    2.60
   6  -1  -1   48.10    3.20
   6   1  -1   39.60    3.00
   6   1  -1   39.40    2.60
  -6   1   1   38.40    3.10
  -6   1   1   47.10    3.40
   6   1  -1   44.40    2.90
   5  -1  -1  171.48    5.70
   5  -1  -1  176.28    5.20
  -5  -1   1  171.68    5.60
  -5  -1   1  173.38    5.90
   5  -1  -1  180.58    5.30
  -5   1   1  163.08    5.80
  -5   1   1  170.88    5.80
   5   1  -1  174.18    5.50
   5   1  -1  178.38    5.40
   4  -1  -1  314.77    7.50
   4  -1  -1  318.37    8.00
  -4  -1   1  312.67    6.90
  -4  -1   1  307.77    8.10
  -4  -1   1  332.27    7.90
  -4   1   1  308.67    8.10
   4   1  -1  317.37    7.80
  -4   1   1  312.57    6.80
  -4   1   1  307.37    8.00
   4   1  -1  307.77    7.60
   3  -1  -1  194.88    5.30
  -3  -1   1  206.08    5.50
  -3  -1   1  203.38    4.60
  -3  -1   1  199.88    5.10
   3  -1  -1  200.98    4.90
  -3   1   1  200.78    4.50
   3   1  -1  199.58    5.10
  -3   1   1  208.98    5.40
  -3   1   1  198.08    5.40
  -2  -1   1  430.06    8.70
   2  -1  -1  425.86    8.50
   2  -1  -1  426.06    8.90
  -2  -1   1  414.26    9.00
  -2  -1   1  424.96    8.50
  -2   1   1  414.16    8.40
   2   1  -1  431.56    8.80
  -2   1   1  422.26    9.00
  -2   1   1  418.26    8.90
  -1  -1   1 1886.21   34.70
   1  -1  -1 1892.11   34.40
   1  -1  -1 1919.71   34.80
  -1  -1   1 1873.81   34.80
   1  -1  -1 1893.41   34.50
  -1  -1   1 1864.51   34.60
   1  -1  -1 1748.03   34.40
  -1   1   1 1853.91   34.80
  -1   1   1 1939.21   34.70
   1   1  -1 1861.71   34.70
  -1   1   1 1838.92   34.80
   0  -1   1   29.10    0.80
   0  -1  -1   29.50    0.90
   0  -1   1   29.70    0.70
   0  -1   1   28.20    0.80
   0  -1   1   28.40    0.80
   0   1  -1   29.00    0.80
   0   1   1   29.30    0.90
   0   1  -1   28.30    0.80
   0   1   1   27.10    0.90
   0   1   1   27.90    0.90
   1  -1   1 1356.66   25.20
  -1  -1  -1 1283.67   24.80
   1  -1   1 1351.46   24.70
   1  -1   1 1356.56   24.90
  -1   1  -1 1341.67   24.60
   1   1   1 1349.36   24.70
  -1   1  -1 1322.77   24.60
  -1   1  -1 1335.47   25.10
   1   1   1 1353.06   25.00
  -1   1  -1 1330.17   24.70
  -2  -1  -1  591.54   11.90
  -2  -1  -1  598.94   12.20
   2  -1   1  590.24   11.80
   2  -1   1  601.34   11.20
  -2   1  -1  589.44   12.10
  -2   1  -1  601.04   12.20
  -2   1  -1  613.04   11.30
   2   1   1  591.64   11.90
  -3  -1  -1    6.00    1.00
   3  -1   1    4.50    0.40
  -3  -1  -1    4.90    1.00
   3  -1   1    4.40    0.80
   3   1   1    5.30    1.00
  -3   1  -1    4.60    0.50
   3   1   1    4.40    0.80
  -3   1  -1    4.20    1.00
  -3   1  -1    4.30    1.00
   4  -1   1  149.49    4.40
   4  -1   1  142.79    4.10
   4  -1   1  154.18    4.90
  -4  -1  -1  143.69    4.60
  -4  -1  -1  147.69    4.90
   4   1   1  152.28    4.70
   4   1   1  146.59    4.30
  -4   1  -1  154.08    4.90
  -4   1  -1  146.49    3.40
  -4   1  -1  150.98    4.90
  -5  -1  -1   74.99    3.50
   5  -1   1   83.79    3.90
   5  -1   1   82.89    3.50
  -5  -1  -1   79.39    3.90
   5  -1   1   79.89    3.10
  -5   1  -1   80.79    3.80
  -5   1  -1   78.29    3.80
   5   1   1   78.89    3.60
   5   1   1   79.49    3.30
   6  -1   1    0.50    1.10
   6  -1   1    0.80    1.30
  -6  -1  -1   -0.90    1.20
  -6  -1  -1    1.50    1.30
  -6   1  -1    0.40    1.30
   6   1   1    0.40    1.10
  -6   1  -1    0.00    1.30
   7  -1   1    1.50    1.50
  -7  -1  -1    2.90    1.70
  -7  -1  -1    3.70    1.60
  -7   1  -1    5.60    1.90
   7   1   1    2.20    1.50
   7   1   1    3.30    1.60
   7  -2  -1    1.00    1.50
  -7  -2   1    1.30    1.60
   7   2  -1    0.00    1.20
   7   2  -1    1.80    1.40
  -7   2   1    2.10    1.60
   6  -2  -1   38.30    3.00
   6  -2  -1   38.20    3.00
  -6  -2   1   36.00    2.70
  -6  -2   1   26.80    2.90
   6   2  -1   33.50    2.70
  -6   2   1   35.70    3.00
   6   2  -1   33.10    2.70
   5  -2  -1    1.80    1.20
   5  -2  -1   -0.50    0.80
  -5  -2   1    1.50    1.20
  -5  -2   1    0.20    0.90
   5   2  -1    1.30    1.20
  -5   2   1    1.40    1.20
  -5   2   1    0.80    1.20
   5   2  -1   -0.10    0.90
  -4  -2   1  201.18    6.10
  -4  -2   1  212.78    5.70
   4  -2  -1  211.78    5.40
   4  -2  -1  213.18    6.10
  -4   2   1  197.88    6.10
  -4   2   1  208.68    6.00
   4   2  -1  207.48    5.80
  -4   2   1  210.68    4.90
  -3  -2   1  118.39    3.90
  -3  -2   1  123.89    3.50
   3  -2  -1  125.49    4.00
   3  -2  -1  123.59    2.70
   3  -2  -1  123.59    3.30
  -3   2   1  117.69    3.90
   3   2  -1  124.59    3.80
  -3   2   1  125.39    3.80
  -3   2   1  117.19    3.10
  -2  -2   1  835.92   15.50
   2  -2  -1  784.72   16.00
   2  -2  -1  799.72   15.20
  -2  -2   1  810.12   16.10
   2  -2  -1  819.92   15.40
  -2   2   1  804.62   15.50
   2   2  -1  785.82   15.90
  -2   2   1  780.12   16.10
  -1  -2   1   13.50    0.90
  -1  -2   1   12.50    0.60
  -1  -2   1   13.40    1.10
   1  -2  -1   13.30    0.90
   1  -2  -1   13.00    0.60
   1  -2  -1   14.10    1.20
   1   2  -1   13.00    1.10
  -1   2   1   11.50    0.90
  -1   2   1   13.50    0.90
  -1   2   1   11.50    0.80
   1   2  -1   13.50    0.60
  -1   2   1   11.70    1.10
   0  -2   1   96.89    2.30
   0  -2   1   98.09    2.40
   0  -2   1   96.69    2.40
   0  -2  -1   97.49    2.50
   0   2   1   98.69    2.20
   0   2   1   95.49    2.50
   0   2  -1   97.29    2.40
   0   2  -1   98.09    2.10
   0   2   1   99.29    2.40
  -1  -2  -1  170.88    4.00
   1  -2   1  174.38    3.70
  -1  -2  -1  176.38    3.60
  -1  -2  -1  174.38    4.00
   1  -2   1  172.88    4.10
   1  -2   1  176.78    3.80
  -1   2  -1  176.68    3.70
   1   2   1  179.98    3.80
  -1   2  -1  173.38    3.70
  -1   2  -1  172.78    3.80
   1   2   1  174.38    4.10
  -1   2  -1  177.28    4.10
  -2  -2  -1   17.50    1.30
  -2  -2  -1   18.40    1.00
   2  -2   1   17.50    0.90
   2  -2   1   17.60    1.10
   2   2   1   18.20    1.30
   2   2   1   19.80    0.90
  -2   2  -1   17.60    0.90
  -2   2  -1   18.10    1.40
  -3  -2  -1   99.69    3.40
   3  -2   1   97.09    3.00
  -3  -2  -1   99.79    3.10
   3  -2   1   95.49    3.50
   3  -2   1  103.19    2.50
  -3   2  -1   99.99    2.50
  -3   2  -1   95.69    3.50
   3   2   1  100.79    2.40
   3   2   1  100.39    3.30
  -4  -2  -1  704.23   15.60
   4  -2   1  721.63   15.60
   4  -2   1  705.23   14.70
  -4  -2  -1  702.23   14.90
   4   2   1  700.93   14.90
  -4   2  -1  688.93   15.40
   4   2   1  726.63   15.40
  -4   2  -1  697.63   15.50
  -4   2  -1  694.03   13.70
  -5  -2  -1  100.09    4.40
   5  -2   1  105.19    4.00
   5  -2   1  105.89    3.90
  -5  -2  -1  102.39    4.00
   5  -2   1  105.49    4.50
   5   2   1   98.49    4.20
   5   2   1  106.79    4.00
  -5   2  -1  100.89    4.50
  -6  -2  -1   69.79    3.60
   6  -2   1   67.99    4.00
   6  -2   1   66.29    3.30
  -6  -2  -1   72.69    4.10
   6   2   1   66.79    3.40
   6   2   1   69.39    3.80
  -6   2  -1   64.69    4.00
  -7  -2  -1    2.90    1.70
   7  -2   1    6.00    2.00
   7   2   1    3.50    1.50
   7   2   1    3.90    1.60
  -7   2  -1    2.40    1.50
  -7  -3   1    7.20    2.10
   7  -3  -1    6.00    1.80
   7   3  -1    8.20    2.00
  -7   3   1    6.10    2.00
   6  -3  -1   14.30    2.30
  -6  -3   1   12.90    2.20
   6   3  -1   11.20    1.90
  -6   3   1   11.70    2.20
   6   3  -1   15.10    2.20
   5  -3  -1    0.70    0.80
  -5  -3   1    1.20    0.90
  -5  -3   1    2.10    1.20
   5  -3  -1    0.00    1.20
   5   3  -1   -0.10    1.10
  -5   3   1   -0.80    1.10
   5   3  -1    0.90    1.10
   4  -3  -1  213.18    5.30
  -4  -3   1  206.48    6.30
   4  -3  -1  218.38    6.40
  -4  -3   1  215.78    5.50
   4  -3  -1  198.88    5.90
  -4   3   1  216.28    5.10
  -4   3   1  210.78    6.40
   4   3  -1  217.68    6.10
   3  -3  -1  402.56    9.50
  -3  -3   1  407.16    9.50
  -3  -3   1  415.06    8.60
   3  -3  -1  400.46    8.40
   3  -3  -1  408.96    8.30
  -3   3   1  397.76    9.50
  -3   3   1  420.56    8.60
   3   3  -1  381.06    9.20
  -2  -3   1  426.56    9.00
   2  -3  -1  421.76    8.60
  -2  -3   1  426.36    9.30
  -2  -3   1  433.86    8.40
   2  -3  -1  425.86    9.40
   2  -3  -1  431.96    8.40
  -2   3   1  425.06    8.80
  -2   3   1  439.96    8.30
  -2   3   1  426.36    8.90
  -2   3   1  417.96    9.40
   2   3  -1  412.96    9.20
  -1  -3   1  197.28    4.50
   1  -3  -1  195.68    4.80
   1  -3  -1  203.38    4.00
  -1   3   1  195.18    4.50
  -1   3   1  197.48    4.40
  -1   3   1  193.58    4.60
  -1   3   1  198.08    4.60
   0  -3  -1  199.58    4.60
   0  -3   1  201.58    4.40
   0  -3   1  193.68    4.50
   0   3   1  194.28    4.10
   0   3   1  189.48    4.50
   0   3  -1  205.28    4.50
   0   3   1  200.38    4.60
   0   3  -1  200.98    4.50
   0   3  -1  199.98    4.10
  -1  -3  -1   21.10    0.80
  -1  -3  -1   19.90    1.30
   1  -3   1   21.80    1.40
   1  -3   1   20.90    1.00
  -1  -3  -1   20.80    1.20
   1  -3   1   22.40    1.20
   1   3   1   23.50    1.50
  -1   3  -1   21.00    1.10
   1   3   1   22.30    1.20
  -1   3  -1   22.70    1.20
   2  -3   1   10.70    0.90
  -2  -3  -1   10.00    1.10
   2  -3   1    8.30    0.80
  -2  -3  -1   11.30    1.20
   2  -3   1   10.80    1.20
  -2  -3  -1    9.40    0.80
   2   3   1   13.20    1.30
   2   3   1    8.70    0.80
  -2   3  -1    9.60    0.90
  -2   3  -1   10.50    0.70
  -2   3  -1    7.90    1.10
  -2   3  -1   11.50    0.90
   3  -3   1   17.70    1.10
   3  -3   1   17.40    1.80
  -3  -3  -1   18.30    1.20
  -3  -3  -1   18.60    1.60
   3  -3   1   19.30    1.20
  -3   3  -1   14.50    1.60
   3   3   1   16.60    1.50
   3   3   1   17.90    1.10
  -3   3  -1   17.50    1.10
   4  -3   1  142.69    4.10
   4  -3   1  141.09    5.00
  -4  -3  -1  133.79    4.80
  -4  -3  -1  145.89    4.30
   4  -3   1  139.39    3.60
   4   3   1  136.89    4.50
  -4   3  -1  144.09    3.60
  -4   3  -1  143.69    5.00
  -5  -3  -1  278.97    7.50
   5  -3   1  283.87    7.30
   5  -3   1  296.57    8.50
  -5  -3  -1  273.07    8.30
   5   3   1  283.77    8.10
  -5   3  -1  284.57    8.50
   5   3   1  292.17    7.80
   6  -3   1   47.00    3.50
  -6  -3  -1   44.60    3.40
   6   3   1   46.20    3.30
  -6   3  -1   41.90    3.40
   6   3   1   42.40    2.90
   7  -3   1   12.50    2.50
  -7  -3  -1    4.70    1.70
   7   3   1    6.10    1.80
  -7   3  -1    7.00    2.00
   7  -4  -1    9.80    2.30
  -7  -4   1    8.60    2.30
   7   4  -1    6.90    2.00
  -7   4   1    5.60    2.00
  -6  -4   1    3.50    1.60
   6  -4  -1    6.80    1.80
  -6   4   1    3.80    1.50
   6   4  -1    3.30    1.40
   6   4  -1    5.50    1.70
   5  -4  -1  151.78    5.80
  -5  -4   1  157.08    5.80
   5   4  -1  160.78    5.50
  -5   4   1  154.48    5.90
  -4  -4   1   90.39    3.00
   4  -4  -1   85.09    2.80
   4  -4  -1   86.99    2.90
   4  -4  -1   88.19    3.90
  -4  -4   1   98.59    3.90
   4   4  -1   96.29    3.80
  -4   4   1   85.49    3.90
  -4   4   1   96.19    3.00
   3  -4  -1  156.78    3.80
  -3  -4   1  161.68    3.80
   3  -4  -1  144.49    3.90
  -3  -4   1  147.09    4.70
   3  -4  -1  147.19    4.80
   3   4  -1  149.39    4.70
  -3   4   1  150.48    4.80
  -3   4   1  153.98    4.10
  -2  -4   1  174.18    4.90
   2  -4  -1  187.18    4.00
   2  -4  -1  182.98    4.50
   2  -4  -1  189.38    5.20
  -2  -4   1  185.68    4.70
  -2  -4   1  186.88    3.80
  -2   4   1  187.38    4.20
  -2   4   1  187.48    4.60
  -2   4   1  183.98    5.00
  -2   4   1  181.68    4.60
   2   4  -1  188.78    5.10
   1  -4  -1   33.20    1.20
   1  -4  -1   34.20    1.80
  -1  -4   1   33.50    1.60
  -1   4   1   33.90    1.60
   1   4  -1   34.10    1.60
  -1   4   1   33.20    1.50
  -1   4   1   32.70    1.60
   1   4  -1   35.60    1.80
  -1   4   1   33.90    1.70
   0  -4   1   33.90    1.60
   0  -4  -1   35.50    1.70
   0  -4   1   35.40    1.50
   0   4  -1   35.80    1.20
   0   4   1   36.40    1.80
   0   4   1   34.70    1.60
   0   4  -1   33.60    1.60
   0   4   1   36.70    1.30
   0   4  -1   34.30    1.70
   1  -4   1  776.62   14.80
   1  -4   1  787.32   15.30
   1  -4   1  788.52   15.60
  -1  -4  -1  750.62   15.40
  -1  -4  -1  774.02   14.30
   1   4   1  769.52   15.20
  -1   4  -1  776.42   15.20
  -1   4  -1  746.03   15.00
  -1   4  -1  767.52   15.20
   1   4   1  748.63   15.50
   2  -4   1  110.79    3.00
   2  -4   1  116.99    3.80
   2  -4   1  112.69    3.20
  -2  -4  -1  116.39    2.70
  -2  -4  -1  115.29    3.50
  -2  -4  -1  115.09    3.60
   2   4   1  110.09    3.60
   2   4   1  109.89    3.20
  -2   4  -1  116.49    3.20
  -2   4  -1  116.09    3.00
  -2   4  -1  115.19    3.10
  -3  -4  -1  469.05    9.50
  -3  -4  -1  467.75   10.70
   3  -4   1  454.75    9.70
   3  -4   1  459.15   10.80
   3  -4   1  455.75    9.70
   3   4   1  453.15   10.50
  -3   4  -1  472.05    9.70
  -3   4  -1  451.95   10.70
   3   4   1  468.05    9.70
  -4  -4  -1   62.79    2.50
  -4  -4  -1   57.79    3.20
   4  -4   1   62.99    3.30
   4  -4   1   64.79    2.50
   4  -4   1   64.59    2.40
  -4   4  -1   68.89    2.40
   4   4   1   66.19    3.10
  -4   4  -1   66.79    3.40
   4   4   1   61.69    2.50
   5  -4   1    5.30    1.10
   5  -4   1    2.80    1.50
  -5  -4  -1    5.50    1.40
  -5   4  -1    3.20    1.40
   5   4   1    3.80    1.40
   5   4   1    3.80    1.40
   6  -4   1  118.99    5.50
  -6  -4  -1  112.49    5.40
   6   4   1  116.79    4.80
   6   4   1  111.29    5.10
  -6   4  -1  110.29    5.30
   7  -4   1   10.90    2.40
  -7  -4  -1    9.10    2.30
   7   4   1   11.80    2.40
  -7   4  -1    7.00    2.10
  -7  -5   1    1.10    1.60
   7  -5  -1    1.70    1.70
  -7   5   1    0.60    1.70
   7   5  -1    0.10    1.60
   7   5  -1    0.30    1.40
   6  -5  -1   10.10    2.20
  -6  -5   1   11.40    2.30
   6   5  -1    4.90    1.70
  -6   5   1    8.60    2.10
   6   5  -1    9.20    2.10
   5  -5  -1   79.39    4.20
  -5  -5   1   76.29    4.10
   5   5  -1   73.49    3.80
  -5   5   1   72.69    4.00
  -4  -5   1  118.19    4.60
   4  -5  -1  127.09    4.90
   4  -5  -1  115.29    3.70
  -4   5   1  123.49    3.80
   4   5  -1  120.39    4.60
   4   5  -1  121.19    4.10
  -4   5   1  125.89    4.80
  -3  -5   1  470.65   10.80
  -3  -5   1  458.85    9.00
   3  -5  -1  446.76    9.30
   3  -5  -1  448.86    9.90
   3  -5  -1  454.35   10.90
  -3   5   1  457.75   10.80
  -3   5   1  454.95   10.00
   3   5  -1  446.76    9.80
   3   5  -1  458.15   10.70
  -3   5   1  446.46    8.90
  -3   5   1  467.95   10.00
  -2  -5   1  363.76    8.60
  -2  -5   1  383.66    8.40
   2  -5  -1  353.46    8.70
   2  -5  -1  362.06    8.20
   2  -5  -1  365.56    7.40
   2   5  -1  365.66    8.70
  -2   5   1  365.96    7.90
  -2   5   1  355.26    8.50
  -2   5   1  373.66    8.30
   2   5  -1  366.36    8.10
  -2   5   1  370.06    8.20
   1  -5  -1  302.37    6.20
   1  -5  -1  290.37    7.10
  -1  -5   1  298.77    6.90
  -1   5   1  289.07    6.70
  -1   5   1  302.07    6.90
  -1   5   1  293.07    6.90
  -1   5   1  304.77    6.80
   1   5  -1  288.87    6.80
   1   5  -1  300.27    7.10
   0  -5  -1  189.98    5.10
   0  -5   1  194.08    5.00
   0  -5   1  192.88    4.70
   0   5   1  198.58    4.40
   0   5  -1  204.78    5.10
   0   5  -1  191.88    5.00
   0   5  -1  201.18    4.40
   0   5   1  200.98    5.00
   1  -5   1  713.43   14.70
  -1  -5  -1  748.03   14.90
   1  -5   1  703.43   14.10
   1  -5   1  706.83   15.00
  -1   5  -1  737.93   14.60
   1   5   1  715.43   14.70
  -1   5  -1  710.53   14.60
  -1   5  -1  728.23   14.60
   1   5   1  744.73   15.00
  -2  -5  -1   13.70    1.40
  -2  -5  -1   17.90    1.50
   2  -5   1   15.40    1.30
   2  -5   1   15.40    1.60
   2  -5   1   16.10    1.10
  -2  -5  -1   17.10    0.70
   2   5   1   15.30    1.40
  -2   5  -1   13.90    1.40
  -2   5  -1   15.40    1.20
  -2   5  -1   15.80    1.20
   2   5   1   20.10    1.80
  -2   5  -1   17.50    1.30
   3  -5   1   25.10    1.60
   3  -5   1   25.70    2.20
  -3  -5  -1   29.30    2.00
   3  -5   1   27.50    1.50
  -3  -5  -1   27.30    1.20
  -3  -5  -1   25.10    1.90
  -3   5  -1   29.30    2.10
   3   5   1   28.30    1.60
  -3   5  -1   27.60    1.10
   3   5   1   27.70    2.10
  -3   5  -1   26.80    1.50
  -3   5  -1   31.80    1.70
   4  -5   1   27.20    2.30
   4  -5   1   30.20    1.80
  -4  -5  -1   29.20    2.30
   4  -5   1   27.30    1.70
   4   5   1   28.60    1.70
  -4   5  -1   28.70    2.10
   4   5   1   28.60    2.40
  -4   5  -1   26.90    2.50
   5  -5   1   28.80    3.00
  -5  -5  -1   34.70    3.20
   5   5   1   32.30    2.70
  -5   5  -1   27.50    2.90
   5   5   1   25.20    2.70
   6  -5   1    1.10    1.50
  -6  -5  -1   -1.20    1.10
   6   5   1   -1.50    1.20
  -6   5  -1    1.90    1.50
   6   5   1    1.70    1.40
   7  -5   1   12.70    2.70
  -7  -5  -1   13.90    2.70
  -7   5  -1   12.90    2.70
   7   5   1    7.50    2.10
  -7  -6   1   29.90    3.60
   7  -6  -1   34.50    3.90
  -7   6   1   29.10    3.70
   7   6  -1   37.70    3.70
   7   6  -1   48.70    3.90
   6  -6  -1    2.90    1.80
  -6  -6   1    2.00    1.50
   6   6  -1    2.70    1.70
  -6   6   1    6.10    1.90
   6   6  -1    3.30    1.70
  -5  -6   1    5.10    1.50
   5  -6  -1    9.10    1.90
  -5   6   1    6.90    1.80
   5   6  -1    6.90    1.80
   4  -6  -1  139.49    4.40
  -4  -6   1  146.39    5.30
   4  -6  -1  142.49    5.40
  -4   6   1  150.88    5.40
   4   6  -1  131.29    4.20
   4   6  -1  140.19    5.20
  -4   6   1  142.19    4.40
   3  -6  -1  105.79    4.20
   3  -6  -1   97.99    3.40
   3  -6  -1   91.49    2.80
  -3  -6   1   95.19    3.90
  -3  -6   1   91.19    3.50
   3   6  -1   95.39    3.90
   3   6  -1   98.69    3.40
  -3   6   1   93.59    3.40
  -3   6   1   92.39    3.80
  -3   6   1   96.99    2.70
  -3   6   1   97.69    3.30
  -2  -6   1    0.50    0.80
  -2  -6   1    1.70    0.80
   2  -6  -1    0.60    0.40
   2  -6  -1    2.40    1.00
   2   6  -1   -0.20    0.80
  -2   6   1    0.70    0.70
   2   6  -1    0.30    0.70
  -2   6   1    0.30    0.60
  -2   6   1    0.00    0.80
  -2   6   1    1.50    0.70
  -1  -6   1    1.00    0.70
   1  -6  -1   -0.60    0.70
   1   6  -1    0.20    0.60
   1   6  -1    0.70    0.80
  -1   6   1    1.10    0.70
  -1   6   1    0.00    0.70
  -1   6   1    1.00    0.80
  -1   6   1    0.10    0.60
   0  -6   1    4.50    1.00
   0  -6  -1    3.90    0.90
   0   6  -1    4.50    0.60
   0   6   1    2.50    0.80
   0   6  -1    4.10    0.90
   0   6   1    3.90    1.10
   0   6  -1    4.80    1.10
   1  -6   1   -0.10    0.40
   1  -6   1   -0.20    0.70
  -1  -6  -1    0.60    0.70
  -1   6  -1    1.20    0.70
  -1   6  -1   -0.20    0.50
   1   6   1    0.70    1.00
   1   6   1    4.00    0.90
  -1   6  -1    1.30    0.80
  -2  -6  -1    0.60    0.70
   2  -6   1   -0.10    0.40
   2  -6   1    1.20    0.70
   2  -6   1    1.80    0.90
  -2  -6  -1    0.90    0.80
   2   6   1   -0.20    0.80
  -2   6  -1    1.10    0.60
   2   6   1    1.10    0.80
  -2   6  -1    0.30    0.80
  -2   6  -1    1.60    0.70
  -2   6  -1   -0.40    0.70
  -3  -6  -1   42.70    2.60
   3  -6   1   34.80    1.70
   3  -6   1   39.40    2.20
   3  -6   1   38.90    2.60
  -3  -6  -1   38.40    2.30
  -3   6  -1   41.20    1.70
   3   6   1   40.60    2.60
  -3   6  -1   37.90    2.00
  -3   6  -1   36.30    2.50
  -3   6  -1   40.70    1.90
   3   6   1   34.70    2.00
   4  -6   1    1.60    1.20
   4  -6   1    1.40    0.80
  -4  -6  -1    1.50    1.00
  -4   6  -1    0.50    1.10
   4   6   1    1.00    0.80
   4   6   1    1.20    1.30
  -5  -6  -1   40.00    3.20
   5  -6   1   45.60    3.50
  -5   6  -1   44.30    3.40
   5   6   1   38.90    3.00
  -6  -6  -1   45.10    3.70
   6  -6   1   50.99    4.00
  -6   6  -1   57.29    4.10
   6   6   1   50.69    3.70
   6   6   1   58.49    4.00
   7  -6   1    0.50    1.60
  -7  -6  -1    0.10    1.60
   7   6   1    1.30    1.80
  -7   6  -1   -0.50    1.70
   6  -7  -1   71.39    4.60
  -6  -7   1   68.49    4.50
   6   7  -1   78.39    4.60
  -6   7   1   71.49    4.60
   6   7  -1   64.99    4.30
   5  -7  -1   81.89    4.60
  -5  -7   1   87.59    4.50
   5   7  -1   83.69    4.40
  -5   7   1   77.49    4.40
  -4  -7   1   30.10    2.90
   4  -7  -1   27.20    2.80
  -4   7   1   30.00    2.10
   4   7  -1   28.20    2.10
   4   7  -1   24.40    2.50
  -4   7   1   29.40    2.70
   3  -7  -1   20.50    2.20
  -3  -7   1   20.20    2.20
  -3  -7   1   20.20    1.80
  -3   7   1   24.50    2.20
  -3   7   1   26.80    2.00
  -3   7   1   24.40    1.80
   3   7  -1   24.50    1.90
   3   7  -1   20.80    2.20
  -3   7   1   22.20    1.40
  -2  -7   1   66.09    2.90
   2  -7  -1   73.29    3.40
  -2  -7   1   72.59    3.20
   2  -7  -1   67.29    2.10
  -2   7   1   70.59    3.00
  -2   7   1   69.19    2.70
   2   7  -1   66.19    3.20
   2   7  -1   66.29    2.90
  -2   7   1   66.29    2.90
  -2   7   1   63.89    2.80
  -1  -7   1   20.10    1.70
   1  -7  -1   19.70    1.80
   1   7  -1   19.40    1.90
  -1   7   1   15.50    1.50
  -1   7   1   17.00    1.40
  -1   7   1   15.10    1.60
  -1   7   1   19.20    1.70
   1   7  -1   19.80    1.70
   0  -7  -1   50.79    2.50
   0  -7   1   50.19    2.50
   0   7   1   45.90    2.40
   0   7  -1   47.90    1.70
   0   7  -1   47.80    2.50
   0   7   1   49.99    2.60
   0   7  -1   48.20    2.40
   1  -7   1    0.10    0.50
  -1  -7  -1    0.40    0.70
   1  -7   1    0.60    0.90
   1   7   1    0.40    0.70
  -1   7  -1   -0.20    0.60
   1   7   1    0.60    1.00
  -1   7  -1    0.30    0.70
  -1   7  -1    0.10    0.70
  -2  -7  -1  198.88    5.80
   2  -7   1  202.88    6.20
   2  -7   1  192.68    4.80
  -2  -7  -1  199.18    5.80
  -2   7  -1  205.48    5.70
  -2   7  -1  207.68    5.40
   2   7   1  200.98    5.70
  -2   7  -1  202.18    5.70
  -2   7  -1  197.28    5.40
   2   7   1  215.48    6.20
  -3  -7  -1    2.30    1.00
   3  -7   1    2.40    1.30
   3  -7   1    0.90    0.80
  -3  -7  -1    2.00    1.10
  -3   7  -1    3.10    0.80
  -3   7  -1    3.40    0.90
   3   7   1    2.20    1.30
   3   7   1    2.30    1.00
  -3   7  -1    4.40    1.30
  -3   7  -1    1.90    0.90
   4  -7   1    7.50    1.80
   4  -7   1    6.10    1.30
  -4  -7  -1    5.30    1.50
   4   7   1    6.70    1.60
  -4   7  -1    4.30    1.50
   4   7   1    3.40    1.10
   5  -7   1   30.70    3.30
  -5  -7  -1   32.80    3.30
   5   7   1   25.80    2.80
  -5   7  -1   28.90    3.10
  -6  -7  -1    1.40    1.50
   6  -7   1    3.80    1.80
   6   7   1    4.10    1.80
   6   7   1    0.60    1.60
  -6   7  -1    5.20    2.00
   6  -8  -1   23.90    3.20
  -6  -8   1   24.60    3.30
  -6   8   1   23.70    3.20
   6   8  -1   21.00    2.90
  -5  -8   1   39.70    3.30
   5  -8  -1   35.00    3.50
   5   8  -1   33.60    3.30
  -5   8   1   40.60    3.40
   4  -8  -1  139.49    5.80
  -4  -8   1  134.09    5.40
   4   8  -1  137.39    5.60
  -4   8   1  141.59    5.50
   4   8  -1  140.39    4.80
  -4   8   1  137.99    4.80
  -3  -8   1  112.09    4.50
   3  -8  -1   97.59    4.60
  -3  -8   1  104.29    4.10
   3   8  -1  101.89    4.50
  -3   8   1  107.49    3.50
  -3   8   1  106.09    4.00
  -3   8   1  107.79    3.90
   3   8  -1  106.79    4.00
  -3   8   1  105.99    4.30
  -2  -8   1  178.78    5.60
  -2  -8   1  171.08    5.40
   2  -8  -1  166.08    5.80
  -2   8   1  172.88    5.10
   2   8  -1  165.18    5.70
  -2   8   1  179.38    5.30
  -2   8   1  170.08    5.40
  -2   8   1  171.78    5.20
   2   8  -1  180.18    5.40
  -1  -8   1   26.20    2.00
   1  -8  -1   25.00    2.20
   1   8  -1   26.70    2.20
  -1   8   1   25.90    2.10
  -1   8   1   22.20    1.90
   1   8  -1   23.50    2.00
  -1   8   1   24.60    2.10
  -1   8   1   26.10    1.80
   0  -8  -1  123.79    4.40
   0  -8   1  124.09    4.40
   0   8  -1  133.59    4.50
   0   8   1  126.29    4.30
   0   8   1  130.09    4.50
   0   8  -1  122.09    3.30
   0   8  -1  131.09    4.40
   1  -8   1    8.50    1.00
   1  -8   1   12.30    1.70
  -1  -8  -1    8.10    1.40
  -1   8  -1    7.10    1.20
  -1   8  -1   10.80    1.60
   1   8   1    7.20    1.40
  -1   8  -1    7.60    1.20
   1   8   1   10.60    1.80
  -1   8  -1    6.00    1.30
  -2  -8  -1  215.38    6.20
  -2  -8  -1  194.88    6.10
   2  -8   1  192.48    5.00
   2  -8   1  191.28    6.30
   2   8   1  191.48    6.30
  -2   8  -1  204.88    5.70
  -2   8  -1  215.08    5.80
  -2   8  -1  213.68    6.10
   2   8   1  210.38    6.10
  -2   8  -1  204.58    5.90
   3  -8   1    5.20    1.50
  -3  -8  -1    5.70    1.40
  -3  -8  -1    1.40    1.10
   3   8   1    3.50    1.60
  -3   8  -1    5.40    1.10
  -3   8  -1    6.00    1.20
   3   8   1    4.70    1.20
  -3   8  -1    5.90    1.10
  -3   8  -1    8.10    1.60
  -4  -8  -1  195.98    6.60
   4  -8   1  177.28    6.70
   4   8   1  181.78    5.80
   4   8   1  183.08    6.60
  -4   8  -1  195.78    6.70
   5  -8   1    0.10    1.50
  -5  -8  -1    1.70    1.40
  -5   8  -1    4.80    1.80
   5   8   1    0.50    1.60
  -6  -8  -1   92.39    5.20
   6  -8   1   86.59    5.30
   6   8   1   88.89    5.20
  -6   8  -1   97.39    5.50
   6   8   1   87.19    5.10
   6  -9  -1    6.10    2.20
  -6  -9   1    4.30    2.00
   6   9  -1    0.60    1.90
  -6   9   1    0.70    1.70
   5  -9  -1   36.50    3.80
  -5  -9   1   38.60    3.80
   5   9  -1   31.10    3.50
  -5   9   1   33.20    3.40
  -4  -9   1  126.59    5.40
   4  -9  -1  118.89    5.60
  -4   9   1  116.49    4.90
   4   9  -1  127.19    4.80
  -4   9   1  128.69    5.30
   4   9  -1  120.39    5.50
  -3  -9   1   46.40    2.80
   3  -9  -1   48.20    3.30
  -3  -9   1   45.50    3.10
  -3   9   1   44.90    2.80
   3   9  -1   46.60    3.50
  -3   9   1   47.70    3.00
   3   9  -1   46.40    2.90
  -3   9   1   47.60    2.40
  -3   9   1   45.90    2.70
   2  -9  -1  199.28    6.70
  -2  -9   1  205.88    6.50
  -2  -9   1  196.88    6.20
  -2   9   1  223.58    6.20
  -2   9   1  203.28    6.40
  -2   9   1  206.08    6.00
   2   9  -1  215.18    6.90
  -2   9   1  202.38    6.10
   2   9  -1  215.38    6.40
   1  -9  -1    0.40    1.00
  -1  -9   1   -0.60    0.80
   1   9  -1   -0.30    0.90
  -1   9   1   -0.40    1.00
   1   9  -1    0.00    1.30
  -1   9   1   -0.90    0.90
  -1   9   1    0.60    0.90
  -1   9   1   -0.60    0.70
   0  -9   1  150.68    5.10
   0  -9  -1  142.09    5.10
   0   9  -1  143.19    5.10
   0   9   1  149.29    5.00
   0   9   1  146.69    5.20
   0   9   1  143.59    5.10
   0   9  -1  139.19    4.90
   1  -9   1   22.10    2.40
  -1  -9  -1   23.00    2.20
  -1   9  -1   19.70    2.00
  -1   9  -1   25.40    2.40
   1   9   1   22.20    2.50
  -1   9  -1   20.40    1.60
  -1   9  -1   18.70    2.00
   1   9   1   17.70    1.90
  -2  -9  -1   18.30    2.10
   2  -9   1   12.30    2.00
  -2  -9  -1   16.80    2.10
  -2   9  -1   11.40    1.70
  -2   9  -1   11.20    1.50
   2   9   1   11.50    1.70
   2   9   1   18.20    2.40
  -2   9  -1   12.70    1.60
  -2   9  -1   13.10    1.70
   3  -9   1    0.70    1.20
  -3  -9  -1    1.20    1.10
  -3  -9  -1   -1.00    1.00
  -3   9  -1    0.60    0.80
  -3   9  -1    1.10    1.10
   3   9   1    0.60    1.50
   3   9   1    0.20    0.90
  -3   9  -1    1.00    0.90
  -4  -9  -1   61.99    3.70
   4  -9   1   50.89    3.60
   4   9   1   58.09    4.00
  -4   9  -1   63.49    3.70
   4   9   1   60.29    3.30
   5  -9   1   51.09    4.10
  -5  -9  -1   41.80    3.50
  -5   9  -1   40.40    3.50
   5   9   1   43.50    3.80
  -6  -9  -1    4.20    2.00
   6  -9   1    4.00    2.30
   6   9   1    3.60    2.20
  -6   9  -1    9.60    2.40
   6   9   1    5.50    2.40
   5 -10  -1   31.40    3.90
  -5 -10   1   24.40    3.10
   5  10  -1   26.50    3.50
  -5  10   1   24.70    3.20
   4 -10  -1   52.69    4.00
  -4 -10   1   53.19    3.70
   4  10  -1   46.20    3.90
  -4  10   1   53.79    3.60
   4  10  -1   53.69    3.30
  -3 -10   1   34.80    2.70
  -3 -10   1   36.80    2.90
   3 -10  -1   35.10    3.10
   3  10  -1   27.70    2.70
  -3  10   1   31.30    2.70
  -3  10   1   31.40    2.50
  -3  10   1   29.90    2.60
   3  10  -1   36.10    3.50
   2 -10  -1    1.90    1.30
  -2 -10   1    3.20    1.30
  -2 -10   1    3.40    1.30
  -2  10   1    2.90    1.40
  -2  10   1    4.70    1.40
   2  10  -1    2.80    1.70
  -2  10   1    4.40    1.20
   2  10  -1    6.10    1.50
  -2  10   1    3.20    1.20
   1 -10  -1   94.79    4.40
  -1 -10   1   98.39    4.20
  -1  10   1  102.99    4.40
   1  10  -1   91.69    4.10
  -1  10   1   90.79    4.10
   1  10  -1   98.29    4.50
  -1  10   1   86.99    3.90
   0 -10  -1  159.88    5.70
   0 -10   1  163.08    5.70
   0  10   1  167.28    5.90
   0  10   1  164.08    5.60
   0  10  -1  172.38    5.80
   0  10   1  169.98    5.90
   0  10  -1  163.38    5.70
   1 -10   1    0.50    1.10
  -1 -10  -1    0.60    1.00
  -1  10  -1    0.10    1.00
  -1  10  -1    0.30    1.00
  -1  10  -1    0.30    1.10
   1  10   1    2.20    1.20
   1  10   1   -1.00    1.10
  -2 -10  -1   57.29    3.30
   2 -10   1   55.39    3.50
  -2 -10  -1   55.09    3.20
  -2  10  -1   56.29    3.30
   2  10   1   59.99    3.40
  -2  10  -1   51.49    2.90
   2  10   1   46.70    3.60
  -2  10  -1   54.69    3.00
  -2  10  -1   57.09    3.00
   3 -10   1  277.97    8.90
  -3 -10  -1  286.37    8.50
  -3 -10  -1  271.27    8.30
   3  10   1  282.37    8.20
  -3  10  -1  265.07    8.10
   3  10   1  285.27    8.90
  -3  10  -1  278.47    8.10
  -3  10  -1  285.97    8.20
  -4 -10  -1   32.30    3.20
  -4 -10  -1   32.10    2.80
   4 -10   1   34.10    3.60
  -4  10  -1   34.10    3.00
   4  10   1   26.30    3.10
   4  10   1   30.00    2.80
   5 -10   1   32.10    3.80
  -5 -10  -1   38.20    3.80
   5  10   1   35.00    3.80
  -5  10  -1   42.10    3.70
  -5 -11   1    3.40    1.80
   5 -11  -1    0.10    1.90
  -5  11   1    1.70    1.70
   5  11  -1    2.00    2.00
  -4 -11   1    0.60    1.40
   4 -11  -1    3.00    1.50
  -4  11   1   -0.40    1.30
   4  11  -1    0.00    1.20
   4  11  -1   -1.00    1.70
  -3 -11   1  183.48    7.20
  -3 -11   1  191.98    6.90
   3 -11  -1  186.78    7.20
   3  11  -1  178.38    7.20
  -3  11   1  194.38    6.60
  -3  11   1  187.38    6.60
   3  11  -1  193.68    6.70
   2 -11  -1   16.10    2.50
  -2 -11   1   17.50    2.40
  -2 -11   1   15.00    2.10
  -2  11   1   13.70    1.90
   2  11  -1   17.60    2.30
   2  11  -1   13.90    2.40
  -2  11   1   14.80    2.00
  -2  11   1   14.10    2.20
   1 -11  -1   82.99    4.30
  -1 -11   1   84.69    4.10
   1  11  -1   86.49    4.20
   1  11  -1   84.19    4.40
  -1  11   1   86.89    4.10
  -1  11   1   85.09    4.00
  -1  11   1   79.69    4.20
   0 -11  -1   16.40    2.10
   0 -11   1   11.10    1.90
   0  11  -1   14.60    2.10
   0  11   1   14.00    2.00
   0  11  -1   16.60    2.30
   0  11   1   16.10    2.30
   0  11  -1   15.60    2.30
   0  11   1   14.20    2.20
  -1 -11  -1   70.29    3.80
   1 -11   1   66.99    3.80
  -1  11  -1   66.49    3.80
   1  11   1   71.49    4.10
   1  11   1   69.89    3.90
   1  11   1   72.29    3.90
  -1  11  -1   67.99    3.60
  -1  11  -1   69.29    3.60
  -2 -11  -1    1.20    1.10
  -2 -11  -1   -0.80    1.00
   2 -11   1   -0.40    1.20
  -2  11  -1    1.50    1.10
   2  11   1   -2.60    1.30
  -2  11  -1    0.40    1.00
  -2  11  -1    0.10    1.10
   2  11   1   -1.70    1.00
  -3 -11  -1   51.99    3.40
  -3 -11  -1   57.99    3.60
   3 -11   1   50.99    3.80
  -3  11  -1   48.80    3.20
   3  11   1   44.10    3.30
   3  11   1   48.30    4.00
  -3  11  -1   49.99    3.30
  -4 -11  -1    2.70    1.50
   4 -11   1    5.90    2.00
  -4  11  -1    8.80    2.00
   4  11   1    5.40    2.20
   4  11   1    7.20    1.70
   5 -11   1    2.70    3.10
   5  11   1   -1.90    1.90
   4 -12  -1   31.40    3.80
  -4 -12   1   35.20    3.60
   4  12  -1   35.90    4.10
   4  12  -1   35.60    3.20
  -4  12   1   38.00    5.60
   3 -12  -1    2.30    1.60
  -3 -12   1    5.20    1.70
  -3  12   1    2.10    1.30
   3  12  -1    3.10    1.60
   3  12  -1    0.80    1.80
  -2 -12   1   27.60    3.00
   2 -12  -1   21.30    2.80
  -2 -12   1   30.40    3.10
  -2  12   1   27.80    2.80
  -2  12   1   23.80    2.90
  -2  12   1   27.70    2.70
   2  12  -1   23.00    3.00
   2  12  -1   26.20    2.80
   1 -12  -1    3.00    1.50
  -1 -12   1    1.20    1.20
   1  12  -1   -1.80    1.40
  -1  12   1    1.60    1.20
   1  12  -1    2.00    1.30
  -1  12   1    2.50    1.30
  -1  12   1    1.70    1.40
   0 -12  -1    0.40    1.10
   0 -12   1    1.00    1.20
   0  12   1    0.30    1.10
   0  12  -1   -0.30    1.20
   0  12  -1    0.70    1.30
   0  12  -1   -0.20    1.30
   0  12   1   -0.50    1.30
   0  12   1   -0.40    1.20
   1 -12   1    9.80    2.00
  -1 -12  -1   15.00    2.30
  -1  12  -1   12.50    2.00
   1  12   1   12.30    2.30
   1  12   1   11.50    2.10
  -1  12  -1   10.40    2.00
  -1  12  -1   10.40    2.00
   1  12   1   11.30    2.20
  -2 -12  -1   59.09    3.60
   2 -12   1   52.49    3.80
  -2 -12  -1   53.69    3.60
  -2  12  -1   52.49    3.60
   2  12   1   57.09    3.90
   2  12   1   64.59    4.30
   2  12   1   56.39    3.80
  -2  12  -1   50.59    3.30
  -3 -12  -1   10.00    2.10
  -3 -12  -1   13.30    2.30
   3 -12   1   12.00    2.40
   3  12   1   13.90    2.60
   3  12   1   13.40    2.20
  -3  12  -1    8.50    1.90
  -4 -12  -1   13.10    2.50
   4 -12   1   13.40    2.60
   4  12   1   10.70    2.20
   4  12   1   13.70    3.00
   3 -13  -1   -1.40    1.40
  -3 -13   1   -1.70    1.30
  -3  13   1   -0.80    1.20
   3  13  -1   -2.60    1.80
   3  13  -1    1.10    1.40
   2 -13  -1   24.20    3.10
  -2 -13   1   33.00    3.30
  -2  13   1   27.00    3.10
  -2  13   1   23.90    2.70
   2  13  -1   37.00    3.50
   2  13  -1   32.80    3.60
  -1 -13   1    1.20    1.30
   1 -13  -1    2.10    1.50
  -1  13   1    2.20    1.30
   1  13  -1    3.00    1.80
   1  13  -1    1.20    1.40
  -1  13   1   -0.10    1.40
   1  13  -1   -1.10    1.40
  -1  13   1    1.60    1.30
   0 -13  -1  252.87    8.70
   0 -13   1  248.58    8.50
   0  13  -1  275.37    8.70
   0  13  -1  262.97    8.60
   0  13  -1  284.37    9.10
   0  13   1  278.37    9.00
   0  13   1  271.57    8.60
   0  13   1  261.07    8.70
  -1 -13  -1   -0.20    1.20
   1 -13   1    0.50    1.30
  -1  13  -1   -0.70    1.30
   1  13   1   -0.60    1.20
   1  13   1    0.60    1.50
  -1  13  -1    2.20    1.40
  -1  13  -1    3.20    1.40
   1  13   1    2.40    1.80
  -2 -13  -1   26.90    3.10
  -2 -13  -1   27.80    3.00
   2 -13   1   28.20    3.30
   2  13   1   29.90    3.20
  -2  13  -1   28.60    3.20
  -2  13  -1   31.30    2.80
   2  13   1   33.60    3.70
   2  13   1   27.20    3.30
  -3 -13  -1   19.30    2.70
   3 -13   1   17.30    2.80
   3  13   1   20.00    3.30
   3  13   1   26.30    3.10
  -3  13  -1   22.70    2.80
   3  13   1   16.70    2.70
  -1 -14   1    1.30    1.40
   1 -14  -1    1.80    1.50
   1  14  -1    0.90    1.70
  -1  14   1    3.40    1.50
   1  14  -1    1.70    1.50
   1  14  -1    0.20    1.60
  -1  14   1    1.20    1.60
  -1  14   1    2.90    1.50
   0 -14  -1    9.10    2.20
   0 -14   1   12.90    2.40
   0  14   1   13.90    2.40
   0  14   1   12.10    2.20
   0  14  -1   15.70    2.70
   0  14  -1   17.90    2.70
   0  14  -1   11.50    2.20
   0  14   1   12.70    2.50
   1 -14   1   30.30    3.40
  -1 -14  -1   26.30    3.10
   1  14   1   33.70    3.70
  -1  14  -1   29.30    3.10
   1  14   1   34.50    3.70
   1  14   1   29.80    3.20
  -1  14  -1   29.00    3.30
  -1  14  -1   29.30    3.10
   7   0  -2   -0.50    1.10
  -7   0   2    2.80    1.40
   7   0  -2    2.10    1.80
  -7   0   2    0.20    1.50
   6   0  -2   96.69    4.10
   6   0  -2   92.79    3.90
  -6   0   2   92.39    4.40
   6   0  -2   91.09    4.30
  -6   0   2   94.99    4.60
   5   0  -2    0.10    0.90
   5   0  -2   -0.90    0.80
  -5   0   2    0.30    1.00
   5   0  -2   -0.20    0.80
  -5   0   2   -0.60    1.00
  -4   0   2   70.49    2.40
  -4   0   2   75.19    3.20
  -4   0   2   66.69    3.10
   4   0  -2   75.49    2.90
   4   0  -2   74.99    2.90
   4   0  -2   72.69    3.00
  -3   0   2    0.00    0.50
  -3   0   2    0.00    0.70
  -3   0   2    0.70    0.70
  -2   0   2 1282.27   24.20
  -2   0   2 1274.87   24.50
  -2   0   2 1291.97   24.60
  -1   0   2   -2.80    0.40
  -1   0   2   -2.80    0.40
   1   0  -2   -2.00    0.40
   0   0   2  479.15    9.00
   0   0   2  484.35    9.00
   0   0   2  494.05    9.00
   0   0  -2  472.35    9.00
   0   0  -2  487.85    9.00
   0   0   2  476.85    9.00
   0   0   2  469.85    9.00
   1   0   2   -0.20    0.30
  -1   0  -2    1.40    0.50
   1   0   2    0.30    0.50
  -1   0  -2    0.10    0.50
   1   0   2   -0.40    0.30
  -1   0  -2   -0.20    0.20
  -2   0  -2    1.90    0.70
   2   0   2    1.70    0.30
   2   0   2    1.20    0.60
   2   0   2    1.80    0.50
  -2   0  -2    2.50    0.70
   3   0   2   -0.40    0.60
   3   0   2    0.10    0.20
   3   0   2    0.60    0.50
  -3   0  -2    0.50    0.80
  -3   0  -2    0.20    0.70
   4   0   2   11.40    1.20
   4   0   2   10.40    1.30
  -4   0  -2    9.80    1.50
  -4   0  -2   11.00    1.60
  -5   0  -2    1.30    1.10
  -5   0  -2   -0.10    1.10
   5   0   2    0.80    1.00
   5   0   2   -0.10    0.80
  -6   0  -2  315.97    9.60
   6   0   2  330.17    9.60
  -6   0  -2  335.77    9.50
   6   0   2  327.27    9.10
   7   0   2   -0.50    1.20
  -7   0  -2    0.00    1.40
  -7   0  -2    0.50    1.30
   7   0   2    1.80    1.50
  -7  -1   2   13.60    2.50
  -7  -1   2   19.20    2.50
   7  -1  -2   17.30    2.50
   7   1  -2   15.90    2.40
  -7   1   2   17.10    2.80
  -7   1   2   16.70    2.60
   7   1  -2   14.30    2.20
   6  -1  -2  126.29    5.20
  -6  -1   2  117.69    5.20
  -6  -1   2  122.29    5.00
   6  -1  -2  124.69    4.60
   6   1  -2  129.19    4.90
   6   1  -2  118.79    4.60
  -6   1   2  116.29    5.10
   6   1  -2  133.29    5.10
  -6   1   2  116.59    5.20
   5  -1  -2  106.09    3.80
  -5  -1   2  105.29    4.50
   5  -1  -2  106.99    4.30
  -5  -1   2   95.89    4.00
   5  -1  -2  105.09    3.80
  -5   1   2   98.29    4.30
   5   1  -2  106.79    4.00
  -5   1   2  107.49    4.40
   5   1  -2  102.59    4.00
  -4  -1   2    1.20    0.60
   4  -1  -2    0.30    0.60
  -4  -1   2    1.30    1.00
  -4  -1   2   -0.30    0.80
   4  -1  -2    1.10    0.80
  -4   1   2    0.20    0.50
  -4   1   2   -0.60    0.90
   4   1  -2    1.00    0.80
  -4   1   2    1.00    0.80
   3  -1  -2   56.79    2.40
  -3  -1   2   62.99    2.40
   3  -1  -2   60.89    2.20
  -3  -1   2   64.19    2.70
  -3  -1   2   64.69    2.10
  -3   1   2   65.79    2.10
  -3   1   2   59.79    2.60
   3   1  -2   60.19    2.40
  -3   1   2   62.39    2.60
  -2  -1   2   21.70    1.40
  -2  -1   2   21.00    1.10
   2  -1  -2   20.30    1.10
  -2  -1   2   21.80    1.20
   2  -1  -2   21.00    1.30
   2   1  -2   21.20    1.30
  -2   1   2   22.40    1.10
  -2   1   2   22.40    1.40
  -2   1   2   20.60    1.30
   1  -1  -2 4050.19   76.19
  -1  -1   2 4097.79   76.49
  -1  -1   2 4163.18   76.79
  -1  -1   2 4142.39   77.19
   1  -1  -2 4001.30   76.89
  -1   1   2 4129.79   75.79
   1   1  -2 4242.88   77.39
  -1   1   2 4103.19   75.79
  -1   1   2 4212.88   76.89
  -1   1   2 4229.38   76.99
  -1   1   2 4179.58   77.39
   0  -1   2  341.17    6.60
   0  -1   2  344.47    6.50
   0  -1   2  338.27    6.60
   0  -1  -2  344.17    6.70
   0   1   2  330.57    6.70
   0   1   2  345.17    6.60
   0   1  -2  338.87    6.50
   0   1  -2  342.97    6.60
   0   1   2  345.57    6.70
   0   1   2  346.47    6.50
  -1  -1  -2  603.64   11.80
  -1  -1  -2  604.84   11.40
   1  -1   2  583.24   11.30
  -1  -1  -2  611.44   11.70
   1  -1   2  623.64   11.80
   1  -1   2  609.74   11.60
   1   1   2  618.84   11.70
  -1   1  -2  610.04   11.90
   1   1   2  623.04   11.50
   1   1   2  613.04   11.90
   2  -1   2   13.00    1.10
  -2  -1  -2   13.20    1.10
  -2  -1  -2   10.70    1.10
   2  -1   2   13.90    0.70
   2   1   2   13.00    1.00
  -2   1  -2   13.70    0.60
  -2   1  -2   12.50    1.20
   2   1   2   13.90    1.10
  -2   1  -2   15.40    1.20
   2   1   2   14.30    0.70
  -3  -1  -2  283.37    7.00
   3  -1   2  284.07    5.70
   3  -1   2  281.87    6.20
  -3  -1  -2  278.47    6.70
   3  -1   2  291.47    6.70
   3   1   2  275.07    6.40
   3   1   2  290.57    5.60
  -3   1  -2  277.57    6.90
   3   1   2  284.07    6.90
  -3   1  -2  285.97    5.60
  -4  -1  -2  192.68    5.80
   4  -1   2  188.58    5.30
  -4  -1  -2  187.88    5.50
   4  -1   2  195.88    4.90
   4   1   2  187.78    5.10
  -4   1  -2  189.08    5.70
   4   1   2  190.48    5.50
  -4   1  -2  195.08    5.80
   5  -1   2    0.90    0.70
  -5  -1  -2   -0.70    1.00
  -5  -1  -2    0.90    1.00
   5  -1   2    1.20    1.00
   5  -1   2    0.00    1.10
   5   1   2   -0.50    0.80
  -5   1  -2   -0.90    1.10
   5   1   2    1.40    1.10
  -5   1  -2    0.30    1.00
   6  -1   2    4.70    1.60
  -6  -1  -2    3.30    1.40
  -6  -1  -2    3.20    1.50
   6  -1   2    3.30    1.30
  -6   1  -2    2.90    1.50
  -6   1  -2    1.80    1.50
   6   1   2    4.80    1.50
  -7  -1  -2   25.90    3.20
  -7  -1  -2   27.80    3.10
   7  -1   2   32.60    3.40
   7  -1   2   29.50    2.90
  -7   1  -2   31.10    3.40
   7   1   2   29.60    3.30
   7   1   2   29.60    3.20
   7  -2  -2   32.90    3.40
  -7  -2   2   41.40    4.00
  -7   2   2   35.70    3.60
   7   2  -2   34.60    3.00
  -6  -2   2   24.50    2.90
   6  -2  -2   23.10    2.60
  -6  -2   2   23.20    2.40
   6   2  -2   21.40    2.40
   6   2  -2   20.70    2.40
  -6   2   2   18.30    2.50
  -6   2   2   21.50    2.60
  -5  -2   2    4.10    1.20
   5  -2  -2    3.80    1.00
   5  -2  -2    3.00    1.30
  -5  -2   2    4.50    1.40
  -5   2   2    2.50    1.30
   5   2  -2    3.60    1.30
  -5   2   2    2.50    1.20
   5   2  -2    2.90    1.10
  -4  -2   2  148.49    4.40
   4  -2  -2  152.88    4.90
   4  -2  -2  146.09    4.10
  -4  -2   2  141.79    4.80
  -4   2   2  139.89    4.90
   4   2  -2  149.39    4.60
  -4   2   2  145.59    3.90
  -4   2   2  141.39    4.70
   3  -2  -2  124.49    2.80
  -3  -2   2  124.99    3.50
   3  -2  -2  126.09    4.00
  -3  -2   2  121.99    3.40
   3  -2  -2  123.19    3.30
  -3   2   2  124.89    3.30
  -3   2   2  124.79    4.00
  -3   2   2  129.29    3.90
   3   2  -2  120.99    3.80
  -2  -2   2   -0.20    0.50
  -2  -2   2   -0.20    0.60
  -2  -2   2   -0.40    0.50
   2  -2  -2   -0.40    0.30
   2  -2  -2   -0.20    0.40
   2  -2  -2    0.20    0.70
  -2   2   2   -1.20    0.60
   2   2  -2   -0.10    0.70
  -2   2   2    0.00    0.60
  -2   2   2   -0.20    0.50
   1  -2  -2 2931.01   54.09
  -1  -2   2 2946.61   54.89
   1  -2  -2 2959.20   54.79
  -1   2   2 2968.20   54.99
  -1   2   2 2974.50   54.99
  -1   2   2 2928.61   54.79
   1   2  -2 2938.71   54.79
  -1   2   2 3052.79   54.09
  -1   2   2 2895.31   54.89
   0  -2   2  420.26    8.20
   0  -2  -2  419.96    8.40
   0  -2   2  410.56    8.20
   0  -2   2  422.96    8.20
   0   2  -2  414.96    8.00
   0   2   2  417.66    8.30
   0   2   2  428.06    8.30
   0   2   2  399.46    8.20
   0   2  -2  417.46    8.20
  -1  -2  -2  212.98    4.40
   1  -2   2  217.68    4.60
   1  -2   2  214.28    4.60
  -1  -2  -2  211.98    4.80
   1  -2   2  214.28    4.90
  -1  -2  -2  209.88    4.70
   1   2   2  209.08    4.70
   1   2   2  214.18    4.50
  -1   2  -2  208.78    4.80
  -1   2  -2  206.48    4.30
  -1   2  -2  213.18    4.50
   2  -2   2   23.50    1.10
  -2  -2  -2   20.60    1.20
   2  -2   2   21.20    1.40
   2  -2   2   21.90    1.20
  -2  -2  -2   18.90    1.30
   2   2   2   23.30    1.40
  -2   2  -2   23.20    0.90
  -2   2  -2   22.90    0.60
   2   2   2   23.30    1.00
  -3  -2  -2 1338.77   26.10
   3  -2   2 1285.17   25.50
  -3  -2  -2 1315.57   25.50
   3  -2   2 1292.77   26.20
   3  -2   2 1316.67   24.80
   3   2   2 1345.97   24.70
   3   2   2 1314.07   25.60
  -3   2  -2 1332.17   24.60
   3   2   2 1304.07   26.00
  -3   2  -2 1323.97   26.20
  -4  -2  -2   26.00    2.10
  -4  -2  -2   23.00    1.80
   4  -2   2   21.90    1.70
   4  -2   2   23.80    2.00
   4  -2   2   22.90    1.20
   4   2   2   22.40    2.10
   4   2   2   20.80    1.70
  -4   2  -2   20.50    2.10
   5  -2   2   18.70    2.40
  -5  -2  -2   22.80    2.00
   5  -2   2   24.70    2.00
  -5  -2  -2   26.30    2.70
  -5   2  -2   20.00    2.30
   5   2   2   17.00    2.10
   5   2   2   25.20    2.00
  -6  -2  -2   10.50    2.00
   6  -2   2   11.30    1.70
   6  -2   2   12.50    2.10
  -6  -2  -2    9.40    1.80
  -6   2  -2    9.20    2.00
   6   2   2   14.30    2.20
   7  -2   2   15.00    2.70
  -7  -2  -2   25.30    3.20
  -7   2  -2   26.80    3.20
   7   2   2   20.40    2.70
   7  -3  -2   29.50    3.30
  -7  -3   2   30.80    3.50
  -7   3   2   38.10    3.80
   7   3  -2   39.20    3.30
  -6  -3   2   39.40    3.30
   6  -3  -2   40.20    3.20
   6   3  -2   40.20    2.90
   6   3  -2   40.30    3.00
  -6   3   2   36.30    3.20
   5  -3  -2   66.59    3.50
  -5  -3   2   61.19    2.90
   5  -3  -2   56.99    2.60
  -5  -3   2   62.49    3.50
  -5   3   2   59.39    3.50
   5   3  -2   64.19    3.30
  -4  -3   2    5.90    1.20
   4  -3  -2    4.20    0.80
   4  -3  -2    5.80    1.30
  -4  -3   2    5.90    1.00
  -4   3   2    5.10    0.90
   4   3  -2    5.10    1.20
  -4   3   2    3.60    1.30
   3  -3  -2   10.30    0.90
   3  -3  -2   10.20    0.90
   3  -3  -2   10.40    1.40
  -3  -3   2   11.10    1.40
  -3  -3   2   10.80    1.00
   3   3  -2   14.40    1.60
  -3   3   2   13.40    1.10
  -3   3   2   13.70    1.60
  -2  -3   2  193.78    5.00
   2  -3  -2  197.48    4.00
   2  -3  -2  184.38    5.00
   2  -3  -2  189.58    4.40
  -2  -3   2  192.38    4.10
  -2   3   2  191.88    4.60
  -2   3   2  193.68    4.60
  -2   3   2  190.88    4.00
  -2   3   2  188.78    5.00
   2   3  -2  193.18    5.00
   1  -3  -2   32.10    0.90
  -1  -3   2   34.00    1.30
  -1   3   2   31.10    1.50
  -1   3   2   35.80    1.50
  -1   3   2   32.30    1.30
   1   3  -2   31.10    1.60
  -1   3   2   28.80    1.40
   0  -3   2  842.32   15.90
   0  -3   2  832.52   16.00
   0  -3  -2  808.32   16.10
   0  -3   2  827.92   15.90
   0   3   2  792.22   15.90
   0   3   2  836.32   16.00
   0   3  -2  830.32   15.90
   0   3   2  793.12   16.00
   0   3  -2  846.82   15.60
  -1  -3  -2   66.99    1.70
  -1  -3  -2   63.79    2.10
   1  -3   2   65.99    2.30
   1  -3   2   65.39    2.00
  -1  -3  -2   66.89    2.30
   1  -3   2   66.59    2.10
  -1   3  -2   67.09    1.90
  -1   3  -2   64.29    2.20
  -1   3  -2   67.79    2.00
   1   3   2   64.49    2.30
   1   3   2   65.79    2.10
   2  -3   2  208.88    4.80
  -2  -3  -2  205.98    5.20
   2  -3   2  209.98    4.80
  -2  -3  -2  213.98    5.30
  -2  -3  -2  210.78    4.60
   2  -3   2  208.58    5.40
  -2   3  -2  206.48    4.40
  -2   3  -2  208.88    4.60
   2   3   2  204.98    5.20
  -2   3  -2  199.98    5.30
  -2   3  -2  203.98    4.50
   2   3   2  203.68    4.70
   3  -3   2  168.98    4.10
   3  -3   2  176.18    4.50
   3  -3   2  163.28    5.00
  -3  -3  -2  168.78    4.30
  -3  -3  -2  168.28    4.90
  -3   3  -2  172.78    4.00
   3   3   2  171.78    4.10
   3   3   2  163.48    4.70
  -3   3  -2  172.18    5.10
  -4  -3  -2   70.59    3.40
   4  -3   2   79.69    3.60
   4  -3   2   71.99    2.40
   4  -3   2   69.79    2.80
  -4  -3  -2   75.09    2.90
   4   3   2   73.79    2.60
   4   3   2   80.99    3.20
  -4   3  -2   73.89    3.50
   4   3   2   75.29    3.40
  -5  -3  -2  184.58    6.40
  -5  -3  -2  202.48    5.90
   5  -3   2  203.38    6.70
   5  -3   2  188.48    5.60
   5   3   2  199.88    6.00
  -5   3  -2  190.18    6.60
   5   3   2  198.98    6.40
  -6  -3  -2   55.59    3.60
   6  -3   2   52.69    3.80
  -6   3  -2   58.79    3.90
   6   3   2   58.69    3.60
   6   3   2   56.39    3.30
   7  -3   2   41.90    3.80
  -7  -3  -2   38.70    4.00
  -7   3  -2   45.40    3.80
   7   3   2   39.00    3.70
  -7  -4   2   11.00    2.50
   7  -4  -2   11.50    2.40
   7   4  -2   12.30    2.40
   7   4  -2   12.50    2.30
  -7   4   2    9.30    2.20
  -6  -4   2    0.20    1.40
   6  -4  -2    0.70    1.30
   6   4  -2    0.90    1.30
   6   4  -2   -1.30    1.00
  -6   4   2    1.90    1.50
   5  -4  -2   18.20    2.30
  -5  -4   2   18.90    2.30
  -5   4   2   18.90    2.40
   5   4  -2   18.30    2.20
  -4  -4   2  219.38    6.60
   4  -4  -2  215.58    6.50
  -4  -4   2  219.68    5.50
   4  -4  -2  213.48    5.20
   4  -4  -2  212.38    5.20
   4   4  -2  226.58    6.40
  -4   4   2  218.28    6.60
  -4   4   2  220.78    5.60
   3  -4  -2  129.49    4.40
  -3  -4   2  128.69    4.30
  -3  -4   2  135.39    3.30
   3  -4  -2  133.09    3.60
   3  -4  -2  130.69    3.20
   3   4  -2  129.99    4.30
  -3   4   2  124.99    4.40
  -3   4   2  134.79    3.80
  -2  -4   2 1242.78   24.20
   2  -4  -2 1249.28   22.80
  -2  -4   2 1228.88   23.60
   2  -4  -2 1186.28   24.20
  -2   4   2 1183.08   24.00
  -2   4   2 1234.88   23.10
   2   4  -2 1246.08   24.20
  -2   4   2 1224.18   23.70
  -2   4   2 1189.18   23.60
   1  -4  -2  190.68    5.00
   1  -4  -2  191.58    4.00
  -1  -4   2  192.98    4.60
   1   4  -2  199.18    5.00
  -1   4   2  195.58    4.80
  -1   4   2  192.18    4.80
  -1   4   2  192.58    4.70
  -1   4   2  195.18    4.60
   0  -4   2  409.66    8.50
   0  -4  -2  415.26    8.90
   0  -4   2  414.26    8.70
   0   4   2  432.56    8.90
   0   4  -2  413.46    8.70
   0   4  -2  396.66    8.70
   0   4  -2  417.46    8.10
   0   4   2  385.56    8.60
   1  -4   2 1152.58   21.90
   1  -4   2 1119.99   22.20
   1  -4   2 1146.59   22.50
  -1  -4  -2 1149.78   22.20
  -1  -4  -2 1162.38   22.50
  -1   4  -2 1122.59   22.00
  -1   4  -2 1168.08   22.20
   1   4   2 1176.68   22.60
  -1   4  -2 1140.59   22.20
   1   4   2 1181.88   22.30
   2  -4   2   54.79    2.50
   2  -4   2   54.99    2.10
  -2  -4  -2   56.19    1.70
  -2  -4  -2   56.89    2.40
   2  -4   2   55.89    2.00
  -2  -4  -2   52.59    2.30
  -2   4  -2   55.19    1.90
  -2   4  -2   51.99    2.40
  -2   4  -2   51.89    1.80
   2   4   2   56.49    2.10
  -2   4  -2   54.19    2.00
   2   4   2   55.09    2.50
   3  -4   2  185.48    5.60
   3  -4   2  178.48    4.60
   3  -4   2  179.38    4.60
  -3  -4  -2  186.78    4.50
  -3  -4  -2  180.18    5.30
  -3   4  -2  182.68    4.40
   3   4   2  180.28    4.50
  -3   4  -2  179.38    5.40
   3   4   2  178.68    5.20
   4  -4   2  141.39    4.20
   4  -4   2  139.49    3.90
  -4  -4  -2  147.19    4.20
  -4  -4  -2  143.19    5.00
   4  -4   2  138.59    5.10
   4   4   2  138.99    3.80
  -4   4  -2  138.39    5.10
   4   4   2  142.09    4.80
   5  -4   2    1.80    1.40
   5  -4   2    3.40    1.00
  -5  -4  -2    2.70    1.30
   5   4   2    2.00    1.30
   5   4   2    1.10    1.10
  -5   4  -2    0.50    1.10
  -6  -4  -2    0.10    1.40
   6  -4   2    0.80    1.40
  -6   4  -2    3.00    1.60
   6   4   2    2.20    1.50
   6   4   2    1.30    1.20
  -7  -4  -2    2.90    1.70
   7  -4   2    2.90    1.90
   7   4   2    2.90    1.70
  -7   4  -2    1.80    1.60
   7  -5  -2    1.60    1.70
  -7  -5   2    1.30    1.70
   7   5  -2    2.50    1.60
   7   5  -2    2.30    1.70
  -7   5   2    4.20    2.00
  -6  -5   2   29.10    3.20
   6  -5  -2   30.70    3.40
   6   5  -2   32.70    3.30
  -6   5   2   33.90    3.50
   6   5  -2   28.80    3.00
  -5  -5   2   20.10    2.50
   5  -5  -2   22.90    2.70
   5   5  -2   20.40    2.40
  -5   5   2   18.00    2.40
   4  -5  -2   49.80    2.20
   4  -5  -2   54.19    3.10
  -4  -5   2   51.19    3.00
  -4   5   2   49.20    3.00
  -4   5   2   42.50    2.20
   4   5  -2   48.40    2.80
  -3  -5   2   21.30    2.00
   3  -5  -2   17.60    1.00
   3  -5  -2   17.50    1.90
   3  -5  -2   14.90    1.30
  -3   5   2   16.30    1.90
   3   5  -2   15.90    1.70
  -3   5   2   17.80    0.80
  -3   5   2   19.30    1.50
  -3   5   2   15.10    1.40
   2  -5  -2    0.80    0.30
  -2  -5   2    0.10    0.80
  -2  -5   2    0.90    0.60
   2  -5  -2    0.80    0.90
  -2   5   2    0.70    0.60
  -2   5   2    1.40    0.60
   2   5  -2    0.20    0.70
  -2   5   2   -0.10    0.70
  -2   5   2    1.00    0.70
   1  -5  -2 1055.29   21.60
  -1  -5   2 1069.19   21.20
  -1   5   2 1085.09   21.20
   1   5  -2 1098.29   21.30
  -1   5   2 1074.59   21.40
   1   5  -2 1112.39   21.60
  -1   5   2 1085.89   21.20
  -1   5   2 1088.09   21.30
   0  -5   2   91.69    2.90
   0  -5   2   97.99    3.10
   0  -5  -2   92.99    3.20
   0   5  -2   97.49    3.20
   0   5  -2   98.59    3.10
   0   5  -2  100.19    2.50
   0   5   2   96.09    3.10
   0   5   2   93.89    3.20
   1  -5   2   11.20    1.00
  -1  -5  -2    8.20    1.10
   1  -5   2   10.10    1.10
   1  -5   2   10.40    1.30
   1   5   2   11.30    1.40
  -1   5  -2   10.30    1.10
  -1   5  -2   11.90    1.10
   1   5   2   11.70    1.20
  -1   5  -2   12.00    1.10
   2  -5   2  570.94   12.70
  -2  -5  -2  575.34   12.40
  -2  -5  -2  580.34   11.00
   2  -5   2  574.54   11.60
   2  -5   2  582.54   12.10
  -2  -5  -2  533.05   12.20
  -2   5  -2  550.14   12.40
  -2   5  -2  586.54   11.70
   2   5   2  569.14   12.50
  -2   5  -2  594.54   12.00
  -2   5  -2  590.04   11.80
   2   5   2  563.84   12.00
   3  -5   2    2.10    0.70
   3  -5   2    2.10    0.70
  -3  -5  -2    2.70    0.90
  -3  -5  -2    3.70    1.00
   3  -5   2    3.40    1.20
  -3  -5  -2    3.00    0.60
  -3   5  -2    2.70    1.00
  -3   5  -2    2.10    0.50
   3   5   2    2.00    0.70
  -3   5  -2    2.10    0.70
   3   5   2    0.70    1.00
  -4  -5  -2   32.50    2.40
   4  -5   2   38.30    2.80
   4  -5   2   31.50    1.90
   4  -5   2   31.50    1.90
  -4   5  -2   37.20    2.70
   4   5   2   31.90    1.80
   4   5   2   33.70    2.50
   5  -5   2   20.20    2.60
  -5  -5  -2   18.40    2.30
   5   5   2   20.00    2.40
   5   5   2   21.10    2.30
  -5   5  -2   15.80    2.40
   6  -5   2   80.09    4.70
  -6  -5  -2   83.19    4.60
   6   5   2   77.29    4.20
   6   5   2   81.19    4.50
  -6   5  -2   83.09    4.80
   7  -5   2    0.90    1.60
  -7  -5  -2    3.30    1.80
  -7   5  -2    2.80    1.80
   7   5   2    2.40    1.70
   7  -6  -2    1.30    1.70
  -7  -6   2    1.60    1.70
  -7   6   2   -1.60    1.60
   7   6  -2    0.00    1.60
   7   6  -2   -1.50    1.50
   6  -6  -2   98.39    5.20
  -6  -6   2   97.39    5.10
  -6   6   2   88.59    5.00
   6   6  -2   86.39    4.70
   5  -6  -2   23.50    2.80
  -5  -6   2   27.70    2.80
   5   6  -2   24.10    2.70
  -5   6   2   20.30    2.60
   4  -6  -2   39.20    2.90
  -4  -6   2   40.40    2.80
   4   6  -2   40.90    2.20
  -4   6   2   40.00    2.30
   4   6  -2   36.10    2.80
  -4   6   2   38.50    2.90
  -3  -6   2   43.40    2.30
   3  -6  -2   40.70    2.70
  -3  -6   2   46.60    2.70
   3   6  -2   41.60    2.10
   3   6  -2   42.10    2.70
  -3   6   2   43.60    1.70
  -3   6   2   42.30    2.20
  -3   6   2   46.50    2.30
  -3   6   2   44.00    2.70
   2  -6  -2    3.60    1.00
   2  -6  -2    3.70    0.50
  -2  -6   2    4.00    0.90
  -2  -6   2    3.00    1.00
  -2   6   2    2.90    0.90
  -2   6   2    2.30    0.70
   2   6  -2    3.50    0.90
  -2   6   2    2.20    0.90
  -2   6   2    3.80    0.90
   2   6  -2    4.10    1.20
   1  -6  -2  126.39    4.20
  -1  -6   2  133.59    3.90
   1   6  -2  123.39    3.90
  -1   6   2  124.89    3.80
  -1   6   2  128.89    4.00
   1   6  -2  125.19    4.10
  -1   6   2  127.59    3.70
  -1   6   2  126.59    4.00
   0  -6   2   19.70    1.50
   0  -6   2   20.80    1.40
   0  -6  -2   20.40    1.70
   0   6  -2   21.40    1.10
   0   6   2   22.20    1.70
   0   6  -2   21.00    1.70
   0   6   2   19.10    1.50
   0   6  -2   17.90    1.50
   1  -6   2   -0.70    0.70
   1  -6   2   -0.10    0.50
  -1  -6  -2    1.20    0.80
  -1   6  -2   -0.30    0.60
   1   6   2   -0.60    0.90
  -1   6  -2    0.40    0.70
   1   6   2   -0.10    0.60
  -1   6  -2   -0.10    0.60
   2  -6   2  708.53   15.50
  -2  -6  -2  710.73   15.30
   2  -6   2  703.23   14.30
  -2  -6  -2  728.23   15.20
   2  -6   2  738.73   15.10
  -2   6  -2  726.83   14.90
  -2   6  -2  720.73   14.70
  -2   6  -2  730.53   14.60
   2   6   2  681.93   15.40
  -2   6  -2  708.63   15.20
   2   6   2  724.93   15.00
   3  -6   2    2.40    0.70
  -3  -6  -2    1.40    0.90
  -3  -6  -2    3.60    1.10
   3  -6   2    3.00    1.20
   3  -6   2    2.30    0.80
  -3   6  -2    2.50    0.70
   3   6   2    1.40    1.20
   3   6   2    1.40    0.80
  -3   6  -2    4.80    1.30
  -3   6  -2    2.00    0.70
  -3   6  -2    1.40    0.80
   4  -6   2  104.79    3.70
   4  -6   2  105.59    4.60
  -4  -6  -2  107.89    4.50
   4   6   2  109.79    4.50
  -4   6  -2  111.49    4.70
   4   6   2  109.49    3.80
  -5  -6  -2    8.50    1.90
   5  -6   2    8.50    1.90
   5   6   2    7.60    1.90
   5   6   2    1.50    1.40
  -5   6  -2    5.70    1.90
   6  -6   2   23.10    3.10
  -6  -6  -2   19.80    2.70
   6   6   2   22.30    2.70
   6   6   2   20.30    2.80
  -6   6  -2   25.20    3.00
  -6  -7   2    2.30    1.70
   6  -7  -2    1.00    1.50
  -6   7   2    1.30    1.50
   6   7  -2    0.80    1.50
   5  -7  -2    9.90    2.10
  -5  -7   2   10.00    2.00
  -5   7   2    5.90    1.90
   5   7  -2    9.00    2.00
  -4  -7   2    8.40    1.80
   4  -7  -2    5.10    1.60
  -4   7   2    7.00    1.70
   4   7  -2    7.00    1.30
   4   7  -2    4.30    1.50
  -4   7   2    6.80    1.30
  -3  -7   2   20.60    1.80
   3  -7  -2   19.50    2.20
  -3  -7   2   21.80    2.20
  -3   7   2   20.60    1.80
   3   7  -2   20.10    1.80
   3   7  -2   20.00    2.30
  -3   7   2   23.00    1.80
  -3   7   2   20.50    1.40
  -3   7   2   23.00    2.10
  -2  -7   2    8.80    1.40
   2  -7  -2    8.70    1.60
  -2  -7   2    8.70    1.30
  -2   7   2    7.80    1.20
  -2   7   2    8.50    1.40
   2   7  -2    8.80    1.30
   2   7  -2    7.20    1.40
  -2   7   2    7.30    1.10
  -2   7   2    6.80    1.30
   1  -7  -2  142.59    4.80
  -1  -7   2  143.39    4.40
  -1   7   2  156.88    4.70
  -1   7   2  146.39    4.60
   1   7  -2  156.08    4.60
  -1   7   2  149.29    4.30
  -1   7   2  142.79    4.40
   1   7  -2  147.89    4.80
   0  -7  -2   56.29    2.70
   0  -7   2   51.29    2.50
   0   7   2   54.79    2.70
   0   7  -2   53.19    2.60
   0   7   2   52.59    2.60
   0   7  -2   54.09    1.90
   0   7   2   53.59    2.70
   0   7  -2   57.89    2.60
   1  -7   2   20.80    1.80
   1  -7   2   15.80    1.30
  -1  -7  -2   18.30    1.80
  -1   7  -2   16.10    1.60
  -1   7  -2   15.90    1.60
  -1   7  -2   16.90    1.40
   1   7   2   12.30    1.60
   1   7   2   14.50    1.50
  -2  -7  -2   23.30    1.90
   2  -7   2   24.80    1.50
  -2  -7  -2   26.60    2.00
   2  -7   2   23.70    2.30
   2  -7   2   22.50    1.90
  -2   7  -2   26.70    1.90
  -2   7  -2   23.30    1.70
   2   7   2   26.60    2.00
  -2   7  -2   21.90    1.80
  -2   7  -2   20.30    1.60
   2   7   2   27.10    2.50
  -3  -7  -2   13.80    1.70
   3  -7   2   12.50    1.90
   3  -7   2   12.80    1.30
  -3  -7  -2   14.80    1.80
   3  -7   2   15.90    1.70
  -3   7  -2   15.70    1.50
   3   7   2   15.50    2.10
  -3   7  -2   14.20    1.80
  -3   7  -2   16.10    1.30
   3   7   2   16.50    1.70
  -3   7  -2   12.40    1.50
   4  -7   2    0.30    0.80
  -4  -7  -2    0.00    1.00
   4  -7   2    0.50    1.20
   4   7   2    1.00    1.30
  -4   7  -2   -0.50    1.10
   4   7   2    0.50    0.90
   5  -7   2   41.20    3.30
  -5  -7  -2   45.70    3.40
  -5   7  -2   48.00    3.60
   5   7   2   41.30    3.30
   5   7   2   38.80    3.20
   6  -7   2   35.60    3.90
  -6  -7  -2   27.70    3.30
   6   7   2   28.10    3.20
  -6   7  -2   27.50    3.40
   6   7   2   22.30    3.00
  -6  -8   2    6.90    2.10
   6  -8  -2    5.90    2.00
   6   8  -2    5.30    2.00
  -6   8   2    3.20    2.00
   5  -8  -2    0.60    1.40
  -5  -8   2    1.60    1.50
   5   8  -2    1.40    1.50
  -5   8   2    3.60    1.70
  -4  -8   2   21.50    2.50
   4  -8  -2   26.90    3.00
   4   8  -2   25.80    2.30
  -4   8   2   24.00    2.20
   4   8  -2   21.90    2.60
  -4   8   2   24.50    2.70
   3  -8  -2  147.99    5.70
  -3  -8   2  161.58    5.20
  -3  -8   2  160.08    5.60
   3   8  -2  160.48    5.20
  -3   8   2  159.98    5.50
  -3   8   2  158.38    4.50
  -3   8   2  156.78    5.10
  -3   8   2  158.98    5.20
   3   8  -2  162.08    5.70
   2  -8  -2   40.70    2.80
  -2  -8   2   37.40    2.30
  -2   8   2   37.30    2.30
   2   8  -2   37.00    2.40
  -2   8   2   42.90    2.30
  -2   8   2   36.40    2.40
   2   8  -2   42.50    2.90
  -2   8   2   40.40    2.50
  -1  -8   2  279.47    7.40
   1  -8  -2  276.67    7.80
  -1   8   2  291.17    7.60
   1   8  -2  287.27    7.80
  -1   8   2  286.47    7.40
  -1   8   2  287.97    7.70
   1   8  -2  286.17    7.60
  -1   8   2  296.77    7.10
   0  -8  -2   81.09    3.50
   0  -8   2   82.99    3.40
   0   8   2   71.59    3.30
   0   8  -2   81.09    3.40
   0   8   2   78.39    3.30
   0   8  -2   82.19    2.50
   0   8  -2   80.39    3.40
   0   8   2   78.89    3.50
  -1  -8  -2 1015.50   21.60
   1  -8   2 1053.69   20.60
   1  -8   2 1011.70   21.60
   1   8   2 1015.90   21.70
  -1   8  -2 1036.80   21.10
  -1   8  -2 1044.90   20.70
   1   8   2 1074.39   21.50
  -1   8  -2 1003.70   21.20
  -2  -8  -2   81.49    3.50
   2  -8   2   76.49    2.80
  -2  -8  -2   81.89    3.60
   2  -8   2   75.29    3.70
  -2   8  -2   84.99    3.30
  -2   8  -2   80.19    3.20
  -2   8  -2   80.09    3.40
   2   8   2   81.49    4.00
  -2   8  -2   78.09    3.40
   2   8   2   81.39    3.50
   3  -8   2    5.90    1.50
  -3  -8  -2    7.10    1.50
   3  -8   2    6.80    1.30
  -3  -8  -2    8.20    1.60
  -3   8  -2    9.60    1.50
  -3   8  -2    8.20    1.60
  -3   8  -2    8.00    1.80
   3   8   2    5.80    1.30
   3   8   2    5.10    1.50
  -3   8  -2    7.10    1.10
  -4  -8  -2   32.30    2.80
   4  -8   2   31.70    2.50
   4  -8   2   31.90    3.30
   4   8   2   29.70    3.00
   4   8   2   31.40    2.40
  -4   8  -2   34.50    2.90
  -5  -8  -2   -0.30    1.20
   5  -8   2    1.00    1.60
   5   8   2   -1.40    1.40
  -5   8  -2   -1.70    1.20
   5   8   2    2.10    1.50
   6  -8   2    2.70    1.80
  -6  -8  -2    1.00    1.60
   6   8   2   -1.30    1.40
   6   8   2   -0.70    1.70
  -6   8  -2    0.40    1.60
   6  -9  -2    2.90    1.90
  -6  -9   2    6.90    2.20
  -6   9   2    2.60    1.90
   6   9  -2    2.60    2.00
  -5  -9   2   21.10    2.80
   5  -9  -2   33.80    3.70
   5   9  -2   28.60    3.30
  -5   9   2   25.00    3.00
  -4  -9   2   28.40    2.90
   4  -9  -2   28.30    3.20
  -4   9   2   33.80    3.30
   4   9  -2   29.30    2.50
   4   9  -2   26.80    3.10
  -4   9   2   33.70    2.60
  -3  -9   2    9.00    1.50
   3  -9  -2    6.30    1.70
  -3  -9   2    9.60    1.80
  -3   9   2   10.40    1.40
  -3   9   2   10.10    1.60
   3   9  -2    7.50    2.00
  -3   9   2    8.30    1.50
  -3   9   2    8.70    1.70
   3   9  -2   10.20    1.60
   2  -9  -2   51.59    3.30
  -2  -9   2   49.00    2.80
  -2   9   2   51.09    2.80
  -2   9   2   50.19    2.70
  -2   9   2   53.89    2.90
  -2   9   2   44.70    2.90
   2   9  -2   47.00    3.30
   2   9  -2   54.99    3.00
   1  -9  -2   10.60    1.70
  -1  -9   2   12.90    1.70
  -1   9   2    8.90    1.50
  -1   9   2   11.00    1.80
   1   9  -2   11.60    2.00
  -1   9   2    8.10    1.50
   1   9  -2   13.10    1.80
   0  -9   2   62.09    3.10
   0  -9  -2   61.89    3.30
   0   9   2   63.99    3.20
   0   9  -2   58.59    3.10
   0   9  -2   60.09    3.20
   0   9   2   63.09    3.40
   0   9   2   53.09    3.10
   1  -9   2  641.64   14.70
  -1  -9  -2  638.44   14.70
   1   9   2  637.24   14.80
  -1   9  -2  633.34   14.20
   1   9   2  656.13   14.60
  -1   9  -2  637.64   14.30
  -1   9  -2  624.94   13.60
  -2  -9  -2   17.00    2.00
  -2  -9  -2   15.20    2.00
   2  -9   2   17.40    2.30
  -2   9  -2   15.40    1.90
   2   9   2   11.60    1.80
   2   9   2   10.50    2.00
  -2   9  -2   13.20    1.60
  -2   9  -2   17.90    1.90
  -2   9  -2   12.80    1.60
   3  -9   2   33.30    2.90
  -3  -9  -2   36.10    2.70
  -3  -9  -2   32.70    2.60
  -3   9  -2   30.80    2.60
   3   9   2   35.40    2.60
  -3   9  -2   28.70    2.00
  -3   9  -2   35.90    2.50
   3   9   2   33.20    3.20
  -4  -9  -2    8.50    1.80
   4  -9   2    9.70    2.10
  -4   9  -2    8.90    1.80
   4   9   2    7.20    1.50
   4   9   2    7.90    2.20
  -5  -9  -2   68.69    4.20
   5  -9   2   63.79    4.40
   5   9   2   62.49    4.30
  -5   9  -2   60.99    4.10
   6  -9   2    4.40    3.50
   5 -10  -2   12.40    2.50
  -5 -10   2   16.20    2.70
   5  10  -2   17.00    3.00
  -5  10   2   14.30    2.50
  -4 -10   2   35.50    3.20
   4 -10  -2   36.00    3.70
   4  10  -2   34.90    2.80
   4  10  -2   28.30    3.20
  -4  10   2   32.60    2.80
  -4  10   2   31.90    3.10
  -3 -10   2    5.90    1.50
  -3 -10   2    4.80    1.50
   3 -10  -2    3.40    1.60
  -3  10   2    7.20    1.60
   3  10  -2    4.00    1.40
   3  10  -2    7.30    2.00
  -3  10   2    6.20    1.60
  -3  10   2    6.50    1.40
  -2 -10   2    9.00    1.60
   2 -10  -2   12.00    2.10
  -2  10   2   10.80    1.70
  -2  10   2   11.00    1.80
   2  10  -2    8.50    2.00
  -2  10   2    9.70    1.50
  -2  10   2    9.50    1.80
   2  10  -2    9.20    1.60
  -1 -10   2   65.99    3.40
   1 -10  -2   62.89    3.60
  -1  10   2   56.59    3.30
   1  10  -2   61.79    3.70
   1  10  -2   66.39    3.50
  -1  10   2   68.49    3.40
  -1  10   2   62.19    3.40
   0 -10   2  131.79    5.00
   0 -10  -2  120.39    4.90
   0  10   2  119.89    5.00
   0  10  -2  129.89    4.90
   0  10   2  123.69    5.00
   0  10   2  126.19    4.80
   0  10  -2  132.89    5.00
  -1 -10  -2    9.90    1.70
   1 -10   2    8.90    1.70
  -1  10  -2   13.20    1.90
   1  10   2    8.80    2.00
  -1  10  -2   10.10    1.60
   1  10   2    8.40    1.60
  -1  10  -2   10.20    1.80
   1  10   2   11.10    1.90
   2 -10   2   24.70    2.70
  -2 -10  -2   22.30    2.30
  -2 -10  -2   23.30    2.60
   2  10   2   20.50    2.40
   2  10   2   20.90    2.60
  -2  10  -2   19.70    2.30
  -2  10  -2   20.40    2.00
  -2  10  -2   23.50    2.20
  -2  10  -2   22.10    2.20
  -3 -10  -2    0.90    1.10
  -3 -10  -2    1.30    1.20
   3 -10   2    2.60    1.50
  -3  10  -2    1.50    0.90
   3  10   2    2.20    1.20
  -3  10  -2    1.80    1.20
   3  10   2   -0.50    1.50
  -3  10  -2    0.10    1.00
  -4 -10  -2    8.70    1.90
   4 -10   2    9.00    2.10
  -4 -10  -2    8.60    1.90
  -4  10  -2   10.50    2.00
   4  10   2    9.30    1.80
   4  10   2   10.60    2.40
   5 -10   2    4.60    2.10
  -5 -10  -2    6.10    1.90
   5  10   2    7.50    2.40
  -5  10  -2    3.60    1.70
   5  10   2    3.50    1.60
  -5 -11   2    4.90    2.00
   5 -11  -2    3.60    2.30
   5  11  -2   -1.60    1.70
  -5  11   2    0.40    1.70
   4 -11  -2   26.20    3.40
  -4 -11   2   22.20    2.80
  -4  11   2   24.30    2.90
   4  11  -2   24.00    3.20
   4  11  -2   18.10    2.40
  -3 -11   2    2.10    1.40
   3 -11  -2    2.50    1.60
  -3  11   2    3.50    1.40
  -3  11   2    3.10    1.40
   3  11  -2    0.90    1.80
   3  11  -2    1.10    1.30
  -2 -11   2   13.20    2.00
  -2 -11   2   12.30    2.00
   2 -11  -2   13.90    2.30
   2  11  -2   12.20    2.10
  -2  11   2   13.50    2.00
  -2  11   2   11.60    1.80
  -2  11   2   14.00    2.10
   2  11  -2   10.80    2.30
  -1 -11   2   27.20    2.60
   1 -11  -2   35.50    3.00
  -1  11   2   33.60    2.60
   1  11  -2   35.10    3.10
  -1  11   2   34.40    2.80
   1  11  -2   35.00    2.90
  -1  11   2   33.50    3.10
   0 -11  -2    2.50    1.30
   0 -11   2    1.10    1.10
   0  11  -2    2.60    1.30
   0  11   2    0.70    1.20
   0  11   2    1.10    1.40
   0  11   2    1.20    1.10
   0  11  -2    2.00    1.40
   1 -11   2    8.20    1.80
  -1 -11  -2   10.80    1.90
  -1  11  -2   11.40    1.80
  -1  11  -2    8.90    1.80
   1  11   2   15.10    2.40
  -1  11  -2   11.90    1.80
   1  11   2   10.10    1.80
   1  11   2   11.50    2.10
   2 -11   2   32.60    3.30
  -2 -11  -2   29.90    2.70
  -2 -11  -2   28.80    2.70
  -2  11  -2   35.00    2.90
   2  11   2   31.00    2.90
   2  11   2   26.00    3.10
  -2  11  -2   28.20    2.40
  -2  11  -2   30.90    2.50
   2  11   2   28.90    2.90
   3 -11   2   -1.20    1.10
  -3 -11  -2    0.00    1.10
  -3 -11  -2    0.70    1.20
   3  11   2   -0.90    1.10
  -3  11  -2    0.90    1.20
   3  11   2   -3.40    1.50
  -3  11  -2    0.10    1.10
  -4 -11  -2   53.79    3.70
  -4 -11  -2   37.00    3.30
   4 -11   2   33.60    3.60
   4  11   2   41.00    4.00
  -4  11  -2   35.00    3.20
   4  11   2   35.80    3.20
   4 -12  -2   25.80    3.60
  -4 -12   2   23.40    3.10
   4  12  -2   23.70    2.80
  -4  12   2   28.70    3.80
   4  12  -2   26.40    3.70
  -3 -12   2   65.09    4.10
   3 -12  -2   51.99    4.10
  -3  12   2   57.69    3.70
   3  12  -2   59.89    3.90
   3  12  -2   58.09    4.40
  -2 -12   2   66.89    3.90
  -2 -12   2   61.09    3.80
   2 -12  -2   68.49    4.30
   2  12  -2   70.69    4.60
  -2  12   2   73.89    3.80
  -2  12   2   63.39    4.00
   2  12  -2   66.19    3.90
  -2  12   2   68.49    3.80
  -1 -12   2   82.39    4.20
   1 -12  -2   76.99    4.40
  -1  12   2   87.29    4.50
  -1  12   2   74.89    4.00
   1  12  -2   85.19    4.40
   1  12  -2   84.69    4.60
  -1  12   2   80.39    4.20
   0 -12   2   14.10    2.10
   0 -12  -2   10.60    2.10
   0  12   2   11.20    2.10
   0  12   2   13.40    2.30
   0  12   2   13.50    2.20
   0  12  -2   10.20    1.90
   0  12  -2   16.10    2.40
   0  12  -2   12.10    2.20
  -1 -12  -2  115.69    5.20
   1 -12   2  114.19    5.20
  -1  12  -2  129.69    5.10
  -1  12  -2  111.69    5.20
  -1  12  -2  112.99    5.00
   1  12   2  116.69    5.50
   1  12   2  124.19    5.50
   1  12   2  120.39    5.20
   2 -12   2   24.90    3.10
  -2 -12  -2   26.60    2.90
  -2 -12  -2   23.20    2.70
   2  12   2   26.20    3.10
   2  12   2   22.30    3.10
   2  12   2   17.70    2.40
  -2  12  -2   20.90    2.80
  -2  12  -2   17.60    2.20
  -3 -12  -2    1.20    1.40
  -3 -12  -2   -1.00    1.10
   3 -12   2    1.10    1.50
   3  12   2   -1.10    1.30
   3  12   2    0.00    1.70
  -3  12  -2   -0.40    1.20
   3  12   2    0.40    1.40
  -4 -12  -2    2.10    1.50
   4 -12   2    1.40    1.60
   4  12   2    1.30    2.10
   4  12   2    1.00    1.50
   4  12   2    0.10    1.30
   3 -13  -2    1.40    1.80
  -3 -13   2    3.30    1.70
   3  13  -2    1.80    1.50
   3  13  -2    0.70    2.10
  -3  13   2    2.30    1.60
  -2 -13   2   -0.50    1.20
   2 -13  -2   -0.20    1.40
   2  13  -2    0.20    1.80
   2  13  -2    0.80    1.40
  -2  13   2    2.30    1.30
  -2  13   2    1.90    1.30
  -2  13   2    0.50    1.40
   1 -13  -2   13.70    2.30
  -1 -13   2   12.70    2.20
   1  13  -2   13.10    2.40
   1  13  -2   17.20    2.50
  -1  13   2   17.20    2.40
  -1  13   2   10.60    2.10
  -1  13   2   16.10    2.50
   0 -13  -2    7.80    2.00
   0 -13   2   10.10    2.00
   0  13   2   11.90    2.20
   0  13  -2   12.20    2.40
   0  13  -2   14.00    2.30
   0  13   2   12.40    2.20
   0  13   2   10.60    2.20
   0  13  -2   10.70    2.10
   1 -13   2  119.09    5.50
  -1 -13  -2  121.29    5.60
  -1  13  -2  106.19    5.30
  -1  13  -2  124.59    5.40
   1  13   2  127.79    5.60
  -1  13  -2  109.89    5.10
   1  13   2  117.09    5.70
   1  13   2  119.79    5.70
   2 -13   2    1.60    1.60
  -2 -13  -2    0.00    1.70
  -2 -13  -2   -0.10    1.30
   2  13   2   -1.00    1.40
   2  13   2   -1.30    1.60
   2  13   2   -1.20    1.20
  -2  13  -2    0.70    1.50
  -2  13  -2    1.40    1.20
  -3 -13  -2   36.40    3.80
   3 -13   2   44.70    3.90
   3  13   2   43.50    3.70
   3  13   2   44.70    3.90
   3  13   2   41.70    4.30
  -3  13  -2   31.40    3.30
   1 -14  -2  103.09    5.50
  -1  14   2  108.19    5.30
   1  14  -2  102.99    5.60
   1  14  -2  106.79    5.60
  -1  14   2  103.39    5.20
  -1  14   2  105.29    5.60
   1  14  -2  123.49    5.70
   0 -14  -2   23.10    3.10
   0 -14   2   25.40    3.00
   0  14   2   21.50    2.70
   0  14   2   22.20    3.00
   0  14  -2   22.70    2.90
   0  14  -2   25.30    3.20
   0  14  -2   25.90    3.00
   0  14   2   22.40    3.00
  -1 -14  -2   12.10    2.30
   1 -14   2   11.80    2.40
  -1  14  -2    9.20    2.20
  -1  14  -2   16.10    2.40
   1  14   2   12.20    2.30
   1  14   2   16.00    2.80
   1  14   2   10.90    2.50
   7   0  -3   29.60    3.10
  -7   0   3   29.70    3.40
  -7   0   3   23.80    2.90
   6   0  -3    0.60    1.00
  -6   0   3    1.10    1.20
  -6   0   3    0.10    1.30
   6   0  -3    0.90    1.00
   6   0  -3    0.10    1.10
  -5   0   3    0.00    1.10
   5   0  -3    4.60    1.10
   5   0  -3    3.00    1.10
   5   0  -3    2.60    1.00
  -5   0   3    5.70    1.50
  -4   0   3    0.10    0.80
   4   0  -3   -0.10    0.60
  -4   0   3    0.90    0.90
  -4   0   3    0.40    0.50
   4   0  -3    0.30    0.70
   3   0  -3  902.81   18.30
  -3   0   3  909.71   18.50
  -3   0   3  934.21   18.50
  -3   0   3  918.81   17.90
  -2   0   3    0.80    0.60
  -2   0   3    0.90    0.60
   2   0  -3   -0.10    0.50
  -2   0   3   -0.40    0.50
   1   0  -3   15.00    0.70
  -1   0   3   15.60    1.00
   1   0  -3   12.00    0.60
  -1   0   3   14.50    0.90
  -1   0   3   16.60    0.90
   0   0   3   -1.80    0.30
   0   0  -3   -1.80    0.30
   0   0   3   -2.40    0.30
   0   0   3   -2.10    0.30
   0   0   3   -2.20    0.30
  -1   0  -3    0.20    0.50
   1   0   3    1.40    0.60
   1   0   3    0.70    0.30
   1   0   3    2.70    0.50
  -1   0  -3    1.00    0.20
  -1   0  -3    0.70    0.60
   1   0   3    0.40    0.20
   2   0   3   -0.70    0.60
  -2   0  -3   -0.60    0.60
   2   0   3   -0.60    0.40
   2   0   3   -0.50    0.30
  -2   0  -3   -0.50    0.60
   3   0   3  431.56    8.80
   3   0   3  417.86    9.40
  -3   0  -3  400.06    9.50
   3   0   3  438.36    8.30
  -3   0  -3  418.46    9.50
  -4   0  -3   -1.20    0.80
   4   0   3   -1.40    0.70
   4   0   3   -0.10    0.50
  -4   0  -3    1.10    0.90
  -5   0  -3  349.87    9.60
   5   0   3  369.16    9.30
   5   0   3  359.36    8.50
  -5   0  -3  356.86    9.50
  -6   0  -3    1.00    1.40
  -6   0  -3    0.90    1.20
   6   0   3    0.60    1.20
   6   0   3   -0.30    1.20
  -7   0  -3   18.10    2.70
   7   0   3   22.60    2.70
   7   0   3   20.50    2.90
  -7   0  -3   14.30    2.50
  -7  -1   3    7.80    1.90
   7  -1  -3    7.40    1.80
  -7  -1   3    7.10    2.10
   7   1  -3    5.20    1.60
  -7   1   3    6.60    1.90
  -7   1   3    6.80    1.90
   6  -1  -3   47.20    2.80
  -6  -1   3   49.60    3.50
   6  -1  -3   47.00    3.20
  -6  -1   3   43.80    3.00
   6  -1  -3   48.80    2.80
  -6   1   3   51.89    3.40
   6   1  -3   47.60    3.00
   6   1  -3   53.29    3.20
   6   1  -3   49.10    3.00
  -6   1   3   43.90    3.20
  -5  -1   3  409.76   10.40
   5  -1  -3  436.36   10.60
   5  -1  -3  437.06   10.00
  -5  -1   3  397.36   10.70
   5   1  -3  438.46   10.40
   5   1  -3  419.56   10.30
  -5   1   3  424.46   10.70
  -5   1   3  402.66   10.60
   5   1  -3  442.16   10.40
  -4  -1   3   53.29    2.10
   4  -1  -3   50.09    2.20
   4  -1  -3   53.69    2.60
  -4  -1   3   53.69    2.60
  -4  -1   3   55.29    2.80
  -4   1   3   52.09    2.10
   4   1  -3   49.60    2.50
  -4   1   3   57.19    2.80
  -4   1   3   55.79    2.80
  -3  -1   3  910.81   17.80
   3  -1  -3  894.01   18.30
   3  -1  -3  902.81   17.80
  -3  -1   3  917.91   18.50
  -3  -1   3  950.20   18.30
   3   1  -3  896.61   18.30
  -3   1   3  919.01   18.40
  -3   1   3  913.51   18.60
  -3   1   3  897.41   17.80
  -2  -1   3   12.20    1.00
  -2  -1   3   10.60    1.10
   2  -1  -3   11.80    1.10
  -2  -1   3   11.70    1.00
  -2   1   3   10.80    1.00
  -2   1   3   13.80    1.30
  -2   1   3   12.20    1.10
  -1  -1   3 1507.85   28.40
  -1  -1   3 1512.75   28.30
   1  -1  -3 1502.65   28.30
  -1   1   3 1515.55   28.10
  -1   1   3 1484.55   28.30
  -1   1   3 1550.94   28.50
  -1   1   3 1522.15   27.90
  -1   1   3 1526.35   27.90
   0  -1   3  225.68    4.80
   0  -1   3  237.38    4.60
   0  -1   3  235.18    4.80
   0  -1  -3  242.98    4.80
   0  -1   3  231.38    4.80
   0   1   3  226.98    4.80
   0   1   3  234.18    4.80
   0   1  -3  230.48    4.70
   0   1   3  236.78    4.60
   0   1   3  241.08    4.80
  -1  -1  -3  798.92   15.30
  -1  -1  -3  811.72   15.30
   1  -1   3  792.82   15.40
   1  -1   3  826.62   15.20
  -1  -1  -3  788.62   15.50
   1   1   3  820.82   15.20
   1   1   3  819.52   15.20
  -1   1  -3  768.52   15.50
   1   1   3  791.52   15.00
   1   1   3  800.72   15.40
  -2  -1  -3    5.00    0.80
  -2  -1  -3    6.20    0.90
   2  -1   3    5.30    0.80
   2  -1   3    6.00    0.60
   2  -1   3    4.50    0.50
  -2   1  -3    4.20    0.90
   2   1   3    4.70    0.90
   2   1   3    4.40    0.50
   2   1   3    4.70    0.70
   3  -1   3  113.49    2.70
   3  -1   3  112.19    3.50
   3  -1   3  113.79    2.90
  -3  -1  -3  113.89    3.50
   3   1   3  111.89    3.60
   3   1   3  114.19    2.70
  -3   1  -3  112.69    3.70
  -3   1  -3  117.19    3.80
   3   1   3  108.99    3.20
  -4  -1  -3   83.29    3.50
   4  -1   3   79.39    2.30
   4  -1   3   72.59    2.50
  -4  -1  -3   77.09    3.20
   4  -1   3   79.69    3.10
  -4   1  -3   79.19    3.40
   4   1   3   78.29    2.90
   4   1   3   79.79    3.30
  -4   1  -3   74.59    3.40
   5  -1   3   24.80    2.20
  -5  -1  -3   21.10    2.30
   5  -1   3   29.80    2.60
  -5  -1  -3   27.40    2.40
   5   1   3   25.30    2.30
  -5   1  -3   27.40    2.70
   5   1   3   25.50    1.90
  -5   1  -3   26.60    2.60
   6  -1   3    5.70    1.80
   6  -1   3    5.80    1.50
  -6  -1  -3    9.90    1.90
  -6  -1  -3    5.70    1.70
   6   1   3    7.00    1.60
  -6   1  -3    6.60    1.80
   7  -1   3    4.60    1.80
  -7  -1  -3    6.50    2.00
   7  -1   3    3.40    1.50
  -7  -1  -3    7.10    2.00
  -7   1  -3    3.90    1.80
   7   1   3    4.20    1.70
   7   1   3    5.00    1.80
   7  -2  -3   11.30    2.20
  -7  -2   3   10.70    2.30
  -7   2   3   16.00    2.60
   7   2  -3    8.80    1.90
   6  -2  -3    0.60    1.20
  -6  -2   3   -0.50    1.30
  -6  -2   3    3.00    1.30
   6   2  -3    1.40    1.10
  -6   2   3    0.70    1.30
   6   2  -3    2.50    1.20
  -6   2   3    2.00    1.30
   6   2  -3    1.80    1.20
   5  -2  -3    6.30    1.10
   5  -2  -3    3.70    1.30
  -5  -2   3    6.90    1.40
  -5  -2   3    5.10    1.40
  -5   2   3    4.80    1.40
   5   2  -3    5.10    1.30
  -5   2   3    5.80    1.50
  -4  -2   3   10.00    1.10
   4  -2  -3   10.00    1.10
  -4  -2   3   10.30    1.60
  -4  -2   3   11.80    1.40
   4  -2  -3    6.50    1.20
  -4   2   3    8.20    1.00
  -4   2   3   11.00    1.60
   4   2  -3    8.10    1.30
  -4   2   3    7.80    1.30
  -3  -2   3  182.48    4.60
  -3  -2   3  188.18    4.60
   3  -2  -3  178.58    4.30
  -3  -2   3  185.58    5.10
   3  -2  -3  177.98    5.00
   3  -2  -3  181.48    3.80
  -3   2   3  178.58    5.20
   3   2  -3  181.98    5.00
  -3   2   3  179.18    4.90
  -3   2   3  180.08    4.50
   2  -2  -3   76.39    1.90
  -2  -2   3   76.69    2.60
  -2  -2   3   76.49    2.40
   2  -2  -3   73.39    2.50
   2  -2  -3   75.69    2.00
  -2  -2   3   77.39    2.20
  -2   2   3   69.89    2.30
  -2   2   3   76.29    2.70
  -2   2   3   78.09    2.40
   2   2  -3   79.29    2.60
  -1  -2   3  784.62   15.10
   1  -2  -3  772.12   15.10
  -1  -2   3  762.92   14.60
  -1   2   3  760.52   15.00
  -1   2   3  772.82   15.10
  -1   2   3  784.22   15.00
  -1   2   3  785.12   14.70
   1   2  -3  771.92   15.10
   0  -2   3 3573.14   66.29
   0  -2   3 3612.64   66.39
   0  -2   3 3569.64   66.19
   0  -2  -3 3451.85   66.19
   0   2   3 3673.53   66.09
   0   2   3 3561.74   66.49
   0   2   3 3507.55   66.89
   0   2  -3 3591.34   66.29
   0   2  -3 3574.64   66.19
   0   2   3 3583.14   66.29
  -1  -2  -3    6.30    0.70
   1  -2   3    7.40    0.80
  -1  -2  -3    6.20    0.90
   1  -2   3    6.40    0.80
  -1  -2  -3    5.60    0.70
   1  -2   3    4.90    0.60
  -1   2  -3    4.30    0.80
   1   2   3    5.80    0.80
   1   2   3    4.10    0.60
  -1   2  -3    5.70    0.50
   2  -2   3  328.77    7.80
   2  -2   3  346.37    7.10
  -2  -2  -3  348.97    7.70
  -2  -2  -3  341.57    7.30
   2  -2   3  346.57    7.40
   2   2   3  341.97    7.70
  -2   2  -3  337.27    7.80
   2   2   3  346.77    7.00
   2   2   3  347.87    7.50
  -2   2  -3  351.26    6.70
  -2   2  -3  346.67    6.80
  -3  -2  -3   11.80    1.40
   3  -2   3   12.20    0.90
   3  -2   3   13.70    1.30
  -3  -2  -3   13.10    1.30
   3  -2   3   13.60    1.60
   3   2   3   13.50    1.30
   3   2   3   11.20    1.40
   3   2   3   13.50    0.90
  -3   2  -3   13.80    1.60
  -3   2  -3   14.20    0.70
   4  -2   3  282.57    6.20
  -4  -2  -3  275.27    7.60
   4  -2   3  288.97    7.10
   4  -2   3  275.27    6.30
  -4  -2  -3  286.37    7.20
   4  -2   3  284.37    7.80
  -4   2  -3  280.87    7.70
   4   2   3  291.97    7.60
   4   2   3  281.57    7.00
   4   2   3  287.47    6.50
  -5  -2  -3  127.69    4.60
   5  -2   3  127.69    4.50
  -5  -2  -3  125.49    5.00
   5  -2   3  124.49    5.10
  -5   2  -3  126.39    5.10
   5   2   3  131.79    4.90
   5   2   3  138.49    4.50
  -6  -2  -3   11.60    1.90
  -6  -2  -3   14.60    2.30
   6  -2   3   13.00    2.30
   6  -2   3   14.10    1.90
  -6   2  -3   11.20    2.10
   6   2   3   14.00    2.10
  -7  -2  -3   -0.60    1.40
   7  -2   3    0.40    1.50
   7   2   3    1.70    1.40
  -7   2  -3    1.60    1.60
  -7  -3   3    1.50    1.60
   7  -3  -3    2.20    1.50
   7   3  -3    1.50    1.40
   7   3  -3    2.40    1.50
  -7   3   3    1.70    1.60
   6  -3  -3   58.09    3.60
  -6  -3   3   40.40    3.20
   6   3  -3   46.60    3.20
   6   3  -3   50.79    3.30
  -6   3   3   43.70    3.40
  -5  -3   3   84.49    4.10
  -5  -3   3   90.19    3.50
   5  -3  -3   91.09    4.10
  -5   3   3   86.29    4.10
   5   3  -3   87.09    3.90
   4  -3  -3   26.90    1.50
  -4  -3   3   29.00    1.70
   4  -3  -3   29.10    2.10
  -4  -3   3   26.90    2.20
  -4   3   3   24.20    2.10
  -4   3   3   29.70    1.70
   4   3  -3   26.20    2.10
   3  -3  -3  352.06    8.50
   3  -3  -3  349.96    7.40
  -3  -3   3  359.16    7.70
  -3  -3   3  358.36    8.60
   3  -3  -3  353.36    7.40
  -3   3   3  346.67    8.60
   3   3  -3  351.96    8.40
  -3   3   3  363.86    7.90
   2  -3  -3  317.27    6.10
  -2  -3   3  313.87    7.30
   2  -3  -3  303.07    7.30
  -2   3   3  323.17    6.20
  -2   3   3  312.57    7.00
   2   3  -3  314.07    7.30
  -2   3   3  304.57    6.90
  -2   3   3  311.17    7.30
  -1  -3   3 1279.47   24.10
   1  -3  -3 1302.67   24.70
  -1   3   3 1289.07   24.50
  -1   3   3 1275.87   24.20
   1   3  -3 1280.77   24.60
  -1   3   3 1287.87   24.50
  -1   3   3 1264.37   24.50
   0  -3   3 2213.18   40.50
   0  -3   3 2115.89   40.50
   0  -3  -3 2207.38   40.80
   0  -3   3 2195.58   40.60
   0   3   3 2114.59   40.70
   0   3   3 2209.48   40.60
   0   3  -3 2193.88   40.20
   0   3  -3 2195.78   40.50
   0   3   3 2127.69   40.70
   1  -3   3   50.29    2.00
  -1  -3  -3   54.09    1.60
  -1  -3  -3   53.29    1.80
  -1  -3  -3   54.99    2.10
   1  -3   3   55.39    1.90
   1  -3   3   54.19    1.90
  -1   3  -3   55.59    1.60
  -1   3  -3   50.19    1.90
   1   3   3   54.39    1.90
   1   3   3   54.29    2.10
  -1   3  -3   59.59    1.90
  -2  -3  -3  328.77    6.90
   2  -3   3  331.67    7.10
  -2  -3  -3  311.17    7.40
   2  -3   3  334.57    7.10
  -2  -3  -3  311.37    7.50
   2  -3   3  335.57    7.70
   2   3   3  319.27    7.40
  -2   3  -3  325.27    6.80
  -2   3  -3  324.97    6.60
  -2   3  -3  341.57    6.80
  -2   3  -3  326.87    7.60
   2   3   3  340.37    7.00
   3  -3   3  203.98    5.80
   3  -3   3  194.78    5.00
  -3  -3  -3  204.78    5.00
   3  -3   3  191.78    4.70
  -3  -3  -3  195.38    5.50
  -3   3  -3  196.68    4.40
   3   3   3  192.88    5.50
   3   3   3  202.18    5.30
  -3   3  -3  190.58    5.60
   3   3   3  202.48    4.70
  -4  -3  -3    4.20    1.00
   4  -3   3    3.50    0.90
   4  -3   3    3.20    0.70
   4  -3   3    4.50    1.30
  -4  -3  -3    2.60    1.10
   4   3   3    3.40    1.00
   4   3   3    2.80    1.10
   4   3   3    2.70    0.70
  -4   3  -3    2.50    1.20
   5  -3   3   20.90    2.00
  -5  -3  -3   22.10    2.50
  -5  -3  -3   20.50    2.00
   5  -3   3   18.30    2.30
   5   3   3   18.80    2.00
  -5   3  -3   17.70    2.30
   5   3   3   20.40    2.30
  -6  -3  -3    2.10    1.40
   6  -3   3    9.30    2.20
   6  -3   3    6.80    1.50
  -6   3  -3    4.50    1.80
   6   3   3    8.50    1.90
  -7  -3  -3   26.20    3.20
   7  -3   3   29.20    3.60
  -7   3  -3   29.00    3.40
   7   3   3   39.50    3.50
  -7  -4   3   22.30    3.20
   7  -4  -3   19.70    3.00
   7   4  -3   22.40    2.80
   7   4  -3   22.00    2.80
  -7   4   3   18.20    2.90
   6  -4  -3   44.90    3.40
  -6  -4   3   41.60    3.40
   6   4  -3   45.50    3.30
   6   4  -3   40.50    3.10
  -6   4   3   40.00    3.40
   5  -4  -3    1.00    1.20
  -5  -4   3    1.30    1.10
  -5   4   3    2.80    1.50
   5   4  -3    4.40    1.40
   4  -4  -3    0.80    0.60
  -4  -4   3    1.00    0.90
  -4  -4   3    0.60    0.70
   4  -4  -3    0.60    1.00
   4  -4  -3   -0.80    0.50
  -4   4   3    1.60    0.80
  -4   4   3   -0.20    0.90
   4   4  -3   -0.40    0.80
  -3  -4   3   13.40    1.50
   3  -4  -3   13.60    0.90
  -3  -4   3   13.90    1.00
   3  -4  -3   13.40    1.10
   3  -4  -3   13.90    1.60
  -3   4   3   16.10    1.40
   3   4  -3   12.30    1.50
  -3   4   3   15.30    1.80
   2  -4  -3   81.89    1.80
  -2  -4   3   85.49    2.60
  -2  -4   3   78.59    3.00
  -2   4   3   81.09    2.80
  -2   4   3   83.39    2.80
  -2   4   3   78.99    2.90
   2   4  -3   86.39    3.10
  -2   4   3   81.49    2.30
  -1  -4   3   32.00    1.40
   1  -4  -3   30.50    1.70
   1   4  -3   30.20    1.60
  -1   4   3   28.80    1.60
  -1   4   3   27.90    1.60
  -1   4   3   27.70    1.50
  -1   4   3   30.90    1.50
   0  -4   3   17.30    1.20
   0  -4   3   16.40    1.20
   0  -4   3   16.70    1.20
   0  -4  -3   16.70    1.40
   0   4   3   15.50    1.30
   0   4  -3   18.40    1.30
   0   4  -3   16.40    0.90
   0   4   3   17.20    1.40
   1  -4   3  212.68    5.30
  -1  -4  -3  212.48    5.30
   1  -4   3  202.38    5.00
   1  -4   3  211.38    4.90
  -1  -4  -3  211.98    5.00
  -1   4  -3  204.38    5.00
   1   4   3  208.18    5.10
  -1   4  -3  211.38    4.70
   1   4   3  212.28    5.30
  -1   4  -3  213.38    5.00
   2  -4   3  706.73   14.20
  -2  -4  -3  732.23   13.90
   2  -4   3  720.63   15.00
  -2  -4  -3  705.93   14.70
   2  -4   3  703.43   14.40
  -2  -4  -3  705.03   14.80
  -2   4  -3  730.43   14.10
  -2   4  -3  692.83   14.80
   2   4   3  697.63   14.30
  -2   4  -3  702.03   13.80
  -2   4  -3  713.63   14.10
   2   4   3  738.03   14.80
  -3  -4  -3  161.18    4.10
   3  -4   3  154.88    4.20
   3  -4   3  160.28    5.10
  -3  -4  -3  156.88    4.80
   3  -4   3  160.18    4.30
  -3   4  -3  161.48    3.90
  -3   4  -3  164.28    3.30
   3   4   3  153.58    4.20
  -3   4  -3  155.98    5.00
   3   4   3  161.18    4.80
  -4  -4  -3   13.50    1.80
   4  -4   3   16.70    2.10
   4  -4   3   18.60    1.60
  -4  -4  -3   18.20    1.50
   4  -4   3   16.60    1.40
   4   4   3   17.20    1.90
  -4   4  -3   17.90    2.10
   4   4   3   17.90    2.10
   4   4   3   18.20    1.40
  -5  -4  -3   99.19    4.40
   5  -4   3   97.79    3.70
   5  -4   3  101.09    4.70
   5   4   3   98.89    4.30
   5   4   3   98.89    4.10
  -5   4  -3   91.09    4.50
  -6  -4  -3    3.30    1.70
   6  -4   3    6.70    2.00
   6   4   3    8.80    1.90
   6   4   3    9.70    1.90
  -6   4  -3    8.70    2.00
   7  -4   3    2.10    1.80
  -7  -4  -3    1.80    1.70
  -7   4  -3    4.40    2.00
   7   4   3    3.10    1.80
  -7  -5   3    0.80    1.70
   7  -5  -3    0.60    1.50
  -7   5   3   -1.80    1.40
   7   5  -3    2.60    1.70
   7   5  -3   -0.60    1.40
  -6  -5   3   51.49    3.80
   6  -5  -3   41.50    3.40
   6   5  -3   45.30    3.40
  -6   5   3   46.90    3.70
   5  -5  -3   99.19    4.60
  -5  -5   3  103.39    4.70
  -5   5   3  102.29    4.70
   5   5  -3  104.09    4.60
   4  -5  -3   65.89    3.30
  -4  -5   3   59.89    3.30
  -4   5   3   62.19    2.70
  -4   5   3   58.59    3.30
   4   5  -3   60.19    3.30
  -3  -5   3  159.78    5.10
   3  -5  -3  162.28    5.20
   3  -5  -3  159.28    3.50
   3   5  -3  156.38    5.00
  -3   5   3  153.98    5.10
  -3   5   3  151.08    4.50
  -3   5   3  156.38    4.50
  -3   5   3  157.78    3.40
  -2  -5   3  119.89    4.00
   2  -5  -3  124.59    2.60
  -2  -5   3  123.79    3.50
   2  -5  -3  122.19    4.10
   2   5  -3  116.89    3.90
  -2   5   3  123.09    3.70
  -2   5   3  116.09    3.70
  -2   5   3  120.49    3.30
  -2   5   3  116.09    3.90
   1  -5  -3    5.00    1.00
  -1  -5   3    6.50    0.90
  -1   5   3    6.50    1.00
  -1   5   3    5.80    1.10
  -1   5   3    7.00    1.10
   1   5  -3    5.40    1.00
  -1   5   3    5.20    0.80
   0  -5  -3   95.69    3.30
   0  -5   3   90.99    2.90
   0  -5   3   98.39    3.00
   0   5  -3  102.79    3.20
   0   5  -3   98.29    3.10
   0   5   3   95.39    3.20
   0   5   3   95.09    3.10
   0   5  -3   94.09    2.50
   0   5   3   94.89    3.10
  -1  -5  -3   95.59    3.00
  -1  -5  -3  100.49    3.40
   1  -5   3   95.59    2.90
   1  -5   3   91.79    3.10
   1  -5   3   98.99    3.30
  -1   5  -3   93.19    2.90
   1   5   3   96.59    3.40
  -1   5  -3   96.59    3.10
   1   5   3   99.59    3.20
  -1   5  -3   99.69    3.00
   2  -5   3    2.80    0.70
   2  -5   3    3.40    1.00
   2  -5   3    3.20    0.80
  -2  -5  -3    3.50    0.50
  -2  -5  -3    2.50    0.90
  -2  -5  -3    1.60    0.70
  -2   5  -3    3.50    0.70
   2   5   3    1.60    0.70
   2   5   3    3.80    1.20
  -2   5  -3    3.60    0.70
  -2   5  -3    3.10    0.70
  -2   5  -3    0.30    0.80
   3  -5   3    0.20    1.00
  -3  -5  -3    2.20    0.90
   3  -5   3    0.70    0.70
  -3  -5  -3    0.90    0.50
   3  -5   3    0.90    0.60
  -3  -5  -3    1.80    0.90
  -3   5  -3    1.50    1.00
  -3   5  -3    1.10    0.50
   3   5   3    1.90    0.70
  -3   5  -3    0.40    0.60
   3   5   3    2.20    1.00
  -4  -5  -3    6.50    1.40
   4  -5   3    7.90    1.20
   4  -5   3    5.00    1.40
   4  -5   3    5.10    1.00
   4   5   3    4.50    1.30
  -4   5  -3    5.40    1.50
   4   5   3    7.60    1.50
   4   5   3    6.40    1.00
   5  -5   3    0.10    1.20
  -5  -5  -3   -0.80    1.00
   5   5   3   -0.10    1.10
  -5   5  -3    1.70    1.20
   5   5   3   -0.60    1.00
   6  -5   3   20.00    2.90
  -6  -5  -3   13.10    2.30
  -6   5  -3   20.50    2.90
   6   5   3   19.00    2.70
   6   5   3   15.30    2.20
  -7  -5  -3   46.70    4.50
   7  -5   3   43.10    4.00
  -7   5  -3   49.30    4.70
   7   5   3   43.90    4.30
   7  -6  -3    1.10    1.70
  -7  -6   3   -1.50    1.40
  -7   6   3    1.30    1.80
   7   6  -3    0.20    1.40
   7   6  -3    0.60    1.70
  -6  -6   3   10.70    2.10
   6  -6  -3   13.50    2.40
  -6   6   3   16.00    2.60
   6   6  -3   10.30    2.10
   5  -6  -3   30.40    3.10
  -5  -6   3   33.10    3.30
  -5   6   3   29.90    3.10
   5   6  -3   32.50    2.90
  -4  -6   3   29.40    2.60
   4  -6  -3   29.10    2.60
   4   6  -3   27.30    1.90
  -4   6   3   29.30    2.00
  -4   6   3   35.80    2.70
   4   6  -3   29.60    2.50
   3  -6  -3  163.08    5.50
  -3  -6   3  174.98    5.50
  -3  -6   3  164.58    4.80
  -3   6   3  166.18    4.00
  -3   6   3  166.98    4.90
   3   6  -3  167.28    5.50
  -3   6   3  169.68    5.00
  -3   6   3  163.48    5.40
  -2  -6   3   87.29    3.00
   2  -6  -3   82.09    3.40
  -2   6   3   83.89    3.20
   2   6  -3   81.39    3.40
  -2   6   3   81.59    3.10
  -2   6   3   86.69    2.80
  -2   6   3   85.79    3.10
  -1  -6   3  156.88    4.30
   1  -6  -3  157.88    4.80
   1   6  -3  156.48    4.50
  -1   6   3  159.08    4.40
  -1   6   3  152.38    4.30
   1   6  -3  152.88    4.60
  -1   6   3  155.68    4.60
  -1   6   3  159.88    4.60
   0  -6   3   14.80    1.40
   0  -6   3   12.40    1.20
   0  -6  -3   14.50    1.50
   0   6   3   16.60    1.60
   0   6  -3   15.20    1.50
   0   6   3   16.10    1.60
   0   6  -3   11.30    1.20
   0   6   3   17.20    1.50
   0   6  -3   15.10    1.00
   1  -6   3   20.30    1.30
   1  -6   3   21.80    1.70
   1  -6   3   21.40    1.60
  -1  -6  -3   22.70    1.80
  -1   6  -3   22.90    1.60
   1   6   3   20.80    1.80
  -1   6  -3   17.80    1.50
   1   6   3   21.20    1.60
  -1   6  -3   20.10    1.40
  -2  -6  -3    7.00    1.20
   2  -6   3    5.00    1.20
   2  -6   3    4.80    1.00
  -2  -6  -3    4.80    1.10
   2  -6   3    4.30    0.80
  -2  -6  -3    5.80    0.60
   2   6   3    4.50    1.00
  -2   6  -3    5.90    1.20
  -2   6  -3    5.00    0.90
  -2   6  -3    5.30    0.90
   2   6   3    4.00    1.20
  -2   6  -3    3.70    0.90
   3  -6   3  323.57    8.80
  -3  -6  -3  336.27    8.70
  -3  -6  -3  342.77    8.60
   3  -6   3  321.27    8.00
   3  -6   3  336.57    7.70
  -3   6  -3  342.27    8.70
  -3   6  -3  334.37    7.80
   3   6   3  326.87    8.60
   3   6   3  332.87    8.00
  -3   6  -3  348.57    7.40
  -3   6  -3  325.27    7.40
   4  -6   3  102.79    3.60
   4  -6   3  112.59    3.90
  -4  -6  -3  117.19    4.60
   4  -6   3   93.49    4.40
   4   6   3  103.39    4.40
  -4   6  -3  107.19    4.60
   4   6   3  106.99    3.70
   5  -6   3  150.48    6.10
  -5  -6  -3  154.88    5.90
  -5   6  -3  139.19    5.90
   5   6   3  142.39    5.50
   5   6   3  139.19    5.70
   6  -6   3   33.70    3.60
  -6  -6  -3   33.90    3.40
   6   6   3   35.50    3.70
  -6   6  -3   35.40    3.80
   6   6   3   27.00    2.90
  -6  -7   3   15.30    2.60
   6  -7  -3   21.00    3.00
   6   7  -3   18.30    2.70
  -6   7   3   23.20    3.10
  -5  -7   3   39.20    3.20
   5  -7  -3   34.50    3.00
   5   7  -3   30.10    3.00
  -5   7   3   30.10    3.10
   4  -7  -3  243.48    7.70
  -4  -7   3  246.48    7.70
  -4   7   3  251.47    6.90
  -4   7   3  236.48    7.50
   4   7  -3  237.38    7.50
   4   7  -3  246.08    6.60
  -3  -7   3  255.07    7.50
  -3  -7   3  264.37    6.90
   3  -7  -3  261.17    7.70
  -3   7   3  267.37    7.50
   3   7  -3  261.27    6.80
  -3   7   3  261.17    7.00
  -3   7   3  267.17    7.10
   3   7  -3  263.97    7.60
  -3   7   3  257.37    6.10
   2  -7  -3  361.46    9.40
  -2  -7   3  379.66    8.70
  -2   7   3  366.06    8.90
  -2   7   3  374.46    8.60
  -2   7   3  367.26    9.00
   2   7  -3  367.66    9.40
   2   7  -3  374.96    8.90
  -2   7   3  363.66    9.00
  -1  -7   3   47.20    2.30
   1  -7  -3   49.00    2.70
  -1   7   3   49.00    2.50
   1   7  -3   52.19    2.50
   1   7  -3   46.80    2.60
  -1   7   3   46.10    2.20
  -1   7   3   44.00    2.30
  -1   7   3   48.70    2.60
   0  -7   3   20.80    1.50
   0  -7  -3   22.00    1.90
   0  -7   3   25.10    1.80
   0   7  -3   20.00    1.80
   0   7  -3   22.70    1.20
   0   7   3   22.70    1.90
   0   7   3   25.00    2.10
   0   7  -3   25.00    1.80
   0   7   3   24.30    1.90
   1  -7   3    5.40    0.90
  -1  -7  -3    3.20    1.10
   1  -7   3    3.60    1.10
  -1   7  -3    4.50    1.00
  -1   7  -3    5.10    1.00
  -1   7  -3    3.40    0.90
   1   7   3    5.20    1.10
   1   7   3    6.40    1.40
   2  -7   3    8.50    1.00
   2  -7   3    7.80    1.30
   2  -7   3    4.60    1.20
  -2  -7  -3    6.50    1.30
  -2  -7  -3    7.90    1.30
  -2   7  -3    7.00    1.20
  -2   7  -3    8.90    1.10
   2   7   3    9.30    1.60
  -2   7  -3    5.50    1.00
   2   7   3    7.10    1.20
  -2   7  -3    8.80    1.30
   3  -7   3   18.50    1.90
  -3  -7  -3   16.10    1.90
   3  -7   3   15.20    2.00
   3  -7   3   19.70    1.50
  -3  -7  -3   22.40    2.20
   3   7   3   21.10    2.40
   3   7   3   21.10    2.00
  -3   7  -3   21.70    1.50
  -3   7  -3   19.60    1.80
  -3   7  -3   17.20    2.00
  -3   7  -3   22.40    1.80
  -4  -7  -3    6.80    1.60
   4  -7   3    9.50    1.90
   4  -7   3   10.10    1.50
   4   7   3    7.90    1.40
   4   7   3    7.50    1.80
  -4   7  -3    4.20    1.50
  -5  -7  -3    6.60    1.80
   5  -7   3    4.80    1.90
   5   7   3    4.60    1.70
  -5   7  -3    9.70    2.10
   5   7   3    5.70    1.90
  -6  -7  -3    1.40    1.50
   6  -7   3   -0.50    1.50
   6   7   3    1.60    1.60
  -6   7  -3    1.30    1.50
   6   7   3    0.00    1.50
  -6  -8   3   12.00    2.50
   6  -8  -3   15.30    2.70
  -6   8   3   16.50    2.90
   6   8  -3   16.50    2.80
  -5  -8   3    4.70    1.60
   5  -8  -3    3.00    1.60
   5   8  -3    3.60    1.70
  -5   8   3    2.80    1.60
  -4  -8   3    7.00    1.80
   4  -8  -3    7.10    1.70
  -4   8   3    7.00    1.40
  -4   8   3   10.50    2.10
   4   8  -3    8.40    1.90
   4   8  -3    7.90    1.50
  -3  -8   3  114.79    4.10
   3  -8  -3  118.09    4.80
  -3  -8   3  109.29    4.60
  -3   8   3  118.19    4.30
   3   8  -3  109.09    4.70
  -3   8   3  116.59    4.40
  -3   8   3  115.09    3.60
   3   8  -3  115.49    4.20
  -3   8   3  106.89    4.40
  -2  -8   3   28.70    2.00
   2  -8  -3   26.10    2.40
  -2   8   3   25.60    1.90
   2   8  -3   28.60    2.60
  -2   8   3   26.80    2.10
  -2   8   3   28.20    2.10
  -2   8   3   26.30    2.20
   2   8  -3   24.10    2.10
  -1  -8   3  229.48    6.10
   1  -8  -3  211.38    6.40
   1   8  -3  215.28    6.20
  -1   8   3  205.28    6.00
   1   8  -3  209.48    6.30
  -1   8   3  212.28    6.30
  -1   8   3  208.18    6.20
   0  -8   3   12.30    1.60
   0  -8  -3   11.80    1.70
   0   8  -3   10.90    1.00
   0   8   3   11.50    1.70
   0   8  -3   10.80    1.50
   0   8   3   14.00    1.80
   0   8   3   10.00    1.50
   0   8  -3   10.60    1.60
   1  -8   3  112.99    4.20
  -1  -8  -3  111.99    4.30
   1  -8   3  111.69    3.60
   1   8   3  109.49    4.50
  -1   8  -3  113.69    3.70
   1   8   3  117.59    4.20
  -1   8  -3  118.39    4.00
  -1   8  -3  110.49    4.00
   2  -8   3  382.66    8.70
   2  -8   3  393.56   10.10
  -2  -8  -3  384.46    9.90
  -2  -8  -3  400.06    9.60
  -2   8  -3  380.46    9.20
  -2   8  -3  394.06    9.50
   2   8   3  379.26    9.50
  -2   8  -3  390.76    9.50
  -2   8  -3  376.46    9.00
   2   8   3  388.36   10.10
  -3  -8  -3   36.50    2.60
  -3  -8  -3   29.20    2.40
   3  -8   3   33.70    2.40
   3  -8   3   28.80    2.60
  -3   8  -3   30.30    2.50
   3   8   3   35.10    2.40
  -3   8  -3   28.90    1.90
   3   8   3   41.50    3.10
  -3   8  -3   32.00    2.20
   4  -8   3   59.59    3.80
  -4  -8  -3   59.19    3.50
   4  -8   3   54.79    3.20
   4   8   3   56.99    3.70
   4   8   3   54.89    3.00
  -4   8  -3   57.69    3.60
  -5  -8  -3   51.79    3.60
   5  -8   3   57.29    4.20
  -5   8  -3   48.50    3.70
   5   8   3   47.20    3.70
   5   8   3   46.90    3.70
  -6  -8  -3   51.49    4.10
   6  -8   3   62.79    4.70
   6   8   3   65.19    4.50
  -6   8  -3   60.29    4.50
   6   8   3   70.79    4.60
   6  -9  -3   17.60    3.00
  -6  -9   3   18.20    2.90
   6   9  -3   13.00    2.70
  -6   9   3   17.20    3.10
  -5  -9   3    2.00    1.60
   5  -9  -3    3.90    1.80
  -5   9   3   -0.50    1.30
   5   9  -3    3.30    1.70
   4  -9  -3   44.10    3.50
  -4  -9   3   39.60    3.20
   4   9  -3   36.70    2.70
   4   9  -3   39.80    3.40
  -4   9   3   43.40    3.20
  -4   9   3   37.50    2.70
  -3  -9   3  137.79    5.40
   3  -9  -3  141.39    5.70
  -3  -9   3  142.69    4.90
  -3   9   3  144.99    4.60
   3   9  -3  132.89    5.60
  -3   9   3  142.29    5.10
  -3   9   3  130.09    4.90
  -3   9   3  147.99    5.30
   3   9  -3  153.08    5.20
   2  -9  -3   38.90    2.90
  -2  -9   3   30.70    2.20
  -2   9   3   33.70    2.40
  -2   9   3   35.80    2.30
  -2   9   3   33.20    2.50
   2   9  -3   38.00    2.60
  -2   9   3   28.40    2.30
   2   9  -3   33.10    2.90
  -1  -9   3   63.69    3.00
   1  -9  -3   58.89    3.30
   1   9  -3   54.39    3.00
  -1   9   3   55.89    3.10
  -1   9   3   61.09    3.20
  -1   9   3   63.59    3.10
   1   9  -3   64.89    3.50
   0  -9  -3   77.39    3.60
   0  -9   3   68.59    3.30
   0   9   3   71.29    3.60
   0   9  -3   76.39    3.50
   0   9   3   74.29    3.40
   0   9  -3   72.89    3.40
   0   9   3   74.19    3.60
   1  -9   3   43.80    2.80
   1  -9   3   42.80    2.30
  -1  -9  -3   47.80    3.00
  -1   9  -3   44.50    2.20
  -1   9  -3   43.60    2.60
  -1   9  -3   42.80    2.60
   1   9   3   40.00    2.80
   1   9   3   51.99    2.90
   1   9   3   49.30    3.20
  -2  -9  -3   19.30    2.20
  -2  -9  -3   20.60    2.10
   2  -9   3   17.00    2.30
  -2   9  -3   15.00    1.80
   2   9   3   19.00    2.30
  -2   9  -3   17.80    1.80
  -2   9  -3   18.80    2.00
   2   9   3   15.70    2.00
  -2   9  -3   18.10    2.00
  -3  -9  -3    3.00    1.30
   3  -9   3    3.00    1.50
  -3  -9  -3    3.40    1.40
   3   9   3    4.30    1.80
   3   9   3    4.00    1.30
  -3   9  -3    4.60    1.40
  -3   9  -3    3.90    1.20
  -3   9  -3    3.90    1.00
   4  -9   3    2.60    1.50
  -4  -9  -3    1.10    1.20
  -4  -9  -3    1.20    1.20
   4   9   3    0.70    1.00
  -4   9  -3    0.60    1.20
   4   9   3   -1.10    1.50
  -5  -9  -3    0.20    1.40
   5  -9   3    1.50    1.50
   5   9   3    0.30    1.70
   5   9   3    0.30    1.40
  -5   9  -3    0.00    1.30
   5 -10  -3   19.50    3.10
  -5 -10   3   18.10    2.70
   5  10  -3   21.00    3.10
  -5  10   3   17.50    2.70
  -4 -10   3   -0.70    1.20
   4 -10  -3   -1.90    1.20
   4  10  -3   -1.30    1.60
  -4  10   3    0.30    1.30
   4  10  -3   -0.10    1.10
  -4  10   3    0.90    1.10
  -3 -10   3   32.20    3.10
   3 -10  -3   25.40    3.00
  -3  10   3   29.70    2.60
   3  10  -3   27.60    3.00
  -3  10   3   30.10    2.50
  -3  10   3   28.60    2.80
   3  10  -3   27.20    2.70
  -2 -10   3   34.30    2.50
   2 -10  -3   35.20    3.00
   2  10  -3   35.80    2.70
   2  10  -3   34.70    3.10
  -2  10   3   30.80    2.40
  -2  10   3   34.70    2.40
  -2  10   3   35.70    2.90
  -2  10   3   39.70    2.80
   1 -10  -3  164.48    6.00
  -1 -10   3  163.98    5.50
  -1  10   3  169.58    5.90
  -1  10   3  161.28    5.70
   1  10  -3  167.28    5.70
  -1  10   3  153.68    5.40
   1  10  -3  162.58    5.90
   0 -10   3  393.76   10.10
   0 -10  -3  387.26   10.50
   0  10  -3  391.46   10.20
   0  10   3  402.06   10.50
   0  10   3  407.36   10.20
   0  10  -3  391.16   10.20
   0  10   3  385.26   10.40
  -1 -10  -3   27.00    2.50
   1 -10   3   26.50    2.50
  -1  10  -3   23.30    2.30
   1  10   3   32.10    3.00
  -1  10  -3   27.50    2.30
   1  10   3   28.80    2.60
   1  10   3   26.90    2.60
  -2 -10  -3   34.20    2.80
   2 -10   3   33.70    2.80
  -2 -10  -3   34.70    2.50
   2  10   3   26.90    2.80
  -2  10  -3   36.60    2.50
  -2  10  -3   30.60    2.40
   2  10   3   38.30    2.90
  -2  10  -3   32.30    2.70
   2  10   3   34.50    2.90
  -2  10  -3   38.20    2.40
  -3 -10  -3  131.89    5.50
   3 -10   3  147.89    6.00
  -3 -10  -3  142.39    5.40
  -3  10  -3  137.69    5.30
   3  10   3  138.59    5.90
   3  10   3  142.29    5.40
  -3  10  -3  127.69    5.00
  -3  10  -3  132.49    4.70
   4 -10   3    1.10    1.50
  -4 -10  -3   -1.00    1.20
  -4 -10  -3    1.90    1.40
   4  10   3   -1.10    1.60
   4  10   3    1.40    1.30
  -4  10  -3    1.10    1.30
   5 -10   3   89.59    5.30
  -5 -10  -3   82.49    4.80
   5  10   3   84.99    5.10
   5  10   3   76.99    4.80
  -5  10  -3   82.99    4.80
  -5 -11   3    8.70    2.20
   5 -11  -3    4.80    2.30
  -5  11   3    7.30    2.10
   5  11  -3    4.10    2.40
  -4 -11   3   25.80    3.20
   4 -11  -3   22.30    3.00
  -4  11   3   21.90    2.70
   4  11  -3   20.90    3.00
   4  11  -3   23.30    2.70
  -4  11   3   22.90    2.90
  -3 -11   3  139.39    5.80
   3 -11  -3  137.49    6.10
  -3  11   3  144.59    5.50
   3  11  -3  140.69    6.20
  -3  11   3  127.69    5.40
  -3  11   3  130.59    5.20
   3  11  -3  135.59    5.50
   2 -11  -3    9.10    1.90
  -2 -11   3    8.30    1.60
  -2  11   3    8.50    1.60
  -2  11   3    8.20    1.60
   2  11  -3    6.00    2.00
  -2  11   3    6.50    1.70
   2  11  -3   10.00    1.90
   1 -11  -3   30.40    2.80
  -1 -11   3   33.60    2.70
   1  11  -3   35.80    2.90
  -1  11   3   35.50    2.70
  -1  11   3   35.80    3.30
   1  11  -3   39.50    3.20
  -1  11   3   34.50    2.80
   0 -11   3    0.40    1.00
   0 -11  -3    1.40    1.20
   0  11   3    1.50    1.20
   0  11  -3    0.40    1.10
   0  11  -3   -1.20    1.10
   0  11   3   -0.20    1.00
   0  11   3    0.30    1.20
  -1 -11  -3   41.60    3.20
   1 -11   3   41.30    3.10
   1  11   3   43.70    3.30
  -1  11  -3   46.90    3.10
  -1  11  -3   43.60    3.00
   1  11   3   41.50    3.20
   1  11   3   42.40    3.10
  -1  11  -3   44.90    3.20
  -2 -11  -3   53.39    3.40
  -2 -11  -3   51.09    3.20
   2 -11   3   48.70    3.50
  -2  11  -3   50.99    3.10
   2  11   3   51.29    3.50
  -2  11  -3   46.60    3.30
   2  11   3   46.30    3.40
   2  11   3   41.90    3.60
   3 -11   3    1.20    1.40
  -3 -11  -3    1.40    1.40
  -3 -11  -3    1.20    1.20
   3  11   3    0.50    1.30
  -3  11  -3    0.60    1.20
  -3  11  -3    0.00    1.10
   3  11   3   -0.90    1.10
   3  11   3   -1.50    1.60
   4 -11   3    1.20    1.60
  -4 -11  -3    0.10    1.30
  -4 -11  -3    1.50    1.40
   4  11   3   -1.50    1.70
   4  11   3    0.90    1.40
   4  11   3    2.30    1.40
  -4  11  -3    1.30    1.30
  -4 -12   3    1.00    1.40
   4 -12  -3    2.60    1.80
   4  12  -3   -1.70    1.70
  -4  12   3    0.00    1.40
   4  12  -3    0.20    1.30
   3 -12  -3   10.00    2.30
  -3 -12   3   10.90    2.20
   3  12  -3    9.40    2.50
  -3  12   3   12.80    2.30
   3  12  -3   13.70    2.30
   2 -12  -3    4.70    1.60
  -2 -12   3    7.80    1.90
  -2  12   3    7.60    1.80
   2  12  -3    6.50    1.80
  -2  12   3    9.80    2.00
   2  12  -3    7.40    2.30
  -2  12   3    4.70    1.30
  -1 -12   3   23.50    2.60
   1 -12  -3   20.00    2.70
   1  12  -3   21.30    2.60
  -1  12   3   27.90    3.00
  -1  12   3   25.40    2.80
   1  12  -3   18.40    2.70
  -1  12   3   18.50    2.40
   0 -12  -3  100.99    4.90
   0 -12   3  103.29    4.70
   0  12   3   99.89    5.00
   0  12  -3  103.89    4.80
   0  12  -3   98.39    4.70
   0  12   3   96.49    4.80
   0  12   3  104.99    4.80
  -1 -12  -3    3.30    1.50
   1 -12   3    3.40    1.50
   1  12   3    3.30    1.70
  -1  12  -3   -0.30    1.30
  -1  12  -3    5.10    1.50
   1  12   3    3.50    1.60
   1  12   3    4.60    1.60
  -1  12  -3    5.30    1.50
  -2 -12  -3   60.69    4.00
   2 -12   3   57.49    3.90
  -2 -12  -3   64.39    3.70
  -2  12  -3   61.39    3.80
   2  12   3   62.29    4.30
   2  12   3   61.79    4.00
   2  12   3   58.79    3.90
  -2  12  -3   59.89    3.50
   3 -12   3   95.49    5.20
  -3 -12  -3   95.69    4.80
  -3 -12  -3   89.19    4.90
  -3  12  -3   83.59    4.50
   3  12   3   95.39    4.80
   3  12   3  101.09    5.60
   3  12   3   90.89    4.90
   4 -12   3   50.49    4.30
  -4 -12  -3   52.79    3.80
   4  12   3   54.59    3.90
   4  12   3   52.79    4.60
   4  12   3   51.69    3.80
  -3 -13   3    2.70    1.60
   3 -13  -3    2.20    1.80
  -3  13   3    4.40    1.70
   3  13  -3    3.90    1.70
   3  13  -3    0.90    1.90
   2 -13  -3   51.69    4.00
  -2 -13   3   53.99    3.90
  -2  13   3   53.49    3.60
  -2  13   3   55.79    3.90
  -2  13   3   51.19    3.40
   2  13  -3   53.79    3.90
   2  13  -3   49.50    4.10
   1 -13  -3   -0.30    1.10
  -1 -13   3    0.30    1.30
   1  13  -3    2.50    1.70
  -1  13   3    2.20    1.50
  -1  13   3    0.80    1.20
  -1  13   3    0.30    1.50
   1  13  -3   -0.70    1.30
   0 -13   3    1.20    1.30
   0 -13  -3    1.20    1.40
   0  13   3    3.40    1.60
   0  13  -3    3.50    1.50
   0  13   3    1.60    1.60
   0  13   3    0.40    1.30
   0  13  -3    3.00    1.70
   0  13  -3    1.70    1.40
   1 -13   3   15.00    2.40
  -1 -13  -3   15.30    2.50
  -1  13  -3   14.40    2.50
   1  13   3   16.20    2.50
   1  13   3   18.10    2.70
  -1  13  -3   19.50    2.50
  -1  13  -3   18.10    2.50
   1  13   3   14.90    2.50
   2 -13   3    1.00    1.50
  -2 -13  -3    0.60    1.40
   2  13   3    0.40    1.50
  -2  13  -3   -0.30    1.40
   2  13   3   -2.30    1.10
   2  13   3    0.00    1.70
  -2  13  -3    1.60    1.20
   3 -13   3   29.10    3.60
  -3 -13  -3   31.00    3.50
   3  13   3   25.50    3.60
   3  13   3   29.00    3.20
   3  13   3   29.10    3.30
   1 -14  -3   -1.00    1.30
  -1  14   3    2.30    1.50
  -1  14   3    3.80    1.80
   1  14  -3    0.10    1.40
  -1  14   3    3.50    1.60
   1  14  -3   -0.60    1.50
   1  14  -3    3.50    1.90
   0 -14  -3   13.90    2.50
   0 -14   3   20.50    2.80
   0  14  -3   14.90    2.70
   0  14  -3   18.30    2.70
   0  14   3   14.30    2.30
   0  14  -3   16.20    2.50
   0  14   3   18.20    2.90
   0  14   3   15.60    2.60
  -1 -14  -3   37.10    3.80
   1 -14   3   30.40    3.50
  -1  14  -3   32.70    3.50
   1  14   3   37.90    4.00
   1  14   3   31.10    3.50
  -1  14  -3   37.80    3.40
   1  14   3   40.00    3.90
  -7   0   4   -1.70    1.20
   7   0  -4    2.70    1.80
  -7   0   4   -1.50    1.20
  -6   0   4  120.79    5.20
   6   0  -4  114.69    4.60
   6   0  -4  120.39    4.90
   6   0  -4  118.19    4.50
  -6   0   4  120.99    5.00
  -5   0   4    0.10    1.10
  -5   0   4    0.50    0.80
   5   0  -4   -0.60    0.80
   5   0  -4   -0.90    0.70
   5   0  -4   -0.40    0.70
  -5   0   4   -0.20    1.00
   4   0  -4  358.26    8.60
  -4   0   4  354.46    9.00
  -4   0   4  372.56    8.20
  -4   0   4  378.76    9.00
   3   0  -4    0.20    0.60
  -3   0   4   -0.40    0.50
  -3   0   4    0.50    0.70
  -3   0   4   -0.80    0.70
  -2   0   4 1842.92   34.40
  -2   0   4 1833.42   34.60
   2   0  -4 1815.52   34.20
  -2   0   4 1822.52   34.50
  -1   0   4   -0.50    0.30
  -1   0   4   -1.10    0.40
   1   0  -4   -1.20    0.30
  -1   0   4   -1.80    0.50
  -1   0   4   -0.90    0.40
   0   0   4  223.58    4.50
   0   0  -4  226.48    4.50
   0   0   4  223.98    4.60
   0   0   4  221.58    4.60
   0   0   4  223.88    4.60
   1   0   4    0.40    0.30
   1   0   4    0.60    0.60
  -1   0  -4    1.00    0.60
   1   0   4    0.40    0.40
   1   0   4    0.40    0.30
  -2   0  -4  195.18    4.90
   2   0   4  196.18    4.20
   2   0   4  197.08    4.20
   2   0   4  195.08    4.90
  -2   0  -4  202.38    4.90
   3   0   4    0.20    0.40
   3   0   4   -0.20    0.70
   3   0   4   -0.20    0.50
  -3   0  -4   -0.30    0.60
  -3   0  -4   -0.30    0.70
   4   0   4  131.89    3.30
  -4   0  -4  136.89    4.70
   4   0   4  131.19    3.70
  -4   0  -4  137.19    4.60
   4   0   4  137.49    4.50
   5   0   4    2.30    1.20
  -5   0  -4    0.10    1.10
  -5   0  -4    1.60    1.20
   6   0   4   21.20    2.50
  -6   0  -4   18.00    2.40
  -6   0  -4   18.40    2.50
  -7   0  -4   -2.50    1.10
   7   0   4    0.50    1.30
   7   0   4   -0.40    1.40
  -7  -1   4    0.90    1.40
   7  -1  -4    1.10    1.30
  -7  -1   4    2.60    1.40
  -7   1   4    1.10    1.40
  -7   1   4    1.00    1.50
   7   1  -4    2.10    1.30
   6  -1  -4   37.80    2.50
  -6  -1   4   33.80    3.20
   6  -1  -4   34.40    2.50
   6  -1  -4   32.90    2.80
  -6  -1   4   30.80    2.60
   6   1  -4   33.10    2.60
  -6   1   4   29.90    2.90
   6   1  -4   33.40    2.50
  -6   1   4   30.00    2.70
   6   1  -4   36.80    2.70
   5  -1  -4   37.50    2.60
  -5  -1   4   35.80    2.60
  -5  -1   4   35.40    2.50
   5  -1  -4   33.90    2.10
  -5  -1   4   38.40    2.10
   5   1  -4   42.90    2.50
  -5   1   4   38.00    2.70
  -5   1   4   36.40    2.70
   5   1  -4   38.20    2.50
   5   1  -4   39.50    2.60
   4  -1  -4    3.50    0.80
  -4  -1   4    5.80    0.90
  -4  -1   4    1.60    0.90
   4  -1  -4    2.40    0.90
  -4  -1   4    2.80    1.00
  -4   1   4    2.30    1.00
  -4   1   4    3.70    1.10
  -4   1   4    2.60    0.70
   4   1  -4    3.90    1.00
   3  -1  -4   22.20    1.50
  -3  -1   4   22.30    1.50
  -3  -1   4   25.10    1.50
  -3  -1   4   25.30    1.80
  -3   1   4   25.10    1.40
  -3   1   4   20.40    1.70
  -3   1   4   26.30    1.70
  -2  -1   4  571.44   11.60
  -2  -1   4  579.24   11.60
  -2  -1   4  586.84   11.90
   2  -1  -4  564.74   11.60
  -2   1   4  584.64   11.90
  -2   1   4  566.94   11.60
  -2   1   4  592.54   11.60
  -1  -1   4  724.73   13.90
  -1  -1   4  719.03   13.50
   1  -1  -4  726.83   13.80
  -1  -1   4  715.23   13.90
  -1   1   4  714.13   13.90
  -1   1   4  719.13   13.60
  -1   1   4  710.63   13.40
  -1   1   4  711.13   13.50
   0  -1   4 1412.56   27.10
   0  -1   4 1474.75   27.10
   0  -1  -4 1479.65   27.20
   0  -1   4 1471.05   27.20
   0   1  -4 1390.56   27.10
   0   1   4 1482.85   27.10
   0   1   4 1477.85   27.10
   0   1   4 1469.45   27.00
   0   1   4 1446.66   26.60
   0   1   4 1437.16   27.10
   1  -1   4 3352.46   61.09
   1  -1   4 3246.68   60.79
  -1  -1  -4 3253.27   61.69
  -1  -1  -4 3268.97   61.49
  -1  -1  -4 3359.86   60.69
   1   1   4 3315.37   60.79
   1   1   4 3244.18   60.89
   1   1   4 3242.08   60.69
   1   1   4 3332.67   60.79
  -1   1  -4 3268.27   60.89
  -2  -1  -4  274.97    5.30
  -2  -1  -4  280.37    6.30
   2  -1   4  272.27    6.30
   2  -1   4  277.17    5.40
   2  -1   4  276.47    5.80
  -2  -1  -4  271.77    6.30
  -2   1  -4  265.67    6.40
   2   1   4  276.87    5.90
  -2   1  -4  278.17    5.30
  -2   1  -4  279.97    5.40
   2   1   4  277.07    5.40
   2   1   4  274.07    5.70
   2   1   4  277.27    6.40
   3  -1   4  155.28    3.60
  -3  -1  -4  151.28    4.30
   3  -1   4  146.39    4.30
   3  -1   4  158.48    3.60
  -3  -1  -4  147.49    4.50
  -3   1  -4  153.88    4.60
   3   1   4  152.08    3.50
  -3   1  -4  147.39    4.50
   3   1   4  137.59    4.40
   3   1   4  153.88    3.90
   4  -1   4   47.70    1.90
   4  -1   4   55.79    2.70
   4  -1   4   51.09    1.80
  -4  -1  -4   50.89    2.60
  -4  -1  -4   51.49    2.80
  -4   1  -4   54.09    2.90
   4   1   4   51.49    1.80
   4   1   4   52.69    2.70
  -4   1  -4   55.59    2.90
   4   1   4   55.69    2.30
  -5  -1  -4  106.19    4.40
  -5  -1  -4  111.69    4.70
   5  -1   4  121.69    4.50
  -5   1  -4  119.49    4.90
  -5   1  -4  108.59    4.60
   5   1   4  108.99    3.80
   5   1   4  109.69    4.50
   6  -1   4   49.50    3.60
  -6  -1  -4   60.09    3.80
  -6  -1  -4   56.59    3.40
   6  -1   4   60.59    3.40
  -6   1  -4   51.99    3.50
   6   1   4   55.49    3.40
  -7  -1  -4    0.20    1.40
   7  -1   4    1.20    1.50
   7  -1   4   -0.20    1.20
  -7  -1  -4   -0.80    1.30
   7   1   4   -0.70    1.30
   7   1   4    0.50    1.40
  -7   1  -4   -2.10    1.20
   7  -2  -4   73.79    4.30
  -7  -2   4   77.89    4.70
  -7   2   4   79.69    4.70
   7   2  -4   71.69    4.10
   7   2  -4   68.39    4.00
  -6  -2   4   13.90    2.20
   6  -2  -4   13.00    2.00
  -6  -2   4   15.70    2.10
   6   2  -4   13.80    1.90
  -6   2   4   13.40    2.20
  -6   2   4   14.70    2.30
   6   2  -4   14.00    2.10
   6   2  -4   16.00    2.20
  -5  -2   4    0.30    0.70
  -5  -2   4    0.90    1.10
  -5  -2   4   -1.10    0.80
   5  -2  -4   -0.30    0.70
   5  -2  -4    2.50    1.10
  -5   2   4    0.80    1.10
   5   2  -4    0.00    0.90
  -5   2   4   -0.50    1.00
  -4  -2   4   35.80    2.00
  -4  -2   4   32.60    1.80
   4  -2  -4   35.40    2.20
   4  -2  -4   29.30    1.70
  -4  -2   4   30.80    2.30
   4   2  -4   36.00    2.30
  -4   2   4   33.30    2.20
  -4   2   4   33.70    2.40
  -4   2   4   32.90    1.80
  -3  -2   4    1.30    0.80
  -3  -2   4    2.40    0.70
   3  -2  -4    2.50    0.60
   3  -2  -4    2.50    0.40
   3  -2  -4    1.80    0.80
  -3  -2   4    1.00    0.70
  -3   2   4    2.20    0.70
   3   2  -4    3.00    0.90
  -3   2   4    2.30    0.80
  -3   2   4    1.90    0.90
   2  -2  -4  349.07    6.90
  -2  -2   4  347.17    7.60
  -2  -2   4  366.86    7.90
   2  -2  -4  341.97    7.70
  -2   2   4  341.17    7.90
   2   2  -4  349.17    7.80
  -2   2   4  349.37    7.50
  -2   2   4  350.76    7.50
  -1  -2   4  850.31   16.90
  -1  -2   4  882.91   16.90
   1  -2  -4  874.61   16.90
  -1  -2   4  849.41   16.20
  -1   2   4  862.51   17.00
  -1   2   4  879.11   16.60
   1   2  -4  891.71   17.00
  -1   2   4  873.21   16.90
  -1   2   4  888.41   16.90
   0  -2   4  321.17    6.60
   0  -2  -4  318.37    6.60
   0  -2   4  303.17    6.50
   0  -2   4  318.17    6.30
   0   2   4  309.97    6.60
   0   2   4  315.97    6.50
   0   2   4  319.47    6.20
   0   2  -4  310.37    6.30
   0   2  -4  312.67    6.40
   0   2   4  301.67    6.50
  -1  -2  -4 2900.81   52.59
   1  -2   4 2788.22   52.19
  -1  -2  -4 2831.82   52.99
  -1  -2  -4 2872.71   52.59
   1  -2   4 2853.31   52.89
   1  -2   4 2760.32   52.69
   1  -2   4 2824.22   52.99
   1   2   4 2839.32   52.79
   1   2   4 2857.01   53.09
   1   2   4 2898.11   52.79
  -1   2  -4 2841.72   52.89
   1   2   4 2899.91   52.99
  -1   2  -4 2768.12   52.19
   2  -2   4   26.40    1.70
   2  -2   4   23.00    1.40
  -2  -2  -4   24.20    1.40
  -2  -2  -4   22.00    1.50
   2  -2   4   23.50    1.20
   2   2   4   24.10    1.40
   2   2   4   23.20    1.20
  -2   2  -4   23.30    1.00
  -2   2  -4   22.90    0.90
   2   2   4   22.80    1.50
  -2   2  -4   22.30    1.60
   3  -2   4   81.19    2.80
   3  -2   4   79.09    3.20
  -3  -2  -4   81.39    2.80
  -3  -2  -4   80.09    3.10
   3  -2   4   80.09    2.10
   3  -2   4   79.39    2.40
   3   2   4   81.59    3.10
   3   2   4   79.89    2.30
   3   2   4   81.69    2.80
  -3   2  -4   79.29    3.20
   4  -2   4   25.70    2.20
  -4  -2  -4   26.60    2.20
   4  -2   4   21.70    1.80
  -4  -2  -4   26.20    1.90
   4  -2   4   22.60    1.30
   4  -2   4   25.60    1.30
   4   2   4   27.10    2.10
   4   2   4   25.90    1.80
  -4   2  -4   22.20    2.00
   4   2   4   24.00    1.30
  -5  -2  -4   32.60    2.40
   5  -2   4   32.90    2.40
  -5  -2  -4   30.70    2.60
   5  -2   4   33.10    2.80
   5   2   4   30.90    2.20
  -5   2  -4   30.20    2.70
   5   2   4   30.60    2.60
   6  -2   4  127.29    5.60
  -6  -2  -4  119.69    4.90
  -6  -2  -4  117.09    5.40
   6  -2   4  121.49    4.80
   6   2   4  129.29    5.30
  -6   2  -4  122.49    5.40
   7  -2   4   52.39    4.10
  -7  -2  -4   39.70    3.90
  -7   2  -4   41.10    3.70
   7   2   4   46.10    3.60
   7  -3  -4   33.70    3.20
  -7  -3   4   35.80    3.70
  -7   3   4   35.30    3.70
   7   3  -4   47.10    3.40
   7   3  -4   38.20    3.20
   6  -3  -4    4.10    1.50
  -6  -3   4    2.00    1.50
  -6   3   4    3.20    1.60
   6   3  -4    2.20    1.30
   6   3  -4    0.20    1.10
  -5  -3   4   30.90    2.10
   5  -3  -4   27.10    2.40
  -5  -3   4   26.60    2.70
  -5   3   4   27.10    2.80
   5   3  -4   25.60    2.30
  -4  -3   4   50.29    2.30
   4  -3  -4   55.09    2.80
  -4  -3   4   48.20    2.80
   4  -3  -4   48.00    2.00
  -4   3   4   55.89    3.00
   4   3  -4   52.09    2.80
  -4   3   4   53.19    2.30
   3  -3  -4   77.29    3.10
   3  -3  -4   77.89    2.20
  -3  -3   4   72.99    3.10
  -3  -3   4   76.79    2.80
  -3  -3   4   73.79    2.40
   3   3  -4   73.79    3.00
  -3   3   4   77.89    3.20
  -3   3   4   76.39    2.70
   2  -3  -4  864.31   16.10
   2  -3  -4  843.82   17.40
  -2  -3   4  871.11   17.20
  -2  -3   4  900.71   17.60
   2   3  -4  850.81   17.40
  -2   3   4  875.61   17.20
  -2   3   4  859.61   16.30
  -2   3   4  873.31   17.20
  -2   3   4  846.72   17.50
   1  -3  -4 1276.47   25.30
  -1  -3   4 1333.87   24.60
  -1  -3   4 1315.77   25.20
   1   3  -4 1319.77   25.20
  -1   3   4 1319.37   25.20
  -1   3   4 1321.27   24.90
  -1   3   4 1341.47   25.20
  -1   3   4 1288.37   25.20
   0  -3   4   58.39    2.00
   0  -3   4   62.49    1.90
   0  -3  -4   56.59    2.10
   0   3   4   59.09    2.10
   0   3  -4   58.89    1.80
   0   3   4   52.99    2.00
   0   3   4   61.79    2.10
   0   3  -4   57.79    1.90
   1  -3   4   59.99    2.00
  -1  -3  -4   55.19    2.20
  -1  -3  -4   60.99    1.80
   1  -3   4   61.09    2.10
   1  -3   4   57.49    2.20
  -1  -3  -4   58.39    1.90
   1   3   4   57.69    2.00
   1   3   4   56.99    2.00
   1   3   4   58.99    2.20
  -1   3  -4   58.69    1.60
  -1   3  -4   58.89    2.10
  -2  -3  -4 1008.50   20.40
   2  -3   4 1064.49   20.10
   2  -3   4 1070.89   20.80
  -2  -3  -4 1037.70   20.00
   2  -3   4 1023.40   20.20
  -2  -3  -4 1054.89   20.80
   2   3   4 1017.90   20.40
   2   3   4 1044.40   20.60
  -2   3  -4 1057.49   19.80
   2   3   4 1018.40   20.10
  -2   3  -4 1026.10   20.70
  -2   3  -4 1039.10   19.70
  -3  -3  -4  276.17    6.50
   3  -3   4  274.87    6.20
   3  -3   4  270.27    7.20
   3  -3   4  267.27    6.50
  -3  -3  -4  262.77    6.90
   3   3   4  271.47    6.70
  -3   3  -4  286.27    5.70
  -3   3  -4  276.57    7.20
   3   3   4  277.37    7.10
   3   3   4  273.97    6.20
   4  -3   4   22.80    1.80
   4  -3   4   21.80    1.40
  -4  -3  -4   19.30    1.70
   4  -3   4   21.00    2.20
  -4  -3  -4   23.90    2.10
   4   3   4   21.80    1.40
  -4   3  -4   20.10    2.10
   4   3   4   18.40    1.90
   4   3   4   22.50    1.90
  -5  -3  -4   31.70    2.70
   5  -3   4   27.10    2.80
  -5  -3  -4   33.10    2.30
   5  -3   4   28.70    2.20
  -5   3  -4   29.50    3.00
   5   3   4   22.20    2.40
   5   3   4   26.80    2.20
   6  -3   4    4.30    1.80
  -6  -3  -4    4.30    1.60
   6  -3   4    3.60    1.30
   6   3   4    4.00    1.60
  -6   3  -4    3.30    1.60
   7  -3   4   34.20    3.80
  -7  -3  -4   34.90    3.80
  -7   3  -4   36.30    3.90
   7   3   4   29.70    3.30
   7  -4  -4   -0.70    1.30
  -7  -4   4   -0.70    1.50
   7   4  -4   -1.70    1.10
   7   4  -4   -0.40    1.30
  -7   4   4   -0.70    1.30
  -6  -4   4   30.30    3.20
   6  -4  -4   41.20    3.20
   6   4  -4   41.70    3.10
  -6   4   4   35.30    3.20
   5  -4  -4  110.49    4.70
  -5  -4   4  110.59    4.80
   5   4  -4  111.39    4.70
  -5   4   4  122.19    5.00
  -4  -4   4  292.27    8.10
   4  -4  -4  301.37    8.10
  -4  -4   4  295.67    6.90
  -4   4   4  291.97    8.20
  -4   4   4  297.17    7.20
   4   4  -4  294.37    8.00
   3  -4  -4   44.70    1.40
   3  -4  -4   43.10    2.40
  -3  -4   4   45.70    2.50
  -3   4   4   44.80    2.50
   3   4  -4   42.80    2.50
  -3   4   4   41.60    2.10
  -2  -4   4  321.67    7.80
  -2  -4   4  326.67    7.10
   2  -4  -4  336.17    7.90
  -2   4   4  332.27    7.80
   2   4  -4  330.47    7.90
  -2   4   4  328.47    6.90
  -2   4   4  332.77    7.60
  -2   4   4  338.07    7.60
  -1  -4   4  650.23   12.70
   1  -4  -4  654.43   13.40
  -1  -4   4  614.04   13.10
   1   4  -4  643.44   13.20
  -1   4   4  641.34   12.90
   1   4  -4  648.84   12.10
  -1   4   4  635.44   13.20
  -1   4   4  660.43   13.20
  -1   4   4  631.54   13.10
   0  -4   4  113.49    3.20
   0  -4  -4  115.69    3.50
   0  -4   4  110.09    3.20
   0  -4   4  109.09    3.10
   0   4   4  119.89    3.40
   0   4  -4  115.69    2.90
   0   4  -4  120.89    3.20
   0   4   4  111.09    3.40
   0   4   4  119.49    3.30
  -1  -4  -4  190.38    4.90
   1  -4   4  186.38    4.70
   1  -4   4  173.88    4.40
   1  -4   4  184.68    4.80
  -1  -4  -4  186.58    4.40
  -1   4  -4  181.88    4.60
   1   4   4  181.28    4.90
  -1   4  -4  184.28    4.20
  -1   4  -4  194.28    4.60
   1   4   4  180.58    4.60
   1   4   4  179.18    4.60
  -2  -4  -4   15.60    1.40
  -2  -4  -4   15.60    1.40
   2  -4   4   15.30    1.30
   2  -4   4   15.10    1.60
   2  -4   4   15.00    1.30
  -2  -4  -4   15.60    1.00
  -2   4  -4   16.10    0.90
  -2   4  -4   15.50    1.20
  -2   4  -4   16.70    1.60
   2   4   4   14.50    1.30
   2   4   4   15.20    1.50
  -3  -4  -4    1.50    0.60
   3  -4   4   -1.00    0.80
   3  -4   4    0.90    0.70
  -3  -4  -4    1.10    0.80
   3  -4   4    0.50    0.60
   3   4   4    1.10    0.90
  -3   4  -4    1.00    1.00
  -3   4  -4    0.40    0.40
  -3   4  -4   -0.60    0.30
   3   4   4    0.10    0.50
   3   4   4   -0.80    0.70
  -4  -4  -4  145.89    4.30
   4  -4   4  144.69    5.30
   4  -4   4  137.29    4.40
  -4  -4  -4  148.19    5.10
   4  -4   4  146.39    4.20
   4   4   4  140.49    5.00
   4   4   4  152.28    4.90
  -4   4  -4  153.28    5.40
   4   4   4  141.09    4.10
   5  -4   4    6.40    1.30
   5  -4   4    5.90    1.70
  -5  -4  -4    6.70    1.70
  -5   4  -4    5.50    1.60
   5   4   4    6.10    1.60
   5   4   4    7.70    1.60
   6  -4   4   53.99    4.00
  -6  -4  -4   52.19    3.70
   6   4   4   52.99    3.70
  -6   4  -4   56.09    4.00
  -7  -4  -4    2.20    1.80
   7  -4   4    5.80    2.10
  -7   4  -4    3.20    2.00
   7   4   4    4.10    1.90
  -7  -5   4   27.20    3.50
   7  -5  -4   20.10    2.90
   7   5  -4   23.10    3.00
   7   5  -4   21.20    2.90
  -7   5   4   27.20    3.50
   6  -5  -4  153.78    6.30
  -6  -5   4  159.28    6.60
  -6   5   4  163.08    6.70
   6   5  -4  164.18    6.30
   5  -5  -4   72.29    3.90
  -5  -5   4   68.49    3.90
  -5   5   4   71.29    3.90
   5   5  -4   73.99    3.90
   4  -5  -4   31.50    2.60
  -4  -5   4   35.90    2.60
  -4   5   4   28.50    2.50
  -4   5   4   37.50    2.20
   4   5  -4   33.30    2.60
  -3  -5   4   39.70    2.50
   3  -5  -4   35.50    2.40
  -3   5   4   34.90    1.10
   3   5  -4   34.20    2.30
  -3   5   4   34.50    2.00
  -3   5   4   38.00    2.10
  -3   5   4   34.50    2.30
  -2  -5   4   30.80    1.60
   2  -5  -4   28.10    1.90
  -2  -5   4   31.40    1.90
  -2   5   4   28.60    1.80
   2   5  -4   32.50    2.10
  -2   5   4   31.10    1.50
  -2   5   4   32.30    1.90
  -2   5   4   29.30    1.90
   1  -5  -4    0.40    0.80
  -1  -5   4    0.90    0.60
  -1   5   4    0.50    0.60
   1   5  -4    0.40    0.20
  -1   5   4    1.30    0.80
  -1   5   4    1.10    0.70
  -1   5   4    1.40    0.70
   1   5  -4    0.70    0.80
   0  -5  -4  332.97    7.80
   0  -5   4  317.67    7.30
   0  -5   4  328.47    7.30
   0   5   4  316.37    7.40
   0   5  -4  336.37    7.40
   0   5   4  321.47    7.60
   0   5  -4  322.37    6.80
   0   5   4  332.77    7.60
   1  -5   4  439.36    9.50
   1  -5   4  421.16    9.00
  -1  -5  -4  414.56    9.00
  -1  -5  -4  439.36    9.70
   1  -5   4  415.96    9.30
   1   5   4  429.46    9.40
  -1   5  -4  427.36    8.90
  -1   5  -4  402.46    9.20
  -1   5  -4  415.66    9.10
   1   5   4  429.36    9.30
   1   5   4  416.46    9.50
   2  -5   4   59.09    2.30
  -2  -5  -4   62.29    1.90
  -2  -5  -4   59.79    2.50
   2  -5   4   60.99    2.40
  -2  -5  -4   62.69    2.70
   2  -5   4   54.09    2.70
   2   5   4   59.49    2.40
  -2   5  -4   57.39    2.60
   2   5   4   57.49    2.80
  -2   5  -4   58.39    1.90
  -2   5  -4   56.79    2.20
  -3  -5  -4  142.49    3.80
   3  -5   4  145.09    4.10
  -3  -5  -4  145.19    4.70
  -3  -5  -4  141.39    4.80
   3  -5   4  142.09    5.00
   3  -5   4  140.69    4.20
   3   5   4  152.08    4.80
  -3   5  -4  142.89    4.90
  -3   5  -4  147.09    3.60
  -3   5  -4  144.09    3.90
   3   5   4  137.99    4.20
  -4  -5  -4   49.30    2.90
   4  -5   4   43.10    3.00
   4  -5   4   48.30    2.30
   4  -5   4   49.99    2.40
  -4   5  -4   49.99    3.10
   4   5   4   43.90    2.90
   4   5   4   45.60    2.20
   4   5   4   48.30    2.90
  -5  -5  -4   14.70    2.10
   5  -5   4   16.50    2.70
   5  -5   4   18.20    2.50
   5   5   4   22.80    2.70
   5   5   4   15.40    2.10
  -5   5  -4   15.70    2.40
  -6  -5  -4   30.50    3.20
   6  -5   4   42.30    3.50
   6   5   4   33.70    3.50
  -6   5  -4   38.90    3.90
   6   5   4   35.50    2.90
  -7  -5  -4   10.40    2.50
   7  -5   4    6.90    2.30
   7   5   4    7.80    2.10
  -7   5  -4    9.30    2.40
   7  -6  -4    1.20    1.60
  -7  -6   4    2.30    1.80
   7   6  -4    1.30    1.70
  -7   6   4    2.40    1.80
   7   6  -4    2.10    1.60
  -6  -6   4   31.00    3.40
   6  -6  -4   27.50    3.10
  -6   6   4   33.20    3.60
   6   6  -4   32.80    3.40
  -5  -6   4    9.60    1.80
   5  -6  -4   16.60    2.50
   5   6  -4   10.00    1.90
  -5   6   4    7.10    1.90
  -4  -6   4   29.50    2.50
   4  -6  -4   36.00    2.80
  -4   6   4   35.80    2.80
   4   6  -4   31.40    2.50
  -4   6   4   35.50    2.20
   3  -6  -4   14.60    1.90
  -3  -6   4   13.50    1.80
  -3  -6   4   13.70    1.40
  -3   6   4   12.00    1.40
  -3   6   4   11.40    1.00
  -3   6   4   14.50    1.90
   3   6  -4   13.50    1.70
  -3   6   4   15.50    1.60
   2  -6  -4  173.58    5.40
  -2  -6   4  172.58    4.70
  -2   6   4  175.68    5.10
  -2   6   4  170.28    5.00
  -2   6   4  178.48    5.10
   2   6  -4  179.38    5.40
  -2   6   4  172.18    4.60
  -1  -6   4   43.80    2.00
   1  -6  -4   47.60    2.50
   1   6  -4   47.60    2.40
  -1   6   4   49.00    2.40
  -1   6   4   43.30    2.30
  -1   6   4   45.10    2.10
   0  -6   4  350.76    8.00
   0  -6  -4  348.47    8.40
   0  -6   4  354.36    8.00
   0   6  -4  339.97    8.10
   0   6  -4  342.47    7.30
   0   6   4  355.76    8.40
   0   6  -4  342.57    8.00
   0   6   4  340.77    8.10
   0   6   4  341.97    8.20
   1  -6   4    9.20    1.10
   1  -6   4   11.70    1.40
   1  -6   4    7.80    1.20
  -1  -6  -4    9.60    1.40
  -1  -6  -4    8.60    1.10
  -1   6  -4   10.10    1.20
   1   6   4    8.00    1.40
  -1   6  -4   10.20    1.30
   1   6   4   10.80    1.30
  -1   6  -4   10.30    1.10
   1   6   4    9.30    1.20
  -2  -6  -4   67.79    2.80
   2  -6   4   75.79    3.30
   2  -6   4   73.09    2.90
  -2  -6  -4   74.79    2.10
   2  -6   4   74.79    2.70
  -2  -6  -4   71.19    3.10
  -2   6  -4   73.69    2.50
  -2   6  -4   75.79    3.10
   2   6   4   71.89    3.30
  -2   6  -4   69.89    2.70
   2   6   4   67.79    2.90
  -2   6  -4   72.59    2.80
  -3  -6  -4   25.90    2.10
   3  -6   4   27.70    2.60
   3  -6   4   26.00    1.90
   3  -6   4   23.70    1.70
  -3  -6  -4   22.90    2.10
  -3   6  -4   25.50    1.70
   3   6   4   24.70    1.90
  -3   6  -4   24.30    1.90
  -3   6  -4   21.90    2.20
   3   6   4   20.90    2.20
  -3   6  -4   24.50    1.40
   4  -6   4    1.10    1.20
   4  -6   4    0.50    0.80
  -4  -6  -4   -0.80    0.90
   4  -6   4    0.50    0.80
  -4   6  -4   -0.30    1.10
   4   6   4   -1.60    1.10
   4   6   4   -0.60    1.00
   4   6   4    0.10    0.80
  -5  -6  -4    8.20    1.90
   5  -6   4   11.60    2.20
   5   6   4   10.90    2.00
  -5   6  -4    8.60    2.00
   5   6   4    9.50    2.00
   6  -6   4   50.39    4.00
  -6  -6  -4   43.90    3.60
   6   6   4   36.50    3.30
   6   6   4   41.30    3.90
  -6   6  -4   41.90    3.80
  -6  -7   4    0.60    1.50
   6  -7  -4   -0.40    1.40
   6   7  -4   -1.60    1.40
  -6   7   4   -0.20    1.40
   5  -7  -4    8.90    2.00
  -5  -7   4    4.30    1.50
   5   7  -4    9.10    2.10
  -5   7   4    8.70    2.00
  -4  -7   4   10.50    1.90
   4  -7  -4   11.00    2.00
  -4   7   4   12.70    1.70
   4   7  -4   12.80    1.60
   4   7  -4   13.20    2.10
  -4   7   4    8.90    1.90
   3  -7  -4    8.00    1.60
  -3  -7   4    8.30    1.60
  -3  -7   4    7.40    1.20
   3   7  -4    5.80    1.40
  -3   7   4    8.30    1.60
  -3   7   4    9.70    1.40
  -3   7   4    6.30    0.90
   3   7  -4    7.20    1.20
  -3   7   4    6.30    1.30
  -2  -7   4    3.10    0.90
   2  -7  -4    2.30    1.20
   2   7  -4    1.30    1.00
  -2   7   4    1.70    0.90
   2   7  -4    1.70    0.90
  -2   7   4    2.00    0.90
  -2   7   4    2.20    0.90
  -2   7   4    1.30    0.80
   1  -7  -4   11.10    1.60
  -1  -7   4   10.60    1.30
   1   7  -4    9.60    1.50
   1   7  -4    9.10    1.30
  -1   7   4   10.60    1.50
  -1   7   4   13.40    1.60
  -1   7   4    7.80    1.20
   0  -7   4  173.88    4.90
   0  -7   4  181.38    5.10
   0  -7  -4  183.48    5.50
   0   7  -4  180.98    4.40
   0   7   4  181.38    5.40
   0   7  -4  184.98    5.30
   0   7   4  174.38    5.20
   0   7   4  188.08    5.50
   0   7  -4  180.78    5.20
  -1  -7  -4  369.36    9.20
   1  -7   4  379.86    8.90
   1  -7   4  367.56    9.00
   1  -7   4  363.96    8.40
   1   7   4  360.66    9.20
  -1   7  -4  362.76    8.40
   1   7   4  377.26    8.90
   1   7   4  380.56    9.10
  -1   7  -4  360.56    8.40
  -1   7  -4  359.26    8.70
   2  -7   4    1.60    0.80
   2  -7   4    2.60    1.00
   2  -7   4    2.40    1.10
  -2  -7  -4    2.60    0.90
  -2  -7  -4    1.60    1.00
  -2   7  -4    1.70    0.80
  -2   7  -4   -0.90    0.80
  -2   7  -4    1.90    0.90
  -2   7  -4    1.50    0.70
   2   7   4    3.60    1.30
   2   7   4    1.70    0.90
  -3  -7  -4  195.18    6.00
  -3  -7  -4  202.38    6.30
   3  -7   4  188.28    6.40
   3  -7   4  202.68    5.90
   3  -7   4  192.78    5.30
   3   7   4  198.68    6.40
  -3   7  -4  201.68    5.20
   3   7   4  194.78    5.80
  -3   7  -4  203.38    6.20
  -3   7  -4  189.08    5.40
   4  -7   4  269.67    7.40
   4  -7   4  274.27    8.50
  -4  -7  -4  271.67    8.00
   4   7   4  258.97    8.00
  -4   7  -4  270.37    8.30
   4   7   4  270.67    8.10
   4   7   4  274.27    7.30
   5  -7   4   97.09    5.00
  -5  -7  -4   99.39    4.80
   5   7   4   96.49    4.70
  -5   7  -4  107.59    5.20
   5   7   4  101.39    4.90
  -6  -7  -4   13.80    2.50
   6  -7   4   15.00    2.70
   6   7   4   11.70    2.40
   6   7   4   16.50    2.80
  -6   7  -4   23.40    3.30
  -6  -8   4    0.10    1.60
   6  -8  -4    1.20    1.60
  -6   8   4    0.40    1.60
   6   8  -4    0.60    1.70
   5  -8  -4   45.30    3.70
  -5  -8   4   49.10    3.70
  -5   8   4   51.19    3.70
   5   8  -4   58.99    4.00
   4  -8  -4   -0.40    1.30
  -4  -8   4   -0.10    1.10
   4   8  -4    0.70    0.90
  -4   8   4   -0.20    0.90
   4   8  -4   -1.40    1.20
  -4   8   4   -0.70    1.10
  -3  -8   4    2.40    1.30
  -3  -8   4    3.80    1.00
   3  -8  -4    3.20    1.40
   3   8  -4    1.50    1.00
  -3   8   4    2.30    1.10
  -3   8   4    1.90    0.70
   3   8  -4    1.10    1.30
  -3   8   4    2.00    1.20
  -3   8   4    2.90    1.10
   2  -8  -4    1.90    1.20
  -2  -8   4    4.90    1.10
  -2   8   4    2.30    1.10
  -2   8   4    2.30    1.00
  -2   8   4    2.30    0.90
  -2   8   4    3.00    1.10
   2   8  -4    3.40    1.10
   2   8  -4    1.50    1.30
   1  -8  -4  180.48    5.90
  -1  -8   4  178.98    5.20
   1   8  -4  180.78    5.70
  -1   8   4  178.58    5.60
  -1   8   4  178.48    5.40
  -1   8   4  175.58    5.50
   1   8  -4  180.38    5.50
   0  -8   4    0.10    0.80
   0  -8   4   -0.30    0.70
   0  -8  -4   -0.60    0.80
   0   8   4   -0.10    0.90
   0   8  -4   -0.50    1.00
   0   8   4    1.00    1.00
   0   8  -4   -0.20    0.70
   0   8  -4    0.60    0.50
   0   8   4   -0.60    0.80
   1  -8   4   48.20    2.40
   1  -8   4   51.99    2.80
  -1  -8  -4   53.39    3.00
  -1   8  -4   47.60    2.50
   1   8   4   48.40    3.00
  -1   8  -4   49.70    2.70
  -1   8  -4   53.39    2.40
   1   8   4   49.00    2.80
   1   8   4   47.40    2.70
  -2  -8  -4   67.69    3.10
   2  -8   4   71.29    2.80
  -2  -8  -4   67.59    3.40
   2  -8   4   64.29    3.40
   2  -8   4   71.69    3.30
   2   8   4   70.69    3.30
   2   8   4   80.79    3.90
  -2   8  -4   73.09    3.20
  -2   8  -4   67.39    3.10
  -2   8  -4   69.39    2.80
  -2   8  -4   69.39    3.00
   3  -8   4   10.40    1.60
  -3  -8  -4   11.70    1.70
   3  -8   4   11.80    2.00
  -3  -8  -4   13.10    1.90
  -3   8  -4    7.60    1.60
  -3   8  -4   12.90    1.40
   3   8   4   12.90    1.80
   3   8   4   13.60    2.20
  -3   8  -4   14.60    1.70
   4  -8   4   21.60    2.20
  -4  -8  -4   20.30    2.40
   4  -8   4   20.00    2.70
  -4   8  -4   27.60    3.00
   4   8   4   20.90    2.60
   4   8   4   25.70    2.40
  -5  -8  -4    0.70    1.40
   5  -8   4    1.80    1.60
   5   8   4    0.20    1.40
  -5   8  -4   -0.30    1.40
   5   8   4   -1.30    1.50
  -6  -8  -4   13.80    2.60
   6  -8   4   10.00    2.70
   6   8   4   12.90    2.60
   6   8   4    8.30    2.40
  -6   8  -4   11.40    2.50
   6  -9  -4   48.30    4.30
  -6  -9   4   52.79    4.30
  -6   9   4   42.00    4.30
   6   9  -4   46.50    4.20
  -5  -9   4   14.90    2.60
   5  -9  -4   13.80    2.70
  -5   9   4   11.70    2.40
   5   9  -4   10.60    2.30
  -4  -9   4   13.90    2.20
   4  -9  -4   10.00    2.10
  -4   9   4   13.60    2.10
   4   9  -4   14.00    1.90
   4   9  -4   11.40    2.20
  -4   9   4   13.90    2.20
  -4   9   4   12.30    1.90
   3  -9  -4   14.00    2.20
  -3  -9   4   14.20    2.20
  -3   9   4   15.20    1.90
  -3   9   4   12.50    1.90
  -3   9   4   13.90    2.00
   3   9  -4   16.70    2.00
  -3   9   4   17.10    2.10
   3   9  -4   13.70    2.20
  -2  -9   4   51.89    2.70
   2  -9  -4   47.90    3.20
  -2   9   4   48.00    3.00
  -2   9   4   47.70    2.60
  -2   9   4   51.39    3.10
   2   9  -4   49.80    3.30
   2   9  -4   53.09    3.00
  -2   9   4   54.59    2.90
  -1  -9   4  433.36   10.30
   1  -9  -4  428.56   11.00
  -1   9   4  433.16   10.40
   1   9  -4  418.46   10.70
  -1   9   4  437.36   10.80
  -1   9   4  419.66   10.70
   1   9  -4  428.76   10.60
   0  -9   4  223.28    6.50
   0  -9  -4  214.88    6.80
   0   9  -4  225.28    6.60
   0   9   4  224.98    6.80
   0   9   4  220.08    6.70
   0   9   4  213.78    6.50
   0   9  -4  226.48    6.60
   1  -9   4   68.59    3.40
  -1  -9  -4   73.29    3.70
   1  -9   4   72.39    3.00
  -1   9  -4   76.09    3.30
  -1   9  -4   77.19    3.50
   1   9   4   71.39    3.80
   1   9   4   72.39    3.60
  -1   9  -4   71.09    2.90
   1   9   4   72.89    3.50
   2  -9   4  259.87    6.70
   2  -9   4  259.47    7.80
  -2  -9  -4  268.57    7.30
  -2  -9  -4  267.17    7.90
   2   9   4  253.77    7.50
  -2   9  -4  254.17    7.20
   2   9   4  255.07    7.90
   2   9   4  253.57    7.60
  -2   9  -4  281.47    7.60
  -2   9  -4  262.27    6.90
  -2   9  -4  263.97    7.20
  -3  -9  -4   13.70    1.90
   3  -9   4   12.30    2.00
   3  -9   4    9.40    1.60
  -3  -9  -4    9.70    1.80
   3   9   4   16.50    2.40
  -3   9  -4   10.90    1.50
  -3   9  -4   12.00    1.90
  -3   9  -4   13.50    1.80
   3   9   4    9.00    1.70
   4  -9   4   24.80    2.50
  -4  -9  -4   24.30    2.70
   4  -9   4   20.90    2.80
  -4  -9  -4   21.60    2.70
   4   9   4   21.70    2.80
  -4   9  -4   19.30    2.60
   4   9   4   23.60    2.40
  -5  -9  -4    0.20    1.30
   5  -9   4    1.70    1.70
   5   9   4   -2.20    1.60
  -5   9  -4   -0.70    1.30
   5   9   4    0.60    1.40
   5 -10  -4   15.70    2.90
  -5 -10   4   17.10    2.80
  -5  10   4   16.30    2.70
   5  10  -4   12.70    2.70
   4 -10  -4   35.60    3.20
  -4 -10   4   40.10    3.30
   4  10  -4   42.80    3.80
  -4  10   4   37.00    3.20
   4  10  -4   35.70    2.80
  -4  10   4   33.30    2.80
  -3 -10   4   17.70    2.40
   3 -10  -4   21.30    2.70
  -3  10   4   17.30    2.20
  -3  10   4   23.90    2.60
   3  10  -4   22.90    2.90
   3  10  -4   18.90    2.20
  -3  10   4   22.30    2.40
   2 -10  -4   24.50    2.80
  -2 -10   4   21.30    2.20
  -2  10   4   21.40    2.10
   2  10  -4   24.10    2.70
  -2  10   4   21.80    2.30
  -2  10   4   23.60    2.40
   2  10  -4   19.20    2.20
  -1 -10   4   -0.40    0.80
   1 -10  -4    0.70    1.20
  -1  10   4    0.70    1.10
  -1  10   4    1.70    1.00
  -1  10   4    1.70    1.20
   1  10  -4    0.20    1.00
   1  10  -4    0.20    1.30
   0 -10   4  443.36   11.00
   0 -10  -4  445.56   11.50
   0  10   4  434.56   11.30
   0  10   4  445.56   11.10
   0  10  -4  447.26   11.10
   0  10  -4  443.76   11.10
   0  10   4  428.86   11.30
  -1 -10  -4    9.00    1.70
   1 -10   4   10.20    1.40
   1 -10   4    6.90    1.50
   1  10   4    8.90    1.70
  -1  10  -4    7.10    1.50
  -1  10  -4   10.60    1.70
   1  10   4   10.00    1.80
   1  10   4    7.00    1.80
  -2 -10  -4   11.20    1.70
   2 -10   4    6.70    1.70
  -2 -10  -4   11.80    1.90
  -2  10  -4    9.90    1.60
  -2  10  -4   11.20    1.80
   2  10   4    7.20    1.60
   2  10   4    5.30    1.70
   2  10   4   12.50    2.00
  -2  10  -4    5.30    1.30
   3 -10   4    2.70    1.40
  -3 -10  -4    2.10    1.20
  -3 -10  -4    1.20    1.20
  -3  10  -4    2.80    1.30
  -3  10  -4    3.30    1.30
   3  10   4    1.20    1.20
  -3  10  -4    1.80    1.00
   3  10   4    2.90    1.80
   3  10   4    0.10    1.30
  -4 -10  -4    2.90    1.50
   4 -10   4    8.70    2.20
  -4 -10  -4    6.10    1.70
   4  10   4    8.70    1.80
  -4  10  -4    6.50    1.80
   4  10   4    4.70    2.10
   4  10   4    8.20    1.80
   5 -10   4   16.70    2.90
  -5 -10  -4   22.30    3.00
   5  10   4   18.90    2.80
   5  10   4   20.60    3.00
  -5  10  -4   26.10    3.20
  -4 -11   4    2.10    1.50
   4 -11  -4    1.10    1.50
   4  11  -4    0.80    1.30
   4  11  -4   -1.00    1.70
  -4  11   4    0.50    1.40
  -4  11   4   -0.90    1.10
   3 -11  -4    4.20    1.70
  -3 -11   4   10.10    2.10
   3  11  -4    4.50    2.10
  -3  11   4    5.30    1.60
   3  11  -4    6.70    1.70
  -3  11   4    6.00    1.50
   2 -11  -4   30.70    3.20
  -2  11   4   27.80    2.90
  -2  11   4   30.90    2.70
   2  11  -4   23.50    2.50
   2  11  -4   30.30    3.30
  -2  11   4   27.80    2.40
   1 -11  -4   22.00    2.70
  -1 -11   4   26.50    2.60
  -1  11   4   22.60    2.50
   1  11  -4   25.20    2.70
   1  11  -4   28.20    3.00
  -1  11   4   24.90    2.80
  -1  11   4   20.40    2.20
   0 -11   4    3.80    1.40
   0 -11  -4    4.60    1.50
   0  11   4    5.50    1.60
   0  11   4    4.20    1.40
   0  11   4    6.00    1.70
   0  11  -4    3.80    1.40
   0  11  -4    4.90    1.60
   1 -11   4   27.90    2.60
  -1 -11  -4   25.70    2.80
   1  11   4   24.00    2.70
   1  11   4   24.90    2.70
  -1  11  -4   24.90    2.50
   1  11   4   27.60    3.00
  -1  11  -4   24.30    2.50
  -1  11  -4   22.60    2.60
  -2 -11  -4   62.09    3.40
   2 -11   4   60.89    3.90
  -2 -11  -4   57.49    3.70
   2  11   4   55.49    3.60
  -2  11  -4   57.89    3.30
  -2  11  -4   67.69    3.70
   2  11   4   56.79    3.80
   2  11   4   62.29    3.80
   3 -11   4   14.60    2.50
  -3 -11  -4   11.90    2.20
  -3 -11  -4   16.60    2.30
   3  11   4   10.30    2.10
   3  11   4   13.30    2.20
   3  11   4   12.60    2.60
  -3  11  -4   13.70    2.10
  -3  11  -4   12.50    2.10
  -4 -11  -4  105.59    5.30
   4 -11   4   99.49    5.50
  -4 -11  -4  105.79    5.10
  -4  11  -4  105.19    5.10
   4  11   4  115.99    5.40
   4  11   4  101.29    4.90
   4  11   4  102.79    5.60
   4  11   4  106.19    5.10
  -4 -12   4   33.40    3.70
   4 -12  -4   35.50    4.00
  -4  12   4   25.20    4.40
   4  12  -4   26.40    3.00
   4  12  -4   28.00    3.70
  -3 -12   4   17.20    2.70
   3 -12  -4   18.00    2.90
  -3  12   4   16.00    2.50
   3  12  -4   12.70    2.20
  -3  12   4   14.40    3.40
   3  12  -4   13.90    2.80
   2 -12  -4   33.00    3.50
  -2  12   4   24.90    2.90
  -2  12   4   22.80    2.80
  -2  12   4   24.30    2.50
   2  12  -4   25.00    3.20
   2  12  -4   29.30    3.00
   1 -12  -4   22.70    2.80
  -1 -12   4   26.90    2.70
   1  12  -4   21.60    2.60
   1  12  -4   23.20    2.80
  -1  12   4   21.90    2.70
  -1  12   4   24.90    2.70
  -1  12   4   27.10    3.10
   0 -12   4    1.10    1.20
   0 -12  -4   -0.30    1.20
   0  12   4    0.40    1.20
   0  12  -4    3.00    1.30
   0  12   4    0.40    1.40
   0  12  -4    1.10    1.40
   0  12   4    0.40    1.30
  -1 -12  -4   61.19    3.90
   1 -12   4   55.09    3.60
   1  12   4   62.59    3.90
  -1  12  -4   56.09    3.50
  -1  12  -4   58.49    3.80
  -1  12  -4   60.49    3.70
   1  12   4   63.79    4.10
   1  12   4   61.29    4.00
   2 -12   4    3.20    1.50
  -2 -12  -4    1.20    1.40
  -2  12  -4    1.80    1.20
   2  12   4    4.60    1.90
  -2  12  -4    1.70    1.40
   2  12   4    2.20    1.50
   2  12   4    1.80    1.40
  -3 -12  -4    9.20    2.10
  -3 -12  -4    9.80    2.60
   3 -12   4    8.50    2.20
  -3  12  -4    6.30    2.40
   3  12   4    7.80    1.90
   3  12   4    8.90    2.40
   3  12   4   11.60    2.20
   4 -12   4   32.90    3.80
  -4 -12  -4   30.50    3.40
  -4 -12  -4   29.60    4.50
   4  12   4   37.40    3.70
   4  12   4   34.00    3.90
   4  12   4   33.80    3.40
   4  12   4   32.00    3.20
  -3 -13   4   27.30    3.30
   3 -13  -4   23.30    3.20
  -3  13   4   26.50    3.20
   3  13  -4   23.60    3.50
   3  13  -4   25.80    3.10
  -2 -13   4   -0.30    1.30
   2 -13  -4    2.20    1.50
  -2  13   4    0.90    1.20
  -2  13   4    0.00    1.30
   2  13  -4   -0.50    1.30
   2  13  -4   -2.20    1.60
  -2  13   4   -0.20    1.10
   1 -13  -4   90.29    5.00
   1  13  -4  100.09    5.00
  -1  13   4   93.09    5.10
  -1  13   4   96.79    4.80
   1  13  -4  100.19    5.20
  -1  13   4  100.59    5.00
   0 -13   4    4.80    1.70
   0 -13  -4    5.00    1.90
   0  13   4    5.20    1.70
   0  13   4    6.40    1.90
   0  13  -4    5.40    1.70
   0  13   4    2.60    1.70
   0  13  -4    3.40    1.70
   0  13  -4    7.60    1.90
  -1 -13  -4  135.79    6.00
   1 -13   4  129.69    5.80
   1  13   4  136.39    6.10
   1  13   4  141.39    6.30
  -1  13  -4  131.99    6.00
   1  13   4  143.69    6.00
  -1  13  -4  139.19    5.80
  -2 -13  -4    9.00    2.20
   2 -13   4   11.90    2.40
   2  13   4    8.10    2.30
  -2  13  -4    6.40    1.90
   2  13   4   10.00    2.20
   2  13   4    7.20    2.10
  -2  13  -4   10.40    1.90
   3 -13   4    0.90    1.60
  -3 -13  -4   -0.90    1.30
   3  13   4    2.20    2.00
   3  13   4    1.10    1.60
   3  13   4   -0.40    1.30
   1 -14  -4    0.50    1.50
  -1  14   4    1.00    1.30
  -1  14   4    0.60    1.60
   1  14  -4    1.30    1.70
  -1  14   4    2.70    1.50
   1  14  -4   -0.10    1.60
   0 -14  -4   33.30    3.60
   0  14  -4   31.60    3.30
   0  14   4   27.70    3.20
   0  14  -4   32.00    3.40
   0  14   4   27.70    3.10
   0  14  -4   30.00    3.50
   0  14   4   26.90    3.30
  -1 -14  -4    3.30    1.70
   1 -14   4    5.20    1.90
  -1  14  -4    4.00    1.70
  -1  14  -4    6.30    2.00
   1  14   4    3.60    1.90
   1  14   4    4.50    2.80
   1  14   4    7.10    2.20
  -7   0   5   -0.80    1.20
  -7   0   5   -1.80    1.20
  -6   0   5    1.90    1.30
   6   0  -5    1.20    1.00
  -6   0   5   -0.50    1.00
   6   0  -5   -0.50    0.80
   6   0  -5    0.60    1.00
  -5   0   5   80.59    3.00
   5   0  -5   84.89    3.40
  -5   0   5   78.79    3.70
   5   0  -5   80.49    3.40
  -5   0   5   76.19    3.70
   5   0  -5   80.79    3.50
  -4   0   5    0.70    0.90
  -4   0   5    1.00    0.90
   4   0  -5    0.70    0.70
  -4   0   5    1.40    0.70
  -3   0   5  443.26    9.40
   3   0  -5  423.86    9.40
  -3   0   5  447.66    9.80
  -3   0   5  445.66    9.80
   2   0  -5   -0.60    0.40
  -2   0   5   -0.10    0.50
  -2   0   5   -0.40    0.50
  -2   0   5    0.30    0.60
  -1   0   5  119.29    3.00
   1   0  -5  119.59    2.60
  -1   0   5  113.59    2.70
  -1   0   5  113.19    2.60
  -1   0   5  117.89    2.80
   0   0   5    0.30    0.50
   0   0  -5    1.00    0.40
   0   0   5   -0.30    0.40
   0   0   5   -0.20    0.40
   1   0   5  307.07    6.00
   1   0   5  306.97    6.00
  -1   0  -5  302.67    6.60
   1   0   5  307.87    6.30
   2   0   5    0.50    0.40
   2   0   5    0.60    0.70
  -2   0  -5   -0.30    0.70
  -2   0  -5   -0.30    0.60
   2   0   5   -0.30    0.40
   3   0   5   26.80    1.30
  -3   0  -5   27.90    1.90
  -3   0  -5   28.80    1.90
   3   0   5   26.90    1.80
   3   0   5   27.40    1.20
   4   0   5   -0.60    0.90
  -4   0  -5   -0.10    0.80
   4   0   5    0.70    0.50
  -4   0  -5    0.40    0.90
   4   0   5   -0.50    0.50
   5   0   5  124.19    4.70
  -5   0  -5  119.59    4.90
  -5   0  -5  121.19    4.80
   6   0   5    0.50    1.30
  -6   0  -5   -0.10    1.20
  -6   0  -5   -0.70    1.30
   7   0   5    1.90    1.40
   7   0   5   -0.90    1.40
  -7   0  -5    0.60    1.50
  -7  -1   5   92.39    4.70
  -7  -1   5   83.19    4.80
   7  -1  -5   95.09    5.30
   7   1  -5   94.09    5.10
  -7   1   5   92.99    5.00
   7   1  -5   95.39    5.00
  -7   1   5   90.99    4.80
  -6  -1   5    4.90    1.50
   6  -1  -5    4.60    1.40
   6  -1  -5    3.90    1.20
  -6  -1   5    8.10    1.90
  -6   1   5    5.50    1.60
   6   1  -5    3.70    1.20
  -6   1   5    3.60    1.50
   6   1  -5    3.40    1.30
   6   1  -5    1.70    1.10
   5  -1  -5   80.49    3.50
  -5  -1   5   77.79    3.00
  -5  -1   5   75.79    3.80
   5  -1  -5   77.69    3.10
  -5  -1   5   77.89    3.60
  -5   1   5   76.79    3.70
  -5   1   5   79.19    3.00
   5   1  -5   80.99    3.60
   5   1  -5   81.39    3.40
  -5   1   5   67.49    3.60
  -4  -1   5  353.06    7.90
  -4  -1   5  330.17    8.20
   4  -1  -5  338.27    7.70
   4  -1  -5  334.87    8.20
  -4  -1   5  331.17    8.50
  -4   1   5  317.27    8.30
  -4   1   5  347.97    8.60
   4   1  -5  325.57    7.90
  -4   1   5  349.47    7.80
   4   1  -5  333.27    8.30
  -3  -1   5  563.04   11.80
   3  -1  -5  544.95   11.70
  -3  -1   5  551.14   11.60
  -3  -1   5  550.54   12.00
   3   1  -5  544.65   11.40
  -3   1   5  586.34   11.90
  -3   1   5  557.64   11.60
  -3   1   5  546.65   12.10
  -2  -1   5    0.30    0.60
   2  -1  -5    0.90    0.60
  -2  -1   5    0.10    0.60
   2   1  -5    0.30    0.40
  -2   1   5    1.00    0.60
  -2   1   5   -0.90    0.60
  -2   1   5   -0.60    0.50
   1  -1  -5    9.00    0.80
  -1  -1   5   12.60    1.00
  -1  -1   5    8.80    0.70
  -1  -1   5    9.20    0.90
  -1   1   5    8.20    0.70
  -1   1   5    7.70    0.60
  -1   1   5    8.40    0.60
  -1   1   5    7.00    0.80
   0  -1   5 3658.13   68.09
   0  -1   5 3671.13   68.29
   0  -1   5 3626.44   67.49
   0  -1  -5 3645.54   67.99
   0   1   5 3639.54   67.69
   0   1   5 3687.53   66.89
   0   1   5 3592.44   67.99
   0   1   5 3658.23   68.09
   0   1   5 3653.73   67.79
  -1  -1  -5 2409.76   45.50
  -1  -1  -5 2441.46   45.40
  -1  -1  -5 2477.25   45.20
   1  -1   5 2502.15   45.00
   1  -1   5 2396.16   45.40
   1  -1   5 2410.16   45.20
  -1   1  -5 2482.75   45.60
   1   1   5 2441.76   45.20
   1   1   5 2498.05   45.50
   1   1   5 2405.26   45.20
   1   1   5 2355.46   45.00
   2  -1   5   50.49    1.80
   2  -1   5   53.89    1.30
   2  -1   5   48.70    2.10
  -2  -1  -5   51.19    2.10
  -2  -1  -5   50.59    2.10
   2   1   5   50.69    1.70
  -2   1  -5   50.89    2.20
   2   1   5   53.79    1.80
   2   1   5   56.39    1.40
   3  -1   5  249.38    5.10
  -3  -1  -5  237.08    6.20
   3  -1   5  242.78    5.40
   3  -1   5  244.88    6.10
  -3  -1  -5  244.98    6.20
   3   1   5  243.68    5.40
   3   1   5  228.68    6.20
  -3   1  -5  239.38    6.40
   3   1   5  236.38    5.60
   3   1   5  245.48    4.80
   4  -1   5    2.40    1.00
  -4  -1  -5   -0.20    0.90
  -4  -1  -5    2.60    1.10
   4  -1   5    1.30    0.50
   4  -1   5    1.70    0.60
   4   1   5    1.40    0.60
   4   1   5    0.40    0.70
   4   1   5    0.20    0.90
  -4   1  -5    1.40    1.00
  -5  -1  -5   14.00    2.00
   5  -1   5   12.30    1.70
  -5  -1  -5   11.90    1.80
  -5   1  -5   12.70    2.00
   5   1   5    9.10    1.70
  -6  -1  -5   79.89    4.40
   6  -1   5   74.99    3.90
  -6  -1  -5   82.79    4.20
   6  -1   5   84.99    4.50
   6   1   5   74.99    4.20
  -6   1  -5   77.79    4.30
  -7  -1  -5    7.00    2.10
   7  -1   5   13.10    2.60
  -7  -1  -5   11.40    2.30
   7  -1   5   13.70    2.20
  -7   1  -5   15.80    2.70
   7   1   5   10.60    2.30
  -7  -2   5   16.00    2.60
   7  -2  -5   17.20    2.50
  -7   2   5   15.80    2.60
   7   2  -5   14.20    2.20
   7   2  -5   17.20    2.40
  -6  -2   5   30.00    3.10
   6  -2  -5   37.20    2.80
  -6  -2   5   32.20    2.60
  -6   2   5   33.60    2.80
   6   2  -5   29.70    2.50
  -6   2   5   34.30    3.30
   6   2  -5   33.10    2.70
  -5  -2   5   26.00    2.10
   5  -2  -5   24.00    1.70
  -5  -2   5   27.30    1.90
  -5  -2   5   25.10    2.50
   5  -2  -5   26.20    2.20
  -5   2   5   26.70    2.30
  -5   2   5   28.60    1.90
   5   2  -5   26.00    2.20
   5   2  -5   25.00    2.00
  -5   2   5   25.00    2.30
   4  -2  -5    6.20    0.90
   4  -2  -5    6.30    1.20
  -4  -2   5    8.20    1.20
  -4  -2   5    5.80    1.10
  -4  -2   5    6.20    1.30
  -4   2   5    6.80    1.20
  -4   2   5    5.70    1.20
  -4   2   5    6.10    1.00
   4   2  -5    6.90    1.30
  -3  -2   5   95.99    3.40
  -3  -2   5   96.99    3.20
  -3  -2   5   98.49    3.10
   3  -2  -5   95.79    2.70
   3  -2  -5  101.69    3.40
   3   2  -5   98.89    3.50
  -3   2   5   90.39    3.40
  -3   2   5  101.39    3.30
  -3   2   5   98.59    3.10
  -2  -2   5  579.94   12.00
  -2  -2   5  585.24   11.90
   2  -2  -5  572.04   11.90
  -2   2   5  575.64   12.20
  -2   2   5  576.34   11.60
   2   2  -5  559.44   12.00
  -2   2   5  585.94   11.80
  -1  -2   5 3242.78   60.89
   1  -2  -5 3293.77   60.79
   1  -2  -5 3272.07   62.39
  -1  -2   5 3285.07   61.59
  -1  -2   5 3238.38   61.59
  -1  -2   5 3471.65   61.79
  -1   2   5 3308.77   60.89
  -1   2   5 3355.36   61.59
   1   2  -5 3292.37   60.79
  -1   2   5 3221.88   61.59
  -1   2   5 3439.26   61.39
   1   2  -5 3433.16   61.69
   0  -2   5 1507.65   27.60
   0  -2  -5 1495.85   27.20
   0  -2  -5 1445.16   28.00
   0  -2   5 1468.25   27.90
   0  -2   5 1437.96   27.90
   0  -2   5 1430.56   27.80
   0   2  -5 1489.15   27.70
   0   2   5 1488.45   28.00
   0   2   5 1480.65   27.90
   0   2  -5 1499.85   27.80
   0   2   5 1524.35   27.60
   0   2   5 1503.95   27.90
   1  -2   5 1537.65   29.50
  -1  -2  -5 1565.94   29.80
   1  -2   5 1572.54   29.50
  -1  -2  -5 1550.84   29.40
   1  -2   5 1555.54   29.60
  -1  -2  -5 1572.84   29.30
   1   2   5 1595.64   29.50
  -1   2  -5 1552.94   29.70
  -1   2  -5 1559.54   28.70
   1   2   5 1558.14   29.50
   1   2   5 1544.05   29.60
   1   2   5 1580.14   29.30
  -2  -2  -5  926.81   18.20
  -2  -2  -5  916.31   18.10
   2  -2   5  905.21   18.10
   2  -2   5  943.61   17.90
   2   2   5  936.21   18.00
  -2   2  -5  891.91   18.50
   2   2   5  914.91   17.80
   2   2   5  908.81   17.50
   2   2   5  938.91   18.40
   3  -2   5    5.00    0.70
  -3  -2  -5    4.40    1.00
  -3  -2  -5    4.00    0.90
   3  -2   5    5.00    0.50
   3  -2   5    4.40    0.90
   3   2   5    5.70    0.60
   3   2   5    5.10    0.70
  -3   2  -5    4.40    1.10
   3   2   5    5.60    0.90
   3   2   5    5.10    1.10
   4  -2   5  234.68    6.30
  -4  -2  -5  229.78    6.30
  -4  -2  -5  234.98    6.70
   4  -2   5  221.08    5.40
   4  -2   5  235.38    6.90
   4   2   5  227.78    6.60
  -4   2  -5  225.08    6.70
   4   2   5  228.28    5.40
   4   2   5  227.78    5.90
   5  -2   5   25.00    2.70
  -5  -2  -5   25.80    2.40
   5  -2   5   27.70    2.30
  -5  -2  -5   23.40    2.50
  -5   2  -5   23.20    2.50
   5   2   5   23.90    2.00
   5   2   5   24.20    2.40
   6  -2   5    6.80    1.60
  -6  -2  -5    8.30    1.70
   6  -2   5    6.70    1.80
  -6  -2  -5    6.70    1.80
   6   2   5    6.60    1.80
  -6   2  -5    8.40    2.00
   7  -2   5    5.50    2.00
  -7  -2  -5    5.60    2.00
  -7   2  -5    7.00    2.10
   7   2   5    3.20    1.70
   7  -3  -5   21.70    2.90
  -7  -3   5   22.50    3.20
   7   3  -5   15.90    2.40
   7   3  -5   18.30    2.60
  -7   3   5   23.60    3.10
  -6  -3   5   30.10    3.30
   6  -3  -5   36.10    2.90
   6   3  -5   34.30    2.80
  -6   3   5   29.70    3.20
   5  -3  -5    5.10    1.40
  -5  -3   5    2.20    1.30
  -5  -3   5    5.60    1.20
   5   3  -5    3.20    1.20
  -5   3   5    4.10    1.50
  -4  -3   5   26.50    1.70
  -4  -3   5   28.50    2.30
   4  -3  -5   25.20    1.40
  -4  -3   5   26.90    1.80
   4  -3  -5   24.60    2.00
  -4   3   5   25.90    2.30
  -4   3   5   23.60    1.90
   4   3  -5   24.10    2.10
  -4   3   5   24.40    1.70
  -3  -3   5  216.48    5.60
   3  -3  -5  223.38    4.80
  -3  -3   5  218.38    6.00
   3  -3  -5  215.38    5.90
  -3   3   5  224.78    6.20
   3   3  -5  212.78    5.90
  -3   3   5  224.48    5.60
  -2  -3   5  682.93   13.90
  -2  -3   5  657.73   13.70
   2  -3  -5  672.03   13.80
   2   3  -5  658.83   13.80
  -2   3   5  659.43   12.70
  -2   3   5  649.24   13.90
  -2   3   5  671.43   13.70
  -2   3   5  670.23   13.60
   1  -3  -5 1076.29   21.20
  -1  -3   5 1066.89   21.10
  -1  -3   5 1092.49   20.70
  -1  -3   5 1049.00   21.10
  -1  -3   5 1115.49   20.30
  -1   3   5 1094.99   21.10
   1   3  -5 1095.29   21.10
  -1   3   5 1091.89   20.80
  -1   3   5 1070.29   21.10
   0  -3   5    0.10    0.50
   0  -3  -5   -1.00    0.60
   0  -3   5    0.00    0.50
   0  -3   5   -0.30    0.50
   0   3  -5    0.40    0.50
   0   3   5    0.40    0.60
   0   3  -5    0.20    0.50
   0   3   5   -0.20    0.60
   0   3   5   -0.20    0.40
   0   3   5    0.10    0.70
  -1  -3  -5  275.67    6.60
   1  -3   5  288.37    6.40
  -1  -3  -5  294.67    6.20
   1  -3   5  287.47    6.40
   1  -3   5  286.37    6.50
   1   3   5  291.57    6.40
  -1   3  -5  293.97    5.80
   1   3   5  284.47    6.30
   1   3   5  291.27    6.40
  -1   3  -5  285.57    6.50
   1   3   5  280.67    6.50
   2  -3   5  182.78    5.10
  -2  -3  -5  187.68    4.50
   2  -3   5  178.28    4.70
   2  -3   5  184.48    4.50
  -2  -3  -5  179.38    4.70
  -2  -3  -5  189.78    5.10
  -2   3  -5  188.28    4.30
   2   3   5  186.88    4.80
  -2   3  -5  178.38    5.00
   2   3   5  183.88    4.90
   2   3   5  180.38    4.40
   2   3   5  181.18    4.50
   3  -3   5  425.16    9.20
   3  -3   5  429.56   10.30
   3  -3   5  421.46    9.60
  -3  -3  -5  436.76    9.50
  -3  -3  -5  430.16   10.00
   3   3   5  439.06   10.10
  -3   3  -5  422.96   10.20
   3   3   5  426.66    9.20
  -3   3  -5  442.76    8.50
   3   3   5  435.36    9.60
   4  -3   5  271.47    7.60
  -4  -3  -5  257.07    7.20
   4  -3   5  263.07    6.80
   4  -3   5  249.38    6.10
  -4  -3  -5  261.97    6.70
   4   3   5  262.47    7.30
  -4   3  -5  254.07    7.40
   4   3   5  245.38    6.60
   4   3   5  247.58    6.00
   5  -3   5    1.50    1.10
  -5  -3  -5    0.20    1.00
  -5  -3  -5    1.50    1.00
   5  -3   5    0.60    1.20
   5   3   5    0.90    1.00
   5   3   5   -0.10    1.10
  -5   3  -5    1.10    1.20
   6  -3   5   17.20    2.50
   6  -3   5   18.40    2.20
  -6  -3  -5   12.60    2.30
  -6   3  -5   16.60    2.60
   6   3   5   15.00    2.40
   7  -3   5    0.50    1.80
  -7  -3  -5   -2.40    1.50
   7   3   5    0.50    1.50
  -7   3  -5    1.60    1.70
  -7  -4   5    1.90    1.60
   7  -4  -5    3.20    1.60
  -7   4   5    5.10    1.90
   7   4  -5    1.70    1.50
   7   4  -5    3.60    1.70
  -6  -4   5   10.70    2.10
   6  -4  -5   13.10    2.30
   6   4  -5   11.80    2.10
  -6   4   5   11.30    2.20
   5  -4  -5   16.10    2.10
  -5  -4   5   16.00    2.10
  -5   4   5   18.40    2.40
   5   4  -5   19.40    2.30
   4  -4  -5   91.69    3.90
  -4  -4   5   95.19    4.10
   4   4  -5  103.59    4.10
  -4   4   5   96.59    3.50
  -4   4   5   96.39    4.10
   3  -4  -5  340.47    6.60
   3  -4  -5  333.47    8.30
  -3  -4   5  332.97    8.40
  -3   4   5  347.17    7.90
   3   4  -5  317.47    8.30
  -3   4   5  339.87    8.50
  -2  -4   5  214.38    4.80
  -2  -4   5  213.08    5.70
   2  -4  -5  217.08    5.70
  -2   4   5  211.88    5.70
  -2   4   5  213.58    5.40
  -2   4   5  215.48    4.80
  -2   4   5  208.38    5.50
   2   4  -5  210.78    5.70
   1  -4  -5 1772.82   34.60
  -1  -4   5 1773.22   34.40
  -1  -4   5 1830.02   33.70
  -1   4   5 1760.42   34.40
  -1   4   5 1835.42   34.10
  -1   4   5 1819.82   34.50
   1   4  -5 1832.02   33.40
   1   4  -5 1792.82   34.40
   0  -4   5    0.20    0.50
   0  -4   5    0.20    0.50
   0  -4  -5    0.70    0.70
   0  -4   5    0.00    0.50
   0   4   5    0.40    0.70
   0   4   5   -0.40    0.60
   0   4   5    0.80    0.50
   0   4   5    0.60    0.60
   0   4  -5    0.60    0.60
   0   4  -5    0.20    0.50
  -1  -4  -5  185.68    4.50
   1  -4   5  190.68    4.70
   1  -4   5  191.38    4.90
  -1  -4  -5  194.08    5.10
   1  -4   5  199.48    5.00
  -1   4  -5  193.28    4.30
   1   4   5  183.48    5.00
  -1   4  -5  191.28    4.80
   1   4   5  199.28    4.90
   1   4   5  182.58    4.80
  -2  -4  -5  369.06    8.40
  -2  -4  -5  377.96    8.00
   2  -4   5  377.06    8.40
   2  -4   5  370.46    8.80
   2  -4   5  372.66    8.30
  -2  -4  -5  380.36    8.90
  -2   4  -5  395.96    8.90
   2   4   5  389.46    8.70
   2   4   5  364.46    8.20
   2   4   5  374.06    8.30
  -2   4  -5  371.16    7.50
  -2   4  -5  389.96    8.10
   2   4   5  375.26    8.70
  -3  -4  -5   31.90    1.70
  -3  -4  -5   29.90    2.00
   3  -4   5   30.20    2.20
   3  -4   5   32.20    1.90
   3  -4   5   31.50    1.80
  -3   4  -5   32.50    1.40
   3   4   5   33.50    2.10
  -3   4  -5   32.00    1.20
   3   4   5   29.50    2.10
   3   4   5   32.20    1.70
  -3   4  -5   30.50    2.20
   4  -4   5  100.39    4.40
  -4  -4  -5  114.39    3.70
   4  -4   5   99.39    3.40
  -4  -4  -5  103.89    4.20
   4  -4   5  110.39    3.80
   4   4   5  101.89    4.20
   4   4   5  106.59    4.00
   4   4   5  104.99    3.40
  -4   4  -5  118.59    4.60
   5  -4   5    0.90    1.40
  -5  -4  -5    1.70    1.20
   5  -4   5    1.00    0.90
  -5   4  -5    2.20    1.30
   5   4   5    1.90    1.30
   5   4   5   -0.40    1.00
  -6  -4  -5    2.90    1.50
   6  -4   5    4.80    1.70
  -6   4  -5    7.50    2.00
   6   4   5    8.40    1.90
  -7  -4  -5   -1.10    1.70
   7  -4   5    0.40    1.70
   7   4   5    0.00    1.40
  -7   4  -5    2.40    1.80
   7  -5  -5   51.79    4.00
  -7  -5   5   53.19    4.20
  -7   5   5   51.69    4.20
   7   5  -5   44.90    3.70
   7   5  -5   48.60    3.90
  -6  -5   5   -0.50    1.30
   6  -5  -5   -0.50    1.20
   6   5  -5    0.20    1.30
  -6   5   5   -0.60    1.40
   5  -5  -5  308.67    8.90
  -5  -5   5  297.77    9.00
   5   5  -5  309.97    8.90
  -5   5   5  301.97    9.10
   4  -5  -5  463.55   11.50
  -4  -5   5  465.85   11.70
  -4   5   5  483.05   10.80
   4   5  -5  474.55   11.60
  -4   5   5  453.65   11.60
  -3  -5   5  201.18    6.00
   3  -5  -5  196.88    6.00
  -3   5   5  195.08    4.20
   3   5  -5  202.48    6.00
  -3   5   5  194.08    5.50
  -3   5   5  204.88    5.60
  -3   5   5  194.88    5.90
  -2  -5   5   47.10    1.80
   2  -5  -5   46.60    2.40
   2   5  -5   46.30    1.20
  -2   5   5   47.10    2.30
  -2   5   5   48.90    2.30
   2   5  -5   45.10    2.50
  -2   5   5   45.20    2.30
  -2   5   5   46.20    1.90
  -1  -5   5  166.28    4.10
   1  -5  -5  166.48    4.80
  -1  -5   5  166.58    4.60
  -1   5   5  157.48    4.60
  -1   5   5  159.08    4.30
  -1   5   5  162.68    4.60
   1   5  -5  161.88    3.50
   0  -5   5  116.49    3.30
   0  -5   5  101.79    3.30
   0  -5  -5  112.89    3.60
   0   5   5  110.19    3.50
   0   5   5  110.19    3.60
   0   5  -5  111.79    2.90
   0   5  -5  109.89    3.30
   0   5   5  105.99    3.40
  -1  -5  -5    3.80    0.70
   1  -5   5    6.10    1.00
   1  -5   5    4.70    0.90
   1  -5   5    2.70    0.80
  -1  -5  -5    4.80    1.00
   1   5   5    5.30    0.90
   1   5   5    3.90    0.90
  -1   5  -5    3.80    0.80
  -1   5  -5    7.00    0.90
  -1   5  -5    7.20    1.00
   1   5   5    3.50    1.10
  -2  -5  -5   79.29    3.00
   2  -5   5   83.59    2.90
  -2  -5  -5   82.89    3.30
   2  -5   5   77.29    3.20
   2  -5   5   82.49    3.00
  -2  -5  -5   80.89    2.50
   2   5   5   82.69    3.00
   2   5   5   79.29    2.90
  -2   5  -5   82.59    3.20
  -2   5  -5   83.19    2.30
  -2   5  -5   85.09    2.80
   2   5   5   83.49    3.30
  -3  -5  -5   35.70    2.20
  -3  -5  -5   27.10    2.20
   3  -5   5   30.90    1.90
   3  -5   5   29.80    2.30
  -3  -5  -5   33.90    1.60
   3  -5   5   32.40    1.90
   3   5   5   34.40    2.40
  -3   5  -5   32.00    1.60
   3   5   5   31.70    2.30
  -3   5  -5   32.10    2.30
  -3   5  -5   33.40    1.50
   3   5   5   31.10    1.90
   4  -5   5   37.40    2.20
   4  -5   5   44.90    3.10
   4  -5   5   38.70    2.30
  -4  -5  -5   40.60    2.70
  -4   5  -5   37.10    2.80
   4   5   5   37.20    2.10
   4   5   5   45.00    2.90
   4   5   5   44.10    2.80
  -5  -5  -5   11.50    2.00
   5  -5   5   11.30    1.70
   5  -5   5   15.80    2.50
   5   5   5   10.40    1.90
  -5   5  -5   14.40    2.30
   5   5   5   13.00    2.00
  -6  -5  -5   -0.50    1.30
   6  -5   5    0.50    1.40
   6   5   5   -1.20    1.40
  -6   5  -5    0.70    1.60
   7  -5   5   11.00    2.60
  -7  -5  -5    6.00    2.00
   7   5   5    6.90    2.20
  -7   5  -5    8.10    2.40
  -7  -6   5   12.40    2.90
   7  -6  -5   13.70    2.60
  -7   6   5   10.60    2.80
   7   6  -5   12.40    2.50
  -6  -6   5    1.10    1.60
   6  -6  -5    0.50    1.40
  -6   6   5    1.90    1.50
   6   6  -5    0.60    1.50
  -5  -6   5   15.90    2.40
   5  -6  -5   19.60    2.60
   5   6  -5   19.30    2.50
  -5   6   5   18.30    2.60
  -4  -6   5  119.99    4.90
   4  -6  -5  112.19    4.70
  -4   6   5  113.49    4.10
   4   6  -5  117.79    4.80
  -4   6   5  112.19    4.70
   3  -6  -5    1.70    1.10
  -3  -6   5    2.50    1.20
  -3   6   5    1.90    0.90
  -3   6   5    1.80    0.60
  -3   6   5    3.10    1.10
  -3   6   5    0.50    0.80
   3   6  -5    0.70    1.00
   2  -6  -5   31.70    2.30
  -2  -6   5   34.10    1.80
  -2   6   5   35.50    2.10
  -2   6   5   39.10    1.90
  -2   6   5   37.00    2.20
  -2   6   5   31.60    2.10
   2   6  -5   28.90    2.20
   1  -6  -5  173.68    5.20
  -1  -6   5  179.88    4.60
  -1  -6   5  167.78    4.90
  -1   6   5  172.58    5.00
   1   6  -5  173.18    3.60
  -1   6   5  163.48    5.00
  -1   6   5  176.08    4.80
   1   6  -5  178.18    5.00
   0  -6  -5    9.80    1.30
   0  -6   5    9.30    1.20
   0  -6   5   12.10    1.30
   0  -6   5    9.90    1.20
   0   6   5   11.20    1.40
   0   6  -5    9.20    0.90
   0   6  -5   10.50    1.30
   0   6   5   11.10    1.30
   0   6   5    8.10    1.30
  -1  -6  -5  306.67    7.10
   1  -6   5  308.57    7.60
  -1  -6  -5  325.47    8.00
   1  -6   5  315.47    7.60
   1  -6   5  312.67    7.30
   1   6   5  307.97    7.60
  -1   6  -5  305.97    7.20
   1   6   5  305.97    7.60
  -1   6  -5  312.87    7.50
   1   6   5  307.27    7.80
  -1   6  -5  311.97    7.10
   2  -6   5   89.89    3.10
  -2  -6  -5   90.29    3.30
   2  -6   5   89.59    3.60
  -2  -6  -5   91.09    2.60
  -2  -6  -5   97.09    3.80
   2  -6   5   99.49    3.50
   2   6   5   97.89    3.80
   2   6   5   95.89    3.40
   2   6   5   94.69    3.40
  -2   6  -5   87.89    2.70
  -2   6  -5   88.39    3.10
  -2   6  -5   94.69    3.50
   3  -6   5  269.37    6.70
   3  -6   5  258.97    7.60
  -3  -6  -5  257.77    7.50
  -3  -6  -5  267.97    7.20
   3  -6   5  269.47    7.00
  -3   6  -5  266.57    6.50
  -3   6  -5  271.07    7.50
   3   6   5  267.27    7.50
   3   6   5  268.07    6.90
   3   6   5  252.17    7.30
  -3   6  -5  271.77    6.20
  -4  -6  -5  148.59    5.50
   4  -6   5  169.18    6.10
   4  -6   5  160.28    5.00
   4  -6   5  172.68    5.00
   4   6   5  160.28    5.70
   4   6   5  161.18    5.00
  -4   6  -5  148.79    5.70
   4   6   5  172.18    5.90
   5  -6   5  130.49    5.80
  -5  -6  -5  131.19    5.40
  -5   6  -5  122.99    5.50
   5   6   5  126.19    5.20
   5   6   5  125.89    5.40
   6  -6   5   13.00    2.70
  -6  -6  -5   10.10    2.20
   6   6   5   10.90    2.40
  -6   6  -5   13.80    2.60
   6   6   5    8.10    2.00
   6  -7  -5    1.20    1.50
  -6  -7   5    6.80    2.00
   6   7  -5    3.00    1.70
  -6   7   5    4.50    2.00
  -5  -7   5    1.60    1.50
   5  -7  -5    4.00    1.50
   5   7  -5    4.80    1.70
  -5   7   5    2.00    1.50
   4  -7  -5  250.57    7.80
  -4  -7   5  241.98    7.70
  -4   7   5  255.27    7.10
  -4   7   5  241.28    7.60
   4   7  -5  240.58    7.70
  -3  -7   5    1.60    1.10
   3  -7  -5    0.50    1.00
  -3  -7   5    1.70    0.80
   3   7  -5    0.30    1.10
  -3   7   5    0.60    0.90
  -3   7   5    0.60    0.90
  -3   7   5    2.20    1.10
  -3   7   5   -0.30    0.60
  -2  -7   5  349.67    7.90
   2  -7  -5  340.47    8.90
  -2   7   5  336.07    7.90
  -2   7   5  328.77    8.40
  -2   7   5  331.67    8.40
   2   7  -5  325.77    8.60
  -2   7   5  323.17    8.30
  -1  -7   5  191.98    5.10
   1  -7  -5  178.48    5.60
  -1   7   5  184.98    5.30
  -1   7   5  184.28    5.50
  -1   7   5  183.88    5.50
   1   7  -5  188.88    5.50
   0  -7   5   51.99    2.40
   0  -7   5   49.60    2.40
   0  -7  -5   48.30    2.70
   0   7  -5   50.59    1.90
   0   7   5   50.29    2.60
   0   7   5   48.00    2.70
   0   7  -5   51.49    2.60
   0   7   5   51.89    2.70
   0   7  -5   49.30    2.50
  -1  -7  -5   15.60    1.40
   1  -7   5   14.40    1.50
  -1  -7  -5   13.00    1.60
   1  -7   5   15.60    1.70
   1  -7   5   17.30    1.60
   1   7   5   16.90    1.80
  -1   7  -5   15.10    1.50
  -1   7  -5   14.60    1.40
  -1   7  -5   15.20    1.50
   1   7   5   14.80    1.60
   1   7   5   14.60    1.80
   2  -7   5  122.99    3.80
   2  -7   5  125.79    4.30
   2  -7   5  114.89    4.40
  -2  -7  -5  126.29    4.10
  -2  -7  -5  118.69    4.50
   2   7   5  115.89    4.50
  -2   7  -5  119.49    4.20
   2   7   5  123.19    4.30
  -2   7  -5  120.99    4.00
   2   7   5  125.59    4.30
  -2   7  -5  119.99    3.60
  -3  -7  -5   -0.10    0.90
   3  -7   5   -0.70    0.80
  -3  -7  -5    0.30    1.00
   3  -7   5    2.00    0.80
   3  -7   5    0.30    0.90
   3   7   5   -1.40    0.70
  -3   7  -5    0.20    1.00
  -3   7  -5    0.40    0.70
  -3   7  -5    0.10    0.60
   3   7   5   -0.20    1.20
   4  -7   5   26.40    2.20
   4  -7   5   22.90    2.60
  -4  -7  -5   27.70    2.60
   4   7   5   27.30    2.70
   4   7   5   24.60    2.20
   4   7   5   26.40    2.80
  -4   7  -5   23.60    2.60
   5  -7   5   82.49    4.80
  -5  -7  -5   93.09    4.60
   5   7   5   85.09    4.50
  -5   7  -5   94.39    4.90
   5   7   5   85.79    4.60
   6  -7   5   53.99    4.40
  -6  -7  -5   52.29    3.90
   6   7   5   42.80    3.80
   6   7   5   48.10    3.90
  -6   7  -5   54.19    4.30
   6  -8  -5   -0.80    1.40
  -6  -8   5    1.40    1.60
  -6   8   5   -1.10    1.60
   6   8  -5   -1.40    1.50
   5  -8  -5   14.40    2.50
  -5  -8   5   17.90    2.70
   5   8  -5   12.70    2.50
  -5   8   5   15.60    2.50
  -4  -8   5  162.38    6.20
   4  -8  -5  163.98    6.30
   4   8  -5  172.48    6.40
  -4   8   5  169.08    6.20
   4   8  -5  161.28    5.30
  -4   8   5  171.08    5.70
   3  -8  -5   68.09    3.80
  -3  -8   5   65.29    4.20
  -3  -8   5   66.69    3.60
  -3   8   5   66.59    3.30
   3   8  -5   67.59    3.20
   3   8  -5   67.79    3.80
  -3   8   5   65.59    3.50
  -3   8   5   62.29    3.30
  -3   8   5   67.09    2.70
   2  -8  -5   22.80    2.40
  -2  -8   5   24.90    1.80
  -2   8   5   25.10    2.30
   2   8  -5   21.80    2.00
  -2   8   5   22.70    2.20
   2   8  -5   25.10    2.50
  -2   8   5   22.70    1.80
  -2   8   5   22.60    2.00
   1  -8  -5   12.50    1.80
  -1  -8   5    8.60    1.30
  -1   8   5    5.90    1.30
  -1   8   5   11.20    1.70
   1   8  -5    9.00    1.40
   1   8  -5   10.90    1.70
  -1   8   5    8.00    1.30
   0  -8   5  250.57    6.60
   0  -8   5  236.48    6.40
   0  -8  -5  234.78    7.00
   0   8  -5  243.48    5.60
   0   8   5  251.97    7.00
   0   8  -5  241.38    6.70
   0   8   5  228.28    6.60
   0   8   5  253.27    7.10
   0   8  -5  248.78    6.70
  -1  -8  -5   17.70    2.00
   1  -8   5   20.50    1.90
   1  -8   5   18.80    1.70
  -1  -8  -5   20.60    1.70
   1   8   5   22.80    2.00
   1   8   5   18.30    2.10
  -1   8  -5   17.50    1.90
   1   8   5   23.10    2.20
  -1   8  -5   19.20    1.60
  -1   8  -5   19.70    1.90
   2  -8   5   42.30    2.80
   2  -8   5   40.70    2.20
  -2  -8  -5   40.90    2.40
   2  -8   5   38.70    2.60
  -2  -8  -5   39.80    2.80
  -2   8  -5   41.00    2.50
   2   8   5   44.50    3.10
   2   8   5   46.50    2.70
   2   8   5   40.20    2.60
  -2   8  -5   41.80    2.10
  -2   8  -5   38.10    2.40
   3  -8   5   49.10    2.90
   3  -8   5   41.90    2.30
  -3  -8  -5   34.10    2.70
   3  -8   5   35.50    2.90
  -3  -8  -5   43.30    2.80
  -3   8  -5   41.00    2.20
  -3   8  -5   41.70    2.80
  -3   8  -5   35.00    2.30
   3   8   5   44.70    3.20
   3   8   5   39.70    2.70
   3   8   5   44.90    2.70
   4  -8   5  112.29    5.10
   4  -8   5  113.29    4.50
  -4  -8  -5  110.79    4.80
   4   8   5  114.09    4.40
   4   8   5  107.19    5.00
   4   8   5  113.29    4.50
   4   8   5  105.89    4.80
  -4   8  -5  108.09    4.90
   5  -8   5   20.80    2.90
  -5  -8  -5   23.40    2.80
   5   8   5   24.90    2.90
   5   8   5   26.90    3.20
  -5   8  -5   25.30    3.10
   6  -8   5   74.19    5.20
  -6  -8  -5   68.19    4.50
   6   8   5   78.79    5.00
   6   8   5   75.19    4.90
  -6   8  -5   82.79    5.10
   6  -9  -5   79.29    5.20
  -6  -9   5   77.19    5.10
   6   9  -5   78.09    5.20
  -6   9   5   70.89    4.90
   5  -9  -5  148.79    6.50
  -5  -9   5  144.09    6.40
  -5   9   5  144.89    6.30
   5   9  -5  144.09    6.30
  -4  -9   5   74.89    4.20
   4  -9  -5   67.79    4.20
  -4   9   5   71.19    3.70
   4   9  -5   75.09    3.60
  -4   9   5   68.99    3.60
   4   9  -5   69.39    4.30
  -4   9   5   76.49    4.20
   3  -9  -5   43.40    3.30
  -3  -9   5   45.50    3.20
   3   9  -5   45.70    2.80
  -3   9   5   42.50    2.90
  -3   9   5   44.80    2.90
  -3   9   5   42.00    2.90
   3   9  -5   43.40    3.30
   2  -9  -5  127.99    5.20
  -2  -9   5  132.19    4.50
  -2   9   5  131.19    4.90
   2   9  -5  131.79    5.20
  -2   9   5  131.09    5.00
   2   9  -5  130.19    4.80
  -2   9   5  130.59    4.50
  -1  -9   5   83.79    3.40
   1  -9  -5   71.09    3.70
   1   9  -5   80.49    3.60
  -1   9   5   81.49    3.80
  -1   9   5   76.19    3.70
   1   9  -5   74.29    3.70
  -1   9   5   74.89    3.50
   0  -9   5    2.00    0.90
   0  -9  -5    0.60    1.10
   0  -9   5    1.90    1.00
   0   9  -5    0.10    0.90
   0   9   5    1.50    1.00
   0   9   5    1.30    1.20
   0   9   5    0.90    1.20
   0   9  -5    1.30    1.20
  -1  -9  -5   62.19    2.90
   1  -9   5   62.69    2.90
   1  -9   5   59.39    3.20
  -1  -9  -5   61.69    3.40
   1   9   5   63.19    3.30
   1   9   5   63.69    3.60
  -1   9  -5   61.19    2.70
  -1   9  -5   64.39    3.10
   1   9   5   67.69    3.50
  -1   9  -5   59.79    3.10
   2  -9   5    4.90    1.50
   2  -9   5    5.00    1.10
  -2  -9  -5    5.60    1.50
  -2  -9  -5    4.40    1.20
  -2   9  -5    4.40    1.30
  -2   9  -5    5.00    1.70
  -2   9  -5    5.40    1.30
   2   9   5    4.80    1.40
   2   9   5    4.60    1.40
   2   9   5    7.30    1.90
  -2   9  -5    5.00    1.20
  -3  -9  -5   32.70    2.60
   3  -9   5   28.90    2.50
  -3  -9  -5   29.20    2.90
   3  -9   5   31.40    3.10
   3   9   5   31.60    3.10
   3   9   5   29.80    2.60
  -3   9  -5   30.40    2.10
  -3   9  -5   32.00    2.60
   3   9   5   30.50    2.60
  -3   9  -5   28.90    2.30
  -4  -9  -5   15.00    2.30
   4  -9   5   19.80    2.80
  -4  -9  -5   18.10    2.40
   4  -9   5   23.10    2.50
   4   9   5   14.30    2.40
   4   9   5   14.50    2.30
  -4   9  -5   18.90    2.60
   4   9   5   16.40    2.20
   4   9   5   15.30    2.00
  -5  -9  -5   88.49    4.70
   5  -9   5  101.29    5.50
   5   9   5   85.79    5.00
  -5   9  -5   90.29    5.00
   5   9   5   96.49    5.10
  -5 -10   5   -0.10    1.50
   5 -10  -5    0.70    1.70
  -5  10   5    0.70    1.50
   5  10  -5   -2.00    1.50
  -4 -10   5    0.30    1.40
   4 -10  -5    0.50    1.30
  -4  10   5    1.70    1.20
  -4  10   5   -0.40    1.20
   4  10  -5   -0.90    1.50
   4  10  -5    0.50    1.10
  -3 -10   5   27.70    2.90
   3 -10  -5   34.50    3.20
   3  10  -5   33.00    2.70
  -3  10   5   34.90    2.80
  -3  10   5   32.10    2.70
  -3  10   5   38.70    2.90
   3  10  -5   38.90    3.60
   2 -10  -5  124.89    5.40
  -2 -10   5  140.79    6.20
  -2  10   5  137.69    5.30
   2  10  -5  135.59    5.50
  -2  10   5  125.89    5.10
   2  10  -5  149.29    5.30
  -2  10   5  132.59    4.80
  -1 -10   5   12.10    1.70
   1 -10  -5   12.60    2.10
   1  10  -5    6.80    1.80
  -1  10   5    9.00    1.80
   1  10  -5    9.80    1.70
  -1  10   5   10.80    1.70
  -1  10   5   10.90    1.90
   0 -10  -5   13.60    2.10
   0 -10   5   15.50    2.00
   0  10  -5   15.50    2.00
   0  10   5   12.80    2.10
   0  10  -5   11.10    1.90
   0  10   5   12.40    1.90
   0  10   5   14.90    1.90
   1 -10   5  228.48    6.30
  -1 -10  -5  218.58    7.10
  -1 -10  -5  216.38    6.30
   1 -10   5  208.18    6.80
   1  10   5  213.28    6.80
   1  10   5  211.88    7.00
  -1  10  -5  219.28    6.40
  -1  10  -5  202.98    6.60
   1  10   5  221.28    7.20
   2 -10   5   -1.20    1.10
  -2 -10  -5    0.30    1.10
  -2 -10  -5    0.30    0.90
  -2  10  -5    0.50    1.00
  -2  10  -5    0.10    0.90
   2  10   5    1.50    1.40
   2  10   5   -0.10    1.10
  -2  10  -5    1.70    1.00
   2  10   5   -0.70    1.10
  -3 -10  -5   43.10    3.00
   3 -10   5   42.90    3.30
  -3 -10  -5   36.70    3.10
  -3  10  -5   47.70    2.70
   3  10   5   45.00    3.70
   3  10   5   44.10    3.20
  -3  10  -5   44.80    3.00
   3  10   5   40.90    3.10
  -3  10  -5   39.30    2.80
  -4 -10  -5    0.00    1.20
   4 -10   5    3.40    1.70
  -4 -10  -5    1.50    1.30
   4  10   5    2.80    1.40
   4  10   5    2.50    1.40
   4  10   5    3.30    1.90
  -4  10  -5    1.40    1.40
   4  10   5    2.80    1.50
   5 -10   5   13.80    2.80
  -5 -10  -5    8.90    2.20
  -5  10  -5    8.90    2.20
   5  10   5    8.30    2.50
   5  10   5   10.00    2.20
  -4 -11   5    0.60    1.30
   4 -11  -5    0.50    1.60
   4  11  -5   -0.70    1.20
   4  11  -5   -2.10    1.60
  -4  11   5    1.80    1.30
  -4  11   5    0.40    1.50
   3 -11  -5   69.49    4.40
  -3 -11   5   66.49    4.10
   3  11  -5   62.29    3.70
   3  11  -5   62.89    4.40
  -3  11   5   63.69    3.90
  -3  11   5   67.89    3.80
   2 -11  -5   84.89    4.60
  -2  11   5   81.19    4.30
  -2  11   5   76.19    3.70
   2  11  -5   88.29    4.70
   2  11  -5   82.59    4.20
  -2  11   5   84.09    4.20
   1 -11  -5    1.20    1.10
  -1 -11   5   -0.30    0.90
   1  11  -5    0.70    1.50
  -1  11   5    0.80    1.20
  -1  11   5    1.60    1.20
   1  11  -5    1.30    1.20
  -1  11   5    2.20    1.40
   0 -11   5    1.50    1.10
   0 -11  -5    0.60    1.20
   0  11  -5   -1.20    1.00
   0  11   5    0.30    1.30
   0  11   5    1.80    1.20
   0  11   5    0.00    1.00
   0  11  -5   -0.90    1.20
  -1 -11  -5    0.40    1.10
   1 -11   5    2.20    1.30
  -1 -11  -5    0.40    1.10
  -1  11  -5   -0.20    1.00
   1  11   5    0.50    1.10
  -1  11  -5   -0.20    1.10
   1  11   5    1.00    1.30
   1  11   5   -0.50    1.20
  -2 -11  -5   26.40    2.60
   2 -11   5   20.50    2.60
  -2 -11  -5   25.40    3.00
  -2  11  -5   22.00    2.50
   2  11   5   21.90    2.60
   2  11   5   23.10    3.00
  -2  11  -5   21.90    2.30
   2  11   5   25.70    2.70
  -3 -11  -5   36.00    2.90
  -3 -11  -5   38.30    3.30
   3 -11   5   39.00    3.40
  -3  11  -5   33.00    3.60
  -3  11  -5   35.80    3.30
   3  11   5   33.00    3.40
   3  11   5   35.20    3.10
   3  11   5   36.30    3.20
   4 -11   5    7.20    2.10
  -4 -11  -5    5.40    1.80
  -4 -11  -5    5.10    1.70
   4  11   5    7.10    1.80
   4  11   5    4.70    1.70
  -4  11  -5    7.40    1.90
   4  11   5    6.20    1.80
   4  11   5    6.70    2.20
  -4 -12   5    1.40    1.50
   4 -12  -5    2.30    1.80
   4  12  -5   -0.50    1.90
  -4  12   5    2.30    1.40
   4  12  -5    1.80    1.50
  -3 -12   5   14.90    2.50
   3 -12  -5   12.00    2.50
  -3  12   5   17.10    2.50
   3  12  -5   13.60    2.60
  -3  12   5   14.30    2.20
   3  12  -5   15.70    2.40
   2 -12  -5    4.20    1.70
  -2  12   5    8.50    1.90
   2  12  -5    5.50    1.60
  -2  12   5    6.00    1.80
   2  12  -5    5.10    2.00
  -2  12   5    4.50    1.40
   1 -12  -5    6.20    1.80
  -1  12   5    7.20    1.70
   1  12  -5    3.40    1.50
  -1  12   5    4.20    1.40
   1  12  -5    5.80    1.90
  -1  12   5    4.60    1.80
   0 -12  -5  223.78    7.90
   0 -12   5  230.68    7.50
   0  12   5  235.78    8.00
   0  12  -5  232.88    7.70
   0  12  -5  233.38    7.50
   0  12   5  236.28    7.70
   0  12   5  223.58    7.80
   1 -12   5   25.70    2.90
  -1 -12  -5   25.80    2.90
  -1  12  -5   27.80    3.70
   1  12   5   26.00    2.80
  -1  12  -5   24.70    2.90
   1  12   5   29.90    3.20
   1  12   5   31.20    3.30
  -1  12  -5   26.80    2.80
   2 -12   5    2.00    1.50
  -2 -12  -5    0.90    1.40
  -2  12  -5    2.50    1.50
   2  12   5   -1.40    1.50
  -2  12  -5    2.20    1.20
   2  12   5    4.60    1.70
   2  12   5    1.10    1.40
   3 -12   5  123.39    5.90
  -3 -12  -5  120.79    5.80
   3  12   5  131.89    5.80
   3  12   5  117.99    6.00
   3  12   5  126.89    5.70
   4 -12   5   43.40    4.50
  -4 -12  -5   38.00    3.60
   4  12   5   44.90    4.40
   4  12   5   41.60    3.60
   4  12   5   41.30    3.60
   4  12   5   41.90    3.90
   3 -13  -5    0.10    1.50
  -3 -13   5   -0.60    1.40
   3  13  -5   -1.10    1.30
  -3  13   5   -0.50    1.40
   3  13  -5   -0.60    1.80
   2 -13  -5    1.80    1.70
  -2  13   5    1.20    1.20
   2  13  -5    0.30    1.40
   2  13  -5   -1.70    1.70
  -2  13   5   -0.60    1.10
  -2  13   5    0.90    1.50
   1 -13  -5    0.50    1.40
   1  13  -5    1.70    1.80
  -1  13   5    0.80    1.20
   1  13  -5   -1.10    1.30
  -1  13   5    1.00    1.50
  -1  13   5    0.50    1.40
   0 -13  -5    2.10    1.50
   0 -13   5    0.20    1.10
   0  13  -5    1.00    1.40
   0  13   5    3.10    1.60
   0  13  -5   -0.40    1.20
   0  13   5    0.70    1.30
   0  13   5    0.50    1.40
  -1 -13  -5   39.90    3.50
   1 -13   5   37.90    3.30
   1  13   5   46.20    3.70
  -1  13  -5   37.60    3.70
   1  13   5   47.20    3.90
  -1  13  -5   43.90    3.40
   1  13   5   42.20    3.70
  -2 -13  -5  136.29    6.20
   2 -13   5  118.99    5.80
  -2  13  -5  129.09    5.70
  -2  13  -5  120.99    5.30
   2  13   5  121.59    6.10
   2  13   5  128.99    5.90
   2  13   5  124.29    5.90
  -3 -13  -5    2.90    1.60
   3 -13   5    1.90    1.70
   3  13   5    3.70    2.10
   3  13   5   -0.60    1.50
   3  13   5    2.30    1.60
   1 -14  -5    6.00    2.00
  -1  14   5    7.50    2.10
  -1  14   5   10.90    2.20
   1  14  -5    5.80    2.20
   1  14  -5   13.40    3.30
  -1  14   5    6.90    1.90
   0 -14  -5    1.70    1.60
   0  14   5    0.90    1.70
   0  14  -5    4.00    1.90
   0  14  -5    3.70    1.60
   0  14   5    2.30    1.50
   0  14  -5    2.00    1.50
   0  14   5    3.80    1.90
  -1 -14  -5   20.50    3.10
   1 -14   5   18.70    2.80
   1  14   5   21.70    3.10
  -1  14  -5   18.70    2.90
  -1  14  -5   17.80    2.60
   1  14   5   16.70    2.90
  -7   0   6   -0.70    1.30
  -7   0   6    0.20    1.40
   6   0  -6  155.38    5.50
  -6   0   6  160.48    6.10
   6   0  -6  162.28    5.40
  -6   0   6  163.88    6.00
   6   0  -6  168.88    5.80
  -5   0   6   -0.10    1.00
   5   0  -6    0.60    0.90
  -5   0   6   -0.60    0.90
  -5   0   6    1.00    0.80
  -4   0   6  111.59    4.00
  -4   0   6  111.29    3.60
   4   0  -6  109.39    3.60
  -4   0   6  106.79    4.00
  -3   0   6    0.90    0.80
  -3   0   6    0.40    0.70
  -3   0   6    0.20    0.60
   3   0  -6    1.00    0.60
  -2   0   6  565.94   11.90
   2   0  -6  583.84   11.50
  -2   0   6  596.24   11.80
  -1   0   6   -0.20    0.40
  -1   0   6   -0.10    0.40
  -1   0   6   -0.10    0.60
   1   0  -6   -0.20    0.30
  -1   0   6   -0.20    0.40
   0   0  -6 1796.22   33.10
   0   0   6 1780.12   33.20
   0   0   6 1778.12   33.30
   0   0   6 1763.52   33.20
  -1   0  -6   -1.00    0.60
   1   0   6   -0.90    0.40
   1   0   6   -1.50    0.50
   1   0   6   -0.40    0.60
   1   0   6   -0.60    0.30
   2   0   6  531.15   10.20
   2   0   6  512.55   11.10
  -2   0  -6  522.65   11.20
  -2   0  -6  530.55   11.10
   2   0   6  532.35   10.60
  -3   0  -6   -0.30    0.60
   3   0   6   -0.50    0.80
   3   0   6   -0.30    0.40
   3   0   6    0.00    0.40
  -3   0  -6   -0.80    0.70
  -4   0  -6  324.67    8.60
   4   0   6  347.67    8.60
   4   0   6  340.17    7.40
  -4   0  -6  333.17    8.70
   4   0   6  334.87    7.40
  -5   0  -6    2.30    1.20
  -5   0  -6    1.00    1.20
   5   0   6    0.40    1.10
   6   0   6    9.20    1.80
  -6   0  -6    6.20    1.70
   7   0   6   -1.00    1.50
   7   0   6    0.50    1.40
  -7   0  -6    0.30    1.40
  -7  -1   6   12.30    2.30
  -7  -1   6    9.30    2.10
  -7   1   6    8.90    2.10
   7   1  -6    5.90    1.70
  -7   1   6    7.40    2.00
  -6  -1   6   32.20    3.20
  -6  -1   6   30.80    2.70
   6  -1  -6   29.80    2.50
   6  -1  -6   33.70    2.60
  -6   1   6   31.40    3.20
  -6   1   6   30.50    2.80
   6   1  -6   32.50    4.00
   6   1  -6   31.00    2.50
   6   1  -6   33.40    2.70
   5  -1  -6    9.40    1.30
  -5  -1   6   12.10    1.80
  -5  -1   6    8.80    1.30
  -5  -1   6    8.40    1.50
   5  -1  -6    8.40    1.40
  -5   1   6    5.70    1.40
   5   1  -6    8.40    1.60
   5   1  -6    7.60    1.30
  -5   1   6    8.80    1.70
  -5   1   6    9.90    1.30
  -4  -1   6    5.80    1.20
   4  -1  -6    4.90    1.00
  -4  -1   6    5.00    1.10
  -4  -1   6    6.80    1.10
  -4   1   6    5.40    1.00
   4   1  -6    5.80    1.00
  -4   1   6    5.20    1.10
  -4   1   6    4.80    1.20
   3  -1  -6  335.87    7.80
  -3  -1   6  353.56    7.90
  -3  -1   6  343.07    8.10
  -3  -1   6  356.06    8.00
  -3   1   6  353.66    8.00
  -3   1   6  348.97    7.90
   3   1  -6  342.37    7.50
  -3   1   6  345.67    8.30
   2  -1  -6  153.18    3.80
  -2  -1   6  156.58    4.10
  -2  -1   6  151.18    4.00
  -2   1   6  153.88    3.80
  -2   1   6  150.58    4.20
   2   1  -6  152.58    3.40
  -2   1   6  152.08    4.00
  -1  -1   6    9.90    1.00
  -1  -1   6    5.90    0.60
   1  -1  -6    7.00    0.70
  -1  -1   6    7.10    0.80
  -1   1   6    6.80    0.60
  -1   1   6    7.00    0.60
  -1   1   6    5.90    0.50
  -1   1   6    5.30    0.80
   0  -1  -6 3302.97   60.69
   0  -1   6 3203.08   59.99
   0  -1   6 3217.18   59.79
   0  -1   6 3246.28   60.29
   0   1   6 3292.47   60.09
   0   1   6 3112.99   59.89
   0   1   6 3280.27   60.49
   0   1   6 3173.88   59.79
   1  -1   6 2048.50   38.80
   1  -1   6 2125.49   39.00
  -1  -1  -6 2060.79   38.60
   1  -1   6 2114.79   38.40
  -1  -1  -6 1988.60   39.00
  -1  -1  -6 2052.69   38.90
   1   1   6 2099.89   38.90
  -1   1  -6 2154.68   38.10
  -1   1  -6 2062.69   39.10
   1   1   6 2025.60   38.60
   1   1   6 2063.69   38.80
   1   1   6 2104.99   38.50
   2  -1   6   47.40    2.00
  -2  -1  -6   52.39    2.20
  -2  -1  -6   47.20    2.00
   2  -1   6   51.19    1.80
   2   1   6   46.40    2.20
   2   1   6   50.69    1.80
   2   1   6   50.89    1.80
   2   1   6   49.40    1.40
   3  -1   6  133.69    3.50
   3  -1   6  134.99    4.10
  -3  -1  -6  136.19    4.20
   3  -1   6  138.09    3.10
  -3  -1  -6  134.59    4.20
   3   1   6  132.79    3.50
  -3   1  -6  132.09    4.30
   3   1   6  134.89    3.60
   3   1   6  136.39    4.20
  -4  -1  -6   15.70    1.80
   4  -1   6   10.40    1.50
   4  -1   6   12.90    1.10
  -4  -1  -6   13.20    1.70
   4  -1   6   14.10    1.70
   4   1   6   11.30    1.10
  -4   1  -6   11.70    1.70
   4   1   6   14.40    1.80
   4   1   6   12.90    1.30
  -5  -1  -6  333.17    9.00
  -5  -1  -6  321.97    9.10
   5  -1   6  332.47    8.80
   5   1   6  322.07    9.00
  -5   1  -6  329.27    9.20
  -6  -1  -6    0.20    1.30
   6  -1   6    1.30    1.20
  -6  -1  -6    1.50    1.20
   6  -1   6    1.70    1.50
   6   1   6    2.90    1.50
  -6   1  -6    0.00    1.20
  -7  -1  -6   17.90    2.70
   7  -1   6   17.10    2.50
   7  -1   6   19.90    2.90
  -7  -1  -6   15.00    2.70
  -7   1  -6   18.50    2.80
   7   1   6   19.40    2.60
  -7  -2   6   14.40    2.50
   7  -2  -6   10.70    2.20
  -7   2   6   12.30    2.40
   7   2  -6   10.00    2.10
   7   2  -6   10.60    2.00
  -7   2   6   11.30    2.30
   6  -2  -6   10.00    1.80
  -6  -2   6    9.40    1.90
  -6  -2   6   14.60    2.00
   6   2  -6   15.80    2.10
  -6   2   6   13.40    2.30
  -6   2   6    9.60    1.90
  -5  -2   6    9.90    1.80
  -5  -2   6   13.70    1.80
  -5  -2   6   11.50    1.50
   5  -2  -6   12.00    1.70
   5  -2  -6   12.60    1.60
   5   2  -6   13.00    1.80
  -5   2   6    9.80    1.70
   5   2  -6   12.60    1.50
  -5   2   6    9.40    1.70
  -5   2   6   11.20    1.40
  -4  -2   6   74.29    3.00
   4  -2  -6   74.19    2.50
  -4  -2   6   65.59    3.20
  -4  -2   6   71.19    2.90
   4  -2  -6   75.29    3.10
   4   2  -6   78.49    3.30
  -4   2   6   73.29    2.90
  -4   2   6   73.99    3.40
  -4   2   6   75.69    3.10
  -3  -2   6  287.47    6.90
  -3  -2   6  293.47    7.30
   3  -2  -6  288.97    7.00
  -3   2   6  303.07    6.90
  -3   2   6  291.47    7.40
  -3   2   6  288.57    6.80
   3   2  -6  273.67    7.20
   2  -2  -6   68.19    2.40
  -2  -2   6   69.69    2.50
  -2  -2   6   66.69    2.50
  -2   2   6   72.89    2.70
  -2   2   6   73.69    2.20
  -2   2   6   71.19    1.60
  -2   2   6   70.69    1.60
  -2   2   6   71.69    2.50
  -1  -2   6  158.88    3.70
  -1  -2   6  157.08    4.00
   1  -2  -6  157.88    3.90
  -1  -2   6  158.78    4.00
  -1   2   6  159.68    4.00
  -1   2   6  159.38    4.10
  -1   2   6  157.18    3.70
  -1   2   6  158.38    3.20
   0  -2  -6    6.00    0.90
   0  -2   6    8.20    0.90
   0  -2   6    7.60    0.70
   0  -2   6    7.30    0.90
   0  -2   6    5.60    0.80
   0   2  -6    8.30    0.70
   0   2  -6    7.20    0.90
   0   2   6    6.80    0.90
   0   2   6    9.00    0.80
   0   2   6    7.70    0.90
   0   2   6    5.30    0.80
   1  -2   6  854.31   17.10
  -1  -2  -6  867.81   17.30
  -1  -2  -6  899.51   16.70
  -1  -2  -6  862.91   17.00
   1  -2   6  876.91   17.00
   1   2   6  838.02   16.90
   1   2   6  858.11   16.70
  -1   2  -6  889.71   16.10
  -1   2  -6  872.41   17.20
   1   2   6  884.91   17.10
   1   2   6  881.11   17.00
   2  -2   6   24.20    1.60
  -2  -2  -6   21.60    1.40
   2  -2   6   23.40    1.40
  -2  -2  -6   21.00    1.40
   2   2   6   24.80    1.60
   2   2   6   23.90    1.60
   2   2   6   22.00    1.30
  -2   2  -6   23.60    1.70
   2   2   6   25.30    1.20
  -3  -2  -6  150.18    4.40
   3  -2   6  148.19    3.10
   3  -2   6  149.69    3.90
   3  -2   6  144.99    4.40
  -3  -2  -6  145.89    4.50
   3   2   6  149.09    3.40
   3   2   6  152.08    4.10
  -3   2  -6  154.28    4.80
   3   2   6  148.29    4.60
   3   2   6  144.79    3.80
  -4  -2  -6   41.60    2.60
  -4  -2  -6   46.70    2.60
   4  -2   6   46.50    2.00
   4  -2   6   46.20    2.50
   4   2   6   39.90    2.60
   4   2   6   45.10    1.90
   4   2   6   46.10    2.20
  -4   2  -6   43.80    2.70
  -5  -2  -6  290.07    8.40
   5  -2   6  306.97    8.10
  -5  -2  -6  278.57    8.00
   5  -2   6  293.17    8.70
  -5   2  -6  290.77    8.60
   5   2   6  290.67    8.40
   5   2   6  290.37    8.70
  -6  -2  -6   51.69    3.30
   6  -2   6   47.10    3.20
   6  -2   6   50.49    3.80
  -6  -2  -6   54.79    3.80
   6   2   6   53.89    3.60
  -6   2  -6   54.09    3.80
   7  -2   6   69.09    4.70
  -7  -2  -6   71.39    4.60
   7  -2   6   70.59    4.20
   7   2   6   70.29    4.40
  -7   2  -6   67.09    4.60
   7  -3  -6    0.10    1.30
  -7  -3   6    2.00    1.60
   7   3  -6   -0.10    1.20
   7   3  -6   -0.10    1.20
  -7   3   6   -1.20    1.30
   6  -3  -6   43.00    3.10
  -6  -3   6   42.20    3.30
  -6   3   6   39.30    3.30
   6   3  -6   42.80    3.10
  -5  -3   6    0.50    1.00
  -5  -3   6   -1.30    0.70
   5  -3  -6    1.40    1.00
  -5  -3   6   -0.90    0.80
   5   3  -6    0.00    1.00
  -5   3   6   -0.20    1.10
  -5   3   6    0.20    0.80
  -5   3   6    0.20    1.00
  -4  -3   6    3.20    1.00
   4  -3  -6    2.40    0.70
   4  -3  -6    2.10    1.00
  -4  -3   6    2.80    1.20
  -4   3   6    3.30    0.90
  -4   3   6    0.80    1.00
   4   3  -6    3.10    1.20
  -4   3   6    4.10    1.10
  -3  -3   6   48.80    2.20
  -3  -3   6   47.10    2.50
   3  -3  -6   45.90    2.30
   3  -3  -6   42.80    1.40
   3   3  -6   46.10    2.50
  -3   3   6   44.30    2.50
  -3   3   6   48.40    2.20
   2  -3  -6   43.00    2.10
  -2  -3   6   45.90    2.20
  -2  -3   6   43.30    2.00
  -2   3   6   42.80    2.10
  -2   3   6   49.99    2.10
  -2   3   6   39.50    2.10
   2   3  -6   44.00    2.20
  -2   3   6   43.80    1.40
  -1  -3   6  634.44   13.10
  -1  -3   6  600.74   13.00
   1  -3  -6  651.43   13.10
  -1  -3   6  660.53   12.80
  -1  -3   6  632.74   12.10
  -1   3   6  655.23   12.80
  -1   3   6  641.94   13.10
  -1   3   6  649.74   13.20
   1   3  -6  646.34   13.10
   0  -3   6  191.98    4.70
   0  -3   6  194.28    4.30
   0  -3  -6  191.68    4.80
   0  -3  -6  190.38    3.90
   0   3  -6  193.68    4.50
   0   3   6  191.08    4.70
   0   3   6  199.88    4.90
   0   3   6  194.58    4.70
   0   3   6  196.18    4.30
   0   3  -6  193.48    4.40
  -1  -3  -6  336.47    7.00
   1  -3   6  340.57    7.50
  -1  -3  -6  329.97    7.70
   1  -3   6  333.47    7.40
   1  -3   6  331.27    7.40
   1   3   6  339.57    7.40
   1   3   6  333.67    7.50
   1   3   6  331.67    7.40
  -1   3  -6  340.07    6.70
   1   3   6  334.47    7.30
  -1   3  -6  335.97    7.50
  -2  -3  -6  190.48    4.70
   2  -3   6  194.68    5.20
  -2  -3  -6  184.98    4.80
   2  -3   6  179.38    4.80
  -2  -3  -6  183.08    5.20
   2  -3   6  186.18    4.70
   2   3   6  188.88    5.00
   2   3   6  183.38    4.50
   2   3   6  191.38    4.70
  -2   3  -6  184.18    5.10
   2   3   6  187.38    4.90
   3  -3   6  455.45   10.30
   3  -3   6  477.65   10.00
   3  -3   6  456.65   11.00
  -3  -3  -6  481.95   10.30
  -3  -3  -6  464.05   10.60
  -3   3  -6  458.75   10.90
   3   3   6  464.95   10.30
  -3   3  -6  476.35    9.10
   3   3   6  458.75    9.60
   3   3   6  459.75    9.90
  -3   3  -6  479.75    9.10
   3   3   6  463.65   10.70
  -4  -3  -6    3.50    1.20
   4  -3   6    3.10    1.10
   4  -3   6    1.30    0.70
  -4  -3  -6    1.90    1.00
   4  -3   6    2.60    1.30
   4   3   6    3.80    1.10
   4   3   6    1.70    1.10
  -4   3  -6    2.70    1.30
   4   3   6    2.10    0.70
   5  -3   6   44.30    3.30
  -5  -3  -6   46.10    3.10
  -5  -3  -6   49.30    2.80
   5  -3   6   45.70    2.80
  -5   3  -6   46.70    3.30
   5   3   6   50.49    2.80
   5   3   6   48.80    3.10
   6  -3   6   -1.30    1.10
   6  -3   6   -0.80    1.30
  -6  -3  -6   -1.20    1.20
   6   3   6    0.00    1.20
  -6   3  -6    1.40    1.40
   7  -3   6    1.00    1.70
  -7  -3  -6   -2.30    1.40
   7   3   6   -1.50    1.40
  -7   3  -6   -1.40    1.40
   7  -4  -6    1.80    1.50
  -7  -4   6    1.20    1.50
  -7   4   6    2.40    1.70
   7   4  -6    0.60    1.50
   7   4  -6    1.70    1.50
  -6  -4   6   43.70    3.50
   6  -4  -6   49.50    3.40
   6   4  -6   47.70    3.40
  -6   4   6   42.20    3.50
   5  -4  -6  355.16    9.60
  -5  -4   6  345.47    9.80
   5   4  -6  349.67    9.60
  -5   4   6  352.56    8.80
  -5   4   6  350.76    9.90
  -4  -4   6   58.09    3.10
   4  -4  -6   53.09    2.90
  -4   4   6   57.29    2.60
  -4   4   6   45.70    2.90
   4   4  -6   56.09    3.10
  -3  -4   6  307.37    8.30
   3  -4  -6  343.17    8.40
  -3   4   6  335.97    8.50
   3   4  -6  344.77    8.50
  -3   4   6  345.47    8.10
   2  -4  -6  653.93   14.10
  -2  -4   6  681.13   13.10
  -2   4   6  669.33   13.20
   2   4  -6  687.53   14.20
  -2   4   6  636.54   14.10
  -2   4   6  668.93   14.00
  -2   4   6  678.43   14.00
  -1  -4   6  537.65   10.90
  -1  -4   6  514.15   11.20
   1  -4  -6  511.55   11.30
  -1  -4   6  518.55   10.40
  -1   4   6  520.45   11.20
  -1   4   6  532.25   11.30
  -1   4   6  533.85   10.90
   1   4  -6  531.45   11.20
   1   4  -6  539.95   10.30
   0  -4   6    1.80    0.60
   0  -4   6    1.40    0.60
   0  -4   6    1.60    0.60
   0  -4  -6    2.30    0.90
   0   4  -6    1.60    0.60
   0   4   6    1.60    0.70
   0   4   6    1.80    0.80
   0   4   6    1.60    0.80
   0   4  -6    1.70    0.60
   0   4   6    1.60    0.50
  -1  -4  -6  142.09    3.60
  -1  -4  -6  136.49    4.20
   1  -4   6  146.69    4.00
   1  -4   6  134.49    3.90
   1  -4   6  145.09    4.00
   1   4   6  146.09    4.20
  -1   4  -6  145.59    3.40
  -1   4  -6  137.19    3.90
   1   4   6  140.99    3.90
   1   4   6  141.69    3.90
   1   4   6  141.99    4.00
  -2  -4  -6   18.50    1.30
   2  -4   6   20.40    1.50
  -2  -4  -6   19.40    1.70
   2  -4   6   20.50    1.50
   2  -4   6   19.80    1.70
  -2  -4  -6   19.70    1.40
   2   4   6   18.40    1.70
   2   4   6   19.00    1.60
  -2   4  -6   20.50    1.30
   2   4   6   18.90    1.40
   2   4   6   18.70    1.40
  -2   4  -6   18.40    0.80
  -2   4  -6   17.30    1.60
  -3  -4  -6   94.59    3.50
   3  -4   6   89.39    3.20
   3  -4   6   97.39    3.20
  -3  -4  -6   91.69    3.10
   3   4   6   89.39    3.60
   3   4   6   94.49    3.50
   3   4   6   87.59    3.00
   3   4   6   87.59    2.90
  -3   4  -6   89.39    3.70
  -3   4  -6   93.59    2.50
  -3   4  -6   91.59    2.50
   4  -4   6    2.40    1.20
   4  -4   6    2.20    1.00
   4  -4   6    0.90    0.70
  -4  -4  -6    1.60    0.90
  -4  -4  -6    1.20    1.00
   4   4   6    1.10    1.10
   4   4   6    1.10    0.70
  -4   4  -6    1.40    1.20
   4   4   6    1.50    1.10
   5  -4   6   56.89    3.60
   5  -4   6   55.99    3.10
  -5  -4  -6   64.29    3.60
  -5   4  -6   56.09    3.70
   5   4   6   61.19    3.60
   5   4   6   64.39    3.30
   6  -4   6   16.40    2.70
  -6  -4  -6   21.90    2.80
   6   4   6   21.30    2.80
  -6   4  -6   21.80    2.90
   7  -4   6   51.19    4.40
  -7  -4  -6   45.50    3.90
  -7   4  -6   35.50    3.90
   7   4   6   44.20    3.90
  -7  -5   6   14.00    2.60
   7  -5  -6   17.70    2.70
   7   5  -6   17.90    2.80
   7   5  -6   18.60    2.70
  -7   5   6   19.10    3.00
  -6  -5   6    8.00    2.10
   6  -5  -6    4.80    1.70
  -6   5   6    7.00    2.10
   6   5  -6    5.30    1.70
   5  -5  -6   15.50    2.10
  -5  -5   6    8.30    1.90
  -5   5   6    8.30    2.10
   5   5  -6    9.50    1.90
  -5   5   6    9.00    2.00
  -4  -5   6  137.09    5.10
   4  -5  -6  149.29    5.20
   4   5  -6  140.09    5.20
  -4   5   6  134.99    4.60
  -4   5   6  143.09    5.30
   3  -5  -6  399.26    9.80
  -3  -5   6  382.86    9.70
  -3   5   6  380.96    9.70
  -3   5   6  404.96    9.40
  -3   5   6  383.96    7.80
  -3   5   6  394.66    9.40
   3   5  -6  402.96    9.80
  -2  -5   6  445.16    9.30
   2  -5  -6  446.86   10.50
  -2   5   6  441.66   10.20
  -2   5   6  447.76    9.50
  -2   5   6  458.65   10.40
   2   5  -6  464.75   10.50
  -2   5   6  462.25   10.30
   1  -5  -6   78.69    3.10
  -1  -5   6   75.69    2.40
  -1  -5   6   80.09    2.90
  -1   5   6   73.19    2.90
   1   5  -6   77.79    2.10
   1   5  -6   75.19    2.80
  -1   5   6   79.29    3.00
  -1   5   6   78.09    2.70
  -1   5   6   76.29    1.80
   0  -5  -6 1101.69   22.30
   0  -5   6 1147.99   21.70
   0  -5   6 1088.49   21.90
   0  -5   6 1086.89   22.00
   0   5  -6 1129.89   21.40
   0   5   6 1086.59   22.20
   0   5  -6 1141.79   21.80
   0   5   6 1113.29   21.30
   0   5   6 1123.19   22.00
   0   5   6 1107.79   22.10
   1  -5   6  252.17    6.30
   1  -5   6  254.67    6.10
  -1  -5  -6  244.38    5.80
  -1  -5  -6  250.67    6.50
   1  -5   6  259.77    6.30
   1   5   6  250.47    6.30
   1   5   6  233.18    6.10
  -1   5  -6  253.87    5.70
   1   5   6  257.37    6.10
  -1   5  -6  245.28    6.10
   1   5   6  249.78    6.40
   2  -5   6  307.27    7.30
   2  -5   6  312.87    7.90
  -2  -5  -6  306.77    7.40
  -2  -5  -6  313.57    6.90
  -2  -5  -6  306.17    7.90
   2  -5   6  304.57    7.40
  -2   5  -6  306.07    7.70
   2   5   6  313.27    7.40
   2   5   6  305.77    7.70
   2   5   6  313.17    7.70
  -2   5  -6  314.97    7.20
  -2   5  -6  312.57    6.50
   2   5   6  313.57    7.50
   3  -5   6   36.30    2.10
  -3  -5  -6   38.10    2.30
  -3  -5  -6   33.80    1.80
   3  -5   6   39.90    2.60
   3  -5   6   32.90    2.00
  -3  -5  -6   34.80    2.40
   3   5   6   33.00    2.00
  -3   5  -6   39.60    1.70
   3   5   6   35.90    2.00
   3   5   6   40.50    2.60
  -3   5  -6   34.10    2.40
  -3   5  -6   35.20    1.70
   3   5   6   37.40    2.40
   4  -5   6    4.40    1.50
   4  -5   6    3.80    1.10
   4  -5   6    4.20    1.10
  -4  -5  -6    3.50    1.20
  -4   5  -6    2.70    1.30
   4   5   6    4.20    1.00
   4   5   6    4.80    1.20
   4   5   6    4.20    1.40
   4   5   6    5.30    1.50
  -5  -5  -6    4.40    1.50
   5  -5   6    2.90    1.20
   5  -5   6    0.70    1.40
  -5   5  -6    3.40    1.60
   5   5   6    0.30    1.20
   5   5   6    0.80    1.30
   6  -5   6    2.40    1.60
  -6  -5  -6    4.40    1.70
  -6   5  -6    5.60    1.80
   6   5   6    6.20    2.00
   7  -5   6    1.20    2.10
  -7  -5  -6    1.70    1.80
  -7   5  -6    1.30    1.90
   7   5   6    2.10    1.80
   6  -6  -6   88.39    4.80
  -6  -6   6  101.49    5.30
   6   6  -6   82.39    4.70
  -6   6   6   97.79    5.30
   5  -6  -6    0.50    1.20
  -5  -6   6   -1.80    1.10
  -5   6   6   -0.90    1.30
   5   6  -6   -0.90    1.20
   4  -6  -6   10.70    1.80
  -4  -6   6    6.70    1.50
  -4   6   6    9.70    1.80
  -4   6   6   11.10    1.60
   4   6  -6   10.00    1.90
   3  -6  -6  198.88    6.20
  -3  -6   6  178.88    5.90
  -3   6   6  190.78    5.70
  -3   6   6  192.78    4.50
   3   6  -6  184.08    6.00
  -3   6   6  199.78    6.10
  -3   6   6  197.28    5.80
   2  -6  -6  238.88    6.70
  -2  -6   6  228.38    5.60
  -2   6   6  229.18    5.70
  -2   6   6  233.18    6.40
  -2   6   6  232.08    6.30
   2   6  -6  233.18    6.50
  -2   6   6  225.98    6.30
  -1  -6   6  428.86    9.10
   1  -6  -6  413.16   10.00
  -1  -6   6  422.86    9.70
  -1   6   6  405.76    9.80
  -1   6   6  428.26    9.50
   1   6  -6  426.86    9.80
  -1   6   6  421.76    9.80
   1   6  -6  421.86    8.30
  -1   6   6  438.06    8.30
   0  -6  -6  266.47    7.00
   0  -6   6  250.67    6.60
   0  -6   6  262.57    6.60
   0  -6   6  264.37    6.40
   0   6   6  270.07    6.80
   0   6  -6  277.17    6.50
   0   6   6  255.47    6.80
   0   6   6  258.47    6.60
   0   6  -6  267.67    6.00
   1  -6   6   24.60    1.70
   1  -6   6   25.70    1.80
   1  -6   6   26.20    1.80
  -1  -6  -6   25.50    1.50
  -1  -6  -6   26.30    2.00
  -1   6  -6   25.80    1.60
   1   6   6   25.90    1.80
   1   6   6   25.70    2.10
  -1   6  -6   24.10    1.60
  -1   6  -6   26.00    1.80
   1   6   6   24.10    1.80
  -2  -6  -6   11.20    1.00
   2  -6   6   10.70    1.60
  -2  -6  -6   11.00    1.30
  -2  -6  -6   10.10    1.60
   2  -6   6    9.10    1.20
   2  -6   6   10.20    1.40
  -2   6  -6    5.80    1.00
   2   6   6   11.00    1.40
   2   6   6    8.60    1.30
   2   6   6   10.40    1.40
   2   6   6    8.40    1.50
  -2   6  -6    7.80    0.90
  -2   6  -6   10.50    1.40
  -3  -6  -6   36.60    2.40
   3  -6   6   31.20    2.50
   3  -6   6   32.30    2.10
   3  -6   6   32.20    2.10
  -3  -6  -6   34.70    2.60
  -3   6  -6   31.60    1.70
   3   6   6   34.40    2.20
   3   6   6   34.20    2.60
  -3   6  -6   34.30    2.40
   3   6   6   28.50    2.30
  -3   6  -6   33.10    1.80
   3   6   6   32.50    2.10
   4  -6   6   61.69    3.70
   4  -6   6   73.19    3.20
  -4  -6  -6   69.59    3.50
   4  -6   6   73.19    3.20
  -4   6  -6   72.79    3.90
   4   6   6   66.99    3.70
   4   6   6   70.39    3.70
   4   6   6   68.89    3.00
   4   6   6   68.79    3.10
   5  -6   6   32.20    3.30
  -5  -6  -6   32.60    2.90
   5   6   6   32.10    3.10
  -5   6  -6   33.90    3.00
   5   6   6   35.10    3.30
   6  -6   6   24.20    3.30
  -6  -6  -6   17.20    2.70
  -6   6  -6   28.20    3.50
   6   6   6   23.70    3.20
  -6  -7   6   46.30    3.80
   6  -7  -6   43.40    3.70
  -6   7   6   51.49    4.10
   6   7  -6   44.80    3.80
  -5  -7   6    2.20    1.50
   5  -7  -6    1.10    1.30
   5   7  -6    1.90    1.30
  -5   7   6    0.70    1.40
   4  -7  -6   52.09    3.40
  -4  -7   6   63.39    3.70
   4   7  -6   59.79    3.60
  -4   7   6   57.59    3.60
  -4   7   6   57.59    3.00
  -3  -7   6   -0.20    0.80
  -3  -7   6   -0.70    0.90
   3  -7  -6   -0.10    1.10
  -3   7   6   -0.70    0.90
  -3   7   6    0.00    0.60
  -3   7   6    0.10    0.80
   3   7  -6    0.10    1.20
  -3   7   6    0.10    0.90
  -2  -7   6    0.90    0.70
   2  -7  -6    1.60    1.10
   2   7  -6    2.10    1.20
  -2   7   6    0.50    0.70
  -2   7   6    1.60    1.00
  -2   7   6    1.30    0.90
   1  -7  -6  362.26    9.10
  -1  -7   6  358.46    8.20
  -1   7   6  340.07    8.40
  -1   7   6  360.46    8.90
   1   7  -6  359.46    8.80
  -1   7   6  352.76    8.80
   0  -7   6  397.76    9.20
   0  -7   6  402.26    9.10
   0  -7  -6  381.46    9.60
   0   7   6  385.86    9.30
   0   7  -6  388.36    9.30
   0   7   6  389.36    9.60
   0   7  -6  391.46    9.10
   0   7  -6  389.06    8.40
   0   7   6  398.26    9.50
   1  -7   6  263.87    6.70
  -1  -7  -6  264.67    7.30
  -1  -7  -6  267.07    6.50
   1  -7   6  267.97    7.00
   1  -7   6  253.37    7.00
   1   7   6  281.27    7.40
  -1   7  -6  256.07    6.80
  -1   7  -6  263.77    6.60
   1   7   6  260.37    7.00
   1   7   6  269.37    7.10
  -1   7  -6  271.37    6.60
   2  -7   6  361.66    9.40
  -2  -7  -6  381.16    9.70
  -2  -7  -6  364.16    8.80
   2  -7   6  374.06    8.70
   2  -7   6  375.26    9.20
   2   7   6  375.26    9.20
   2   7   6  369.66    9.10
  -2   7  -6  367.96    8.20
   2   7   6  376.36    9.60
  -2   7  -6  367.26    9.10
  -2   7  -6  379.96    8.90
   3  -7   6  222.78    6.40
   3  -7   6  216.08    6.00
   3  -7   6  217.88    6.90
  -3  -7  -6  212.48    6.80
  -3  -7  -6  223.58    6.40
   3   7   6  221.98    6.80
   3   7   6  212.48    6.60
   3   7   6  220.58    6.30
  -3   7  -6  215.28    5.70
  -3   7  -6  211.98    5.80
   3   7   6  219.68    6.30
  -3   7  -6  221.78    6.80
   4  -7   6   87.79    3.80
   4  -7   6   82.69    4.50
  -4  -7  -6   81.59    4.00
  -4   7  -6   84.69    4.30
   4   7   6   86.69    3.70
   4   7   6   84.09    4.20
   4   7   6   88.49    3.70
   4   7   6   83.69    4.20
   5  -7   6   49.80    3.90
  -5  -7  -6   57.79    3.70
   5   7   6   50.09    3.60
  -5   7  -6   56.79    3.90
   5   7   6   52.69    3.70
   6  -7   6    5.60    2.20
  -6  -7  -6    4.60    1.70
   6   7   6    3.70    1.90
  -6   7  -6    1.40    1.70
   6   7   6    0.50    1.80
  -6  -8   6    3.90    1.80
   6  -8  -6    4.70    1.90
   6   8  -6   -1.90    1.60
  -6   8   6    1.30    1.80
  -5  -8   6  152.48    6.30
   5  -8  -6  139.99    6.10
  -5   8   6  138.49    6.10
   5   8  -6  135.79    6.10
  -4  -8   6    0.80    1.30
   4  -8  -6    1.50    1.30
   4   8  -6   -0.10    0.90
  -4   8   6    0.80    1.00
   4   8  -6    0.30    1.40
  -4   8   6    1.60    1.30
   3  -8  -6   13.90    2.20
  -3  -8   6    9.30    1.70
  -3   8   6   14.00    1.40
  -3   8   6   11.10    1.70
  -3   8   6   12.00    1.90
  -3   8   6   12.20    1.80
   3   8  -6   11.70    2.00
  -2  -8   6    0.10    0.70
   2  -8  -6    0.80    1.10
  -2   8   6   -0.50    0.70
  -2   8   6   -0.50    0.80
  -2   8   6   -0.10    0.90
   2   8  -6    0.30    1.10
   1  -8  -6   71.39    3.50
  -1  -8   6   73.59    2.90
  -1   8   6   70.09    3.40
   1   8  -6   67.69    3.20
   1   8  -6   65.19    3.30
  -1   8   6   67.29    3.10
  -1   8   6   72.79    3.40
   0  -8  -6   59.89    3.20
   0  -8   6   60.99    2.80
   0  -8   6   54.39    2.70
   0   8  -6   56.09    2.90
   0   8   6   60.99    3.10
   0   8   6   54.19    2.80
   0   8   6   53.99    3.00
   0   8  -6   54.69    2.90
   0   8  -6   56.29    2.10
  -1  -8  -6  152.48    4.50
   1  -8   6  153.88    4.70
   1  -8   6  150.88    5.00
  -1  -8  -6  144.49    5.20
   1  -8   6  147.89    5.00
  -1   8  -6  149.79    4.50
   1   8   6  160.38    5.20
   1   8   6  151.08    5.10
   1   8   6  153.88    5.30
  -1   8  -6  152.08    4.60
  -1   8  -6  155.58    5.00
  -2  -8  -6   15.30    2.10
   2  -8   6   16.70    2.10
  -2  -8  -6   11.40    1.50
   2  -8   6   13.80    1.60
   2  -8   6   13.90    1.70
   2   8   6   16.40    2.00
  -2   8  -6   17.00    1.70
   2   8   6   11.40    1.90
  -2   8  -6   13.60    1.70
   2   8   6   13.90    1.80
  -2   8  -6   16.50    1.90
   3  -8   6    5.80    1.20
  -3  -8  -6    5.10    1.30
  -3  -8  -6    4.00    1.40
   3  -8   6    4.30    1.50
   3  -8   6    2.00    1.10
   3   8   6    3.70    1.40
   3   8   6    3.30    1.30
  -3   8  -6    6.20    1.50
   3   8   6    5.30    1.30
  -3   8  -6    6.00    1.20
  -3   8  -6    4.50    1.00
   3   8   6    4.60    1.30
  -4  -8  -6   37.80    2.80
   4  -8   6   43.50    2.90
   4  -8   6   36.70    3.30
   4   8   6   34.20    3.20
   4   8   6   30.60    3.20
   4   8   6   39.00    2.70
   4   8   6   38.50    2.70
  -4   8  -6   35.70    3.00
  -5  -8  -6   36.00    3.10
   5  -8   6   37.90    3.50
  -5   8  -6   35.10    3.60
   5   8   6   34.30    3.50
   5   8   6   34.90    3.40
  -6  -8  -6   -0.90    1.40
   6  -8   6    3.40    2.00
   6   8   6    0.00    1.70
  -6   8  -6    3.60    1.90
   6   8   6   -0.10    1.70
  -5  -9   6    5.50    2.00
   5  -9  -6    7.20    2.10
  -5   9   6    4.70    1.80
   5   9  -6    4.40    1.90
   4  -9  -6   54.19    3.80
  -4  -9   6   48.90    3.60
   4   9  -6   53.39    3.10
   4   9  -6   40.80    3.50
  -4   9   6   48.50    3.10
  -4   9   6   48.60    3.10
  -4   9   6   46.20    3.40
  -3  -9   6  150.88    5.80
   3  -9  -6  149.29    6.00
  -3   9   6  162.58    5.60
   3   9  -6  152.58    5.30
  -3   9   6  149.69    5.50
   3   9  -6  151.38    6.00
  -3   9   6  148.09    5.50
   2  -9  -6   91.79    4.30
  -2  -9   6   86.79    3.50
   2   9  -6   85.99    4.20
   2   9  -6   86.89    3.80
  -2   9   6   85.39    3.60
  -2   9   6   83.09    3.90
  -2   9   6   91.59    4.10
   1  -9  -6  244.88    7.50
  -1  -9   6  254.67    6.80
  -1   9   6  249.97    7.10
  -1   9   6  246.38    7.40
  -1   9   6  246.18    7.30
   1   9  -6  254.97    7.20
   1   9  -6  245.48    7.30
   0  -9  -6   41.00    2.90
   0  -9   6   48.50    2.70
   0  -9   6   48.60    2.70
   0   9  -6   45.50    2.80
   0   9   6   43.50    2.90
   0   9   6   47.50    3.10
   0   9   6   40.10    2.70
   0   9  -6   41.50    2.70
  -1  -9  -6   27.50    2.50
  -1  -9  -6   27.40    2.00
   1  -9   6   30.40    2.10
   1  -9   6   25.00    2.20
   1   9   6   29.60    2.40
  -1   9  -6   29.30    1.90
   1   9   6   27.90    2.50
  -1   9  -6   31.10    2.40
   1   9   6   32.30    2.60
  -1   9  -6   31.30    2.20
   2  -9   6   92.89    4.20
   2  -9   6   98.99    3.70
  -2  -9  -6   96.19    4.50
   2  -9   6   88.89    4.20
  -2  -9  -6  102.29    3.90
   2   9   6  100.99    4.30
  -2   9  -6   94.59    3.90
  -2   9  -6   97.99    3.90
   2   9   6   95.29    4.20
   2   9   6   86.19    4.30
   3  -9   6   35.00    3.00
  -3  -9  -6   35.70    2.90
  -3  -9  -6   35.80    2.60
   3  -9   6   34.50    2.70
  -3   9  -6   32.00    2.40
  -3   9  -6   32.00    2.20
  -3   9  -6   30.90    2.60
   3   9   6   31.30    2.60
   3   9   6   34.90    3.20
   3   9   6   34.40    2.70
   3   9   6   31.30    2.70
  -4  -9  -6    3.50    1.40
   4  -9   6    4.10    1.80
  -4  -9  -6    1.80    1.30
   4  -9   6    0.50    1.10
   4   9   6    2.80    1.40
   4   9   6    3.20    1.90
   4   9   6    2.40    1.40
   4   9   6    2.30    1.30
  -4   9  -6    3.70    1.60
   5  -9   6   18.00    2.80
  -5  -9  -6   21.10    2.80
  -5   9  -6   21.80    2.90
   5   9   6   18.70    2.80
   5   9   6   23.30    3.10
  -5 -10   6    6.70    2.10
   5 -10  -6    5.10    2.10
   5  10  -6    3.00    1.90
  -5  10   6    7.10    2.10
   4 -10  -6   58.19    4.20
  -4 -10   6   61.49    4.10
   4  10  -6   60.79    4.10
  -4  10   6   61.79    3.60
  -4  10   6   61.69    3.60
  -4  10   6   54.89    3.70
   4  10  -6   50.19    3.30
  -3 -10   6   23.60    2.70
   3 -10  -6   18.40    2.50
  -3  10   6   29.10    2.60
   3  10  -6   20.50    2.80
  -3  10   6   23.60    2.60
   3  10  -6   22.30    2.40
   2 -10  -6    1.30    1.30
   2  10  -6    2.00    1.20
  -2  10   6    0.70    0.90
  -2  10   6   -0.20    1.00
   2  10  -6    0.50    1.40
  -2  10   6    1.50    1.20
  -1 -10   6    2.60    1.00
   1 -10  -6    5.60    1.60
  -1  10   6    3.30    1.20
   1  10  -6    4.90    1.60
  -1  10   6    5.50    1.50
  -1  10   6    4.20    1.50
   1  10  -6    4.60    1.30
   0 -10  -6   17.70    2.20
   0 -10   6   17.30    2.00
   0  10   6   16.10    2.20
   0  10   6   16.30    2.30
   0  10   6   15.50    1.90
   0  10  -6   19.40    2.30
   0  10  -6   14.60    2.00
   1 -10   6   43.10    2.90
   1 -10   6   45.50    2.60
  -1 -10  -6   41.70    2.50
  -1 -10  -6   42.30    3.10
   1  10   6   42.00    3.20
  -1  10  -6   42.00    2.70
   1  10   6   39.10    3.00
   1  10   6   41.30    3.00
  -1  10  -6   40.00    2.80
  -2 -10  -6   21.80    2.20
   2 -10   6   16.90    2.30
  -2 -10  -6   19.10    2.40
  -2  10  -6   14.10    1.90
   2  10   6   19.10    2.40
   2  10   6   16.40    2.30
  -2  10  -6   16.70    2.00
  -2  10  -6   20.40    2.40
   2  10   6   21.60    2.50
  -3 -10  -6    3.50    1.60
  -3 -10  -6    1.30    1.10
   3 -10   6    2.10    1.40
  -3  10  -6    2.70    1.30
   3  10   6    1.50    1.40
   3  10   6    0.30    1.30
  -3  10  -6    3.20    1.10
   3  10   6    0.10    1.60
   3  10   6    1.50    1.30
  -3  10  -6    1.40    1.80
   4 -10   6   11.00    2.40
  -4 -10  -6   12.30    2.10
   4 -10   6    9.70    1.90
  -4 -10  -6   10.20    2.10
   4  10   6    9.30    1.90
   4  10   6    8.30    1.80
   4  10   6   11.70    2.40
  -4  10  -6   11.50    2.30
   4  10   6   10.70    2.10
  -5 -10  -6   26.50    3.20
   5 -10   6   32.50    3.80
   5  10   6   26.70    3.20
   5  10   6   22.40    3.30
  -5  10  -6   28.50    3.30
   4 -11  -6    1.20    1.70
  -4 -11   6    1.00    1.40
  -4  11   6    2.10    1.30
   4  11  -6    0.70    1.20
   4  11  -6    0.70    1.70
  -3 -11   6   15.90    2.40
   3 -11  -6   15.90    2.50
  -3  11   6   16.50    2.30
  -3  11   6   12.60    2.20
   3  11  -6   15.50    2.60
   3  11  -6   18.40    2.40
   2 -11  -6   31.10    3.30
  -2  11   6   25.60    2.70
   2  11  -6   33.50    2.90
   2  11  -6   32.20    3.20
  -2  11   6   34.00    3.20
  -2  11   6   28.20    2.40
   1 -11  -6  156.78    6.10
  -1 -11   6  144.59    5.80
  -1  11   6  135.99    5.70
  -1  11   6  139.99    5.30
   1  11  -6  149.29    5.70
   1  11  -6  151.68    5.80
  -1  11   6  150.78    5.80
   0 -11   6   11.90    1.90
   0 -11  -6   11.90    2.10
   0  11   6   11.80    1.90
   0  11  -6   11.40    2.00
   0  11   6   15.90    2.30
   0  11   6   12.40    2.10
   0  11  -6   12.90    2.00
   1 -11   6  103.69    4.70
   1 -11   6  112.89    4.60
  -1 -11  -6  103.39    4.90
   1  11   6  114.59    5.20
   1  11   6  107.99    4.80
   1  11   6  107.19    5.00
  -1  11  -6  103.19    4.60
  -1  11  -6  105.79    4.40
   2 -11   6  159.28    6.20
  -2 -11  -6  159.68    6.40
  -2  11  -6  167.98    6.10
  -2  11  -6  163.08    5.80
   2  11   6  167.28    6.60
   2  11   6  164.58    6.20
   2  11   6  173.38    6.40
   3 -11   6  171.28    6.80
  -3 -11  -6  172.98    6.80
   3  11   6  172.58    6.40
   3  11   6  185.88    7.10
   3  11   6  170.58    6.50
   3  11   6  168.98    6.50
  -4 -11  -6   19.70    2.80
   4 -11   6   17.10    2.90
   4  11   6   19.90    2.70
   4  11   6   15.40    2.40
   4  11   6   16.40    2.50
  -4  11  -6   11.20    2.20
   4  11   6   16.40    2.80
   4 -12  -6   19.30    3.10
  -4 -12   6   24.80    3.20
  -4  12   6   20.80    2.80
   4  12  -6   19.60    3.30
   4  12  -6   23.10    2.80
  -3 -12   6    8.10    2.00
   3 -12  -6    7.50    2.10
  -3  12   6    6.70    1.70
   3  12  -6    7.50    2.50
  -3  12   6    8.20    1.90
   3  12  -6    9.00    1.90
   2 -12  -6   11.10    2.20
  -2  12   6   14.00    2.30
   2  12  -6   10.80    2.50
  -2  12   6   15.50    2.10
   2  12  -6   11.60    2.00
  -2  12   6   10.70    2.00
   1 -12  -6    5.80    1.70
   1  12  -6    4.00    1.60
  -1  12   6    9.70    2.10
  -1  12   6    6.70    1.60
  -1  12   6    7.70    2.00
   1  12  -6    4.00    1.80
   0 -12   6    4.90    1.50
   0 -12  -6    5.60    1.70
   0  12  -6    4.80    1.70
   0  12   6    6.00    1.90
   0  12  -6    5.20    1.70
   0  12   6    7.10    1.70
   0  12   6    5.30    1.80
  -1 -12  -6    5.90    1.80
   1 -12   6    7.60    1.80
   1  12   6    6.70    1.70
  -1  12  -6    4.90    1.60
   1  12   6    6.20    1.80
   1  12   6    7.70    2.00
  -2 -12  -6   16.10    2.60
   2 -12   6   12.80    2.40
   2  12   6   16.30    2.60
  -2  12  -6   13.30    2.20
  -2  12  -6   11.90    2.00
   2  12   6   18.70    2.60
   2  12   6   14.10    2.50
  -3 -12  -6    4.60    1.80
   3 -12   6    5.70    2.00
   3  12   6    6.90    1.80
   3  12   6    5.00    2.20
   3  12   6    5.40    1.80
   3  12   6   13.80    2.30
  -3 -13   6   68.19    4.50
   3 -13  -6   73.49    5.00
   3  13  -6   61.99    4.80
  -3  13   6   69.29    4.40
   3  13  -6   69.59    4.50
   2 -13  -6    5.40    1.80
   2  13  -6    1.90    2.00
  -2  13   6    6.90    2.00
  -2  13   6    5.20    1.70
  -2  13   6    6.30    1.60
   2  13  -6    2.80    1.60
   1 -13  -6   44.60    3.80
   1  13  -6   45.70    3.70
  -1  13   6   40.20    3.60
  -1  13   6   40.40    3.30
  -1  13   6   46.20    3.60
   1  13  -6   46.00    3.80
   0 -13  -6   36.80    3.80
   0  13  -6   26.30    2.90
   0  13   6   37.40    3.70
   0  13  -6   29.10    3.00
   0  13   6   32.70    3.40
   0  13   6   28.10    3.00
  -1 -13  -6   56.09    4.10
   1 -13   6   62.79    4.00
  -1  13  -6   65.19    4.10
   1  13   6   62.59    4.30
  -1  13  -6   61.89    4.20
   1  13   6   70.19    4.40
   1  13   6   75.09    4.50
  -2 -13  -6   31.00    3.50
   2 -13   6   29.20    3.40
   2  13   6   39.70    3.40
  -2  13  -6   30.80    3.30
   2  13   6   28.50    3.30
  -2  13  -6   35.10    3.10
   2  13   6   31.60    3.40
   1 -14  -6    2.40    1.70
   1  14  -6    1.10    1.80
  -1  14   6    0.40    1.60
  -1  14   6    1.80    1.40
  -1  14   6    3.10    1.70
   0 -14  -6    5.90    1.90
   0  14   6    5.00    2.00
   0  14   6    6.80    1.90
   0  14   6    5.60    1.90
   0  14  -6    8.20    2.40
  -1 -14  -6    5.70    2.00
  -1  14  -6   10.00    2.40
  -1  14  -6    7.90    2.00
   1  14   6   11.50    2.40
   1  14   6   11.70    2.50
  -7   0   7   36.20    3.20
   7   0  -7   39.90    3.20
  -7   0   7   37.60    3.70
   6   0  -7    0.50    1.00
   6   0  -7    1.20    1.10
  -6   0   7   -1.10    1.10
   6   0  -7    0.00    0.90
  -6   0   7    0.10    1.20
   5   0  -7  223.88    6.20
  -5   0   7  206.98    6.60
  -5   0   7  209.58    5.90
  -5   0   7  212.18    6.60
  -4   0   7   -0.90    0.80
   4   0  -7    0.50    0.70
  -4   0   7    0.00    0.60
  -4   0   7    0.60    0.80
  -3   0   7  556.94   12.10
   3   0  -7  573.94   11.70
  -3   0   7  562.74   12.00
  -3   0   7  566.64   12.20
   2   0  -7   -0.10    0.40
  -2   0   7    0.10    0.50
  -2   0   7    0.50    0.70
  -1   0   7  315.57    6.60
  -1   0   7  316.77    7.00
  -1   0   7  317.77    6.60
   1   0  -7  321.77    6.30
  -1   0   7  323.57    6.70
   0   0   7    0.80    0.50
   0   0   7    1.30    0.60
   0   0  -7    0.90    0.50
   1   0   7 1410.76   26.20
  -1   0  -7 1375.46   26.90
   1   0   7 1413.26   26.20
   1   0   7 1414.76   26.70
  -2   0  -7   -1.00    0.70
   2   0   7   -0.20    0.70
   2   0   7    0.60    0.50
   2   0   7   -0.10    0.20
   2   0   7    0.00    0.50
  -3   0  -7    0.10    0.70
  -3   0  -7   -0.70    0.60
   3   0   7   -0.40    0.40
   3   0   7   -0.70    0.70
   3   0   7    0.00    0.50
  -4   0  -7   -0.50    1.00
   4   0   7    1.20    1.00
  -4   0  -7    0.70    1.00
   4   0   7    1.00    0.60
   4   0   7   -1.00    0.50
  -5   0  -7   74.19    3.80
   5   0   7   71.49    3.60
  -5   0  -7   69.39    3.80
   6   0   7    0.20    1.10
  -6   0  -7    0.60    1.30
   7   0   7   12.20    2.30
  -7   0  -7   16.10    2.50
   7   0   7   12.80    2.50
  -7  -1   7   57.89    4.10
  -7  -1   7   56.09    6.20
  -7   1   7   60.69    4.00
   7   1  -7   59.99    3.80
  -7   1   7   54.19    4.00
  -6  -1   7   18.50    2.50
  -6  -1   7   22.70    2.50
   6  -1  -7   22.90    2.40
   6   1  -7   23.20    2.30
  -6   1   7   19.00    2.40
  -6   1   7   20.40    2.50
   6   1  -7   22.30    2.40
   5  -1  -7    4.00    1.20
  -5  -1   7    1.70    1.10
   5  -1  -7    2.10    0.80
  -5  -1   7    4.40    1.10
  -5  -1   7    3.30    1.20
  -5   1   7    5.10    1.10
   5   1  -7    6.00    1.40
  -5   1   7    4.00    1.20
  -5   1   7    1.70    1.30
   5   1  -7    3.50    1.00
  -4  -1   7   21.60    1.90
  -4  -1   7   24.10    1.90
  -4  -1   7   23.10    1.70
   4  -1  -7   22.70    1.70
  -4   1   7   22.50    2.00
   4   1  -7   24.90    1.60
  -4   1   7   23.60    1.70
  -4   1   7   25.60    1.90
  -3  -1   7    4.70    0.90
   3  -1  -7    3.70    0.80
  -3  -1   7    3.90    0.90
  -3   1   7    4.50    0.90
   3   1  -7    4.60    0.70
  -3   1   7    2.90    0.80
  -3   1   7    4.30    1.10
   2  -1  -7  324.47    7.10
  -2  -1   7  334.57    7.40
  -2  -1   7  336.07    7.50
  -2   1   7  320.97    7.40
  -2   1   7  323.27    7.00
   2   1  -7  332.37    6.60
  -1  -1   7    4.20    0.60
   1  -1  -7    4.00    0.60
  -1  -1   7    5.50    0.90
  -1  -1   7    4.10    0.70
  -1   1   7    3.30    0.70
  -1   1   7    3.90    0.60
  -1   1   7    5.20    0.60
  -1   1   7    4.80    0.50
   0  -1   7 2289.17   42.20
   0  -1   7 2248.08   42.10
   0  -1  -7 2323.47   42.20
   0  -1   7 2184.88   42.20
   0   1   7 2258.67   42.20
   0   1   7 2275.77   42.00
   0   1   7 2240.98   42.20
   0   1   7 2266.97   42.20
   1  -1   7  423.66    9.00
  -1  -1  -7  423.76    9.10
   1  -1   7  427.96    8.90
   1  -1   7  430.06    8.50
  -1  -1  -7  424.36    9.10
   1   1   7  423.36    8.60
   1   1   7  448.86    9.10
   1   1   7  433.86    8.90
  -1   1  -7  427.06    9.20
   1   1   7  426.26    8.60
  -2  -1  -7  984.70   19.50
  -2  -1  -7 1013.40   19.70
   2  -1   7  981.40   19.20
   2  -1   7  986.40   19.70
   2   1   7  994.30   19.00
   2   1   7  984.70   18.60
   2   1   7  995.30   19.20
  -2   1  -7  984.80   19.90
   2   1   7  977.30   19.70
   3  -1   7    0.80    0.70
   3  -1   7    1.50    0.40
   3  -1   7    0.80    0.60
  -3  -1  -7    0.60    0.80
  -3  -1  -7    2.00    0.90
  -3   1  -7    2.20    1.00
   3   1   7    1.40    0.90
   3   1   7    0.40    0.50
   3   1   7    3.20    0.70
  -4  -1  -7   44.50    2.80
   4  -1   7   42.90    2.60
  -4  -1  -7   44.80    2.60
   4  -1   7   42.40    1.90
   4   1   7   47.30    2.00
   4   1   7   44.30    2.00
  -4   1  -7   42.60    2.60
   4   1   7   50.49    2.80
  -5  -1  -7   23.20    2.50
   5  -1   7   25.10    2.40
  -5  -1  -7   27.00    2.40
  -5   1  -7   26.30    2.70
   5   1   7   24.40    2.60
  -6  -1  -7  193.88    7.10
   6  -1   7  194.28    6.70
   6  -1   7  202.18    7.40
  -6  -1  -7  186.78    6.80
  -6   1  -7  186.78    7.00
   6   1   7  191.38    6.80
   7  -1   7   -2.00    1.20
   7  -1   7    0.10    1.70
  -7  -1  -7    0.90    1.40
  -7   1  -7    1.50    1.50
   7   1   7    1.10    1.50
  -7  -2   7    4.50    1.80
   7   2  -7    3.40    1.40
   7   2  -7    3.10    1.50
  -7   2   7    1.60    1.60
  -7   2   7    4.60    1.90
   6  -2  -7    3.90    1.30
  -6  -2   7    5.80    1.70
  -6  -2   7    4.30    1.30
  -6   2   7    4.20    1.70
  -6   2   7    3.70    1.40
   6   2  -7    3.30    1.40
  -5  -2   7    0.80    1.20
  -5  -2   7    0.30    0.90
  -5  -2   7    2.80    1.00
   5  -2  -7    2.00    1.00
   5   2  -7    1.70    1.10
  -5   2   7    0.70    1.00
  -5   2   7    2.20    1.30
   5   2  -7    2.80    0.90
  -5   2   7    1.90    0.90
   4  -2  -7  240.78    6.40
   4  -2  -7  232.48    5.60
  -4  -2   7  235.78    6.30
  -4  -2   7  246.68    6.80
  -4   2   7  234.28    6.40
   4   2  -7  220.98    5.80
   4   2  -7  243.78    6.80
  -4   2   7  231.68    6.80
  -4   2   7  239.68    6.20
   3  -2  -7  154.58    4.40
  -3  -2   7  163.98    4.80
  -3  -2   7  158.68    4.50
  -3   2   7  157.18    4.40
  -3   2   7  162.68    4.90
   3   2  -7  151.58    4.70
  -3   2   7  152.28    4.30
   3   2  -7  159.48    3.90
   2  -2  -7  393.16    8.50
  -2  -2   7  385.46    8.70
  -2  -2   7  397.56    8.70
   2   2  -7  381.36    7.60
  -2   2   7  393.16    7.60
  -2   2   7  394.46    8.10
  -2   2   7  391.66    8.60
  -1  -2   7   48.90    2.00
  -1  -2   7   49.80    2.00
   1  -2  -7   48.90    1.90
  -1  -2   7   46.50    1.70
  -1   2   7   47.30    1.20
  -1   2   7   45.10    1.90
  -1   2   7   45.40    1.70
  -1   2   7   45.80    1.90
  -1   2   7   48.90    1.40
   0  -2   7  139.89    3.20
   0  -2   7  139.29    3.50
   0  -2   7  139.29    3.60
   0  -2  -7  137.59    3.60
   0   2  -7  130.29    3.50
   0   2   7  138.89    3.60
   0   2   7  140.99    3.60
   0   2   7  139.29    3.30
   0   2   7  133.19    3.50
  -1  -2  -7  157.58    4.20
   1  -2   7  151.78    4.10
  -1  -2  -7  167.58    4.10
   1  -2   7  158.48    4.00
   1  -2   7  160.08    3.70
  -1  -2  -7  158.98    3.70
   1   2   7  155.18    3.90
  -1   2  -7  157.88    3.20
   1   2   7  153.98    4.00
   1   2   7  158.28    3.80
   1   2   7  152.08    4.00
  -1   2  -7  149.29    4.10
   2  -2   7   -0.50    0.70
   2  -2   7    0.70    0.50
  -2  -2  -7   -0.70    0.70
  -2  -2  -7    0.50    0.60
   2   2   7   -0.60    0.50
  -2   2  -7    0.30    0.80
   2   2   7    0.20    0.80
   2   2   7   -0.10    0.40
   2   2   7    0.80    0.70
   3  -2   7  213.88    5.30
  -3  -2  -7  214.78    5.70
  -3  -2  -7  214.18    5.80
   3  -2   7  211.18    5.80
   3   2   7  216.38    4.60
  -3   2  -7  211.08    6.10
   3   2   7  206.18    5.90
  -3   2  -7  217.68    4.40
   3   2   7  217.48    5.40
   3   2   7  214.58    5.20
  -4  -2  -7    9.00    1.60
  -4  -2  -7    8.60    1.40
   4  -2   7    9.70    1.10
   4  -2   7   11.40    1.60
   4   2   7    9.50    1.10
  -4   2  -7    7.20    1.50
   4   2   7    9.60    1.30
   4   2   7    8.20    1.50
   5  -2   7    2.70    1.30
  -5  -2  -7    2.00    1.30
   5  -2   7    6.60    1.70
  -5  -2  -7    6.90    1.50
  -5   2  -7    4.80    1.50
   5   2   7    0.90    1.20
  -6  -2  -7    0.60    1.30
   6  -2   7    2.20    1.70
   6  -2   7    1.80    1.30
  -6  -2  -7    2.10    1.30
  -6   2  -7    0.60    1.30
   6   2   7    0.40    1.30
  -7  -2  -7   24.40    3.20
   7  -2   7   22.30    2.80
   7  -2   7   21.80    3.10
  -7   2  -7   23.60    3.10
   7   2   7   20.40    2.80
  -7  -3   7    1.90    1.60
   7  -3  -7    5.40    1.90
   7   3  -7    2.40    1.50
   7   3  -7    2.90    1.40
  -7   3   7    3.40    1.80
  -6  -3   7   83.59    4.50
   6  -3  -7   87.59    4.20
   6   3  -7   78.59    4.20
  -6   3   7   80.09    4.50
  -5  -3   7    0.50    1.10
   5  -3  -7    0.40    1.00
  -5  -3   7    0.00    0.90
  -5   3   7    1.00    1.00
  -5   3   7    0.30    1.20
  -5   3   7    0.30    0.80
   5   3  -7    1.10    1.20
  -4  -3   7  560.74   13.70
  -4  -3   7  609.44   13.30
   4  -3  -7  630.54   13.70
  -4   3   7  625.74   13.20
  -4   3   7  594.94   13.20
   4   3  -7  592.34   13.80
  -4   3   7  619.84   14.10
   3  -3  -7    0.80    0.70
   3  -3  -7    1.40    0.40
  -3  -3   7   -0.50    0.60
  -3  -3   7    1.30    0.80
  -3   3   7    0.60    0.90
  -3   3   7    0.50    0.70
   3   3  -7    0.00    0.80
  -3   3   7    0.80    0.70
  -2  -3   7    0.60    0.70
   2  -3  -7    0.30    0.70
  -2  -3   7    0.60    0.70
  -2   3   7    1.00    0.70
   2   3  -7    1.80    0.90
  -2   3   7    1.30    0.80
  -2   3   7    1.40    0.40
  -1  -3   7   10.60    1.10
  -1  -3   7   10.10    0.90
  -1  -3   7   12.00    0.60
  -1  -3   7   11.40    1.20
   1  -3  -7   10.70    1.10
  -1   3   7   10.60    1.20
  -1   3   7   10.60    1.00
   1   3  -7   13.90    1.20
  -1   3   7   10.70    1.20
  -1   3   7   11.20    0.60
   0  -3   7   51.69    2.00
   0  -3  -7   48.70    1.20
   0  -3   7   49.60    1.70
   0  -3   7   48.30    2.00
   0  -3  -7   47.30    2.10
   0  -3   7   49.80    2.00
   0   3   7   47.50    1.70
   0   3  -7   48.90    1.80
   0   3   7   47.50    2.10
   0   3   7   47.30    2.00
   0   3  -7   49.60    1.90
   0   3   7   47.10    2.00
  -1  -3  -7   60.59    2.00
   1  -3   7   64.09    2.40
   1  -3   7   64.39    2.40
  -1  -3  -7   62.79    2.50
   1  -3   7   60.39    2.40
   1   3   7   64.49    2.30
  -1   3  -7   63.29    2.40
   1   3   7   67.49    2.30
  -1   3  -7   64.89    1.70
   1   3   7   67.29    2.40
   1   3   7   67.09    2.50
  -2  -3  -7  173.08    5.10
   2  -3   7  181.38    4.90
   2  -3   7  185.88    4.80
  -2  -3  -7  174.18    4.70
  -2  -3  -7  192.18    4.80
   2  -3   7  189.58    5.20
  -2   3  -7  176.78    5.10
   2   3   7  187.68    4.70
   2   3   7  191.18    5.10
   2   3   7  185.78    4.50
   2   3   7  181.38    4.80
  -3  -3  -7  134.19    4.30
   3  -3   7  133.49    3.90
   3  -3   7  128.29    4.20
   3  -3   7  133.99    4.60
  -3  -3  -7  133.89    4.10
   3   3   7  127.09    3.40
   3   3   7  139.99    4.10
  -3   3  -7  128.99    2.90
  -3   3  -7  139.49    3.20
  -3   3  -7  141.89    4.70
   3   3   7  125.19    4.40
   3   3   7  133.39    3.80
  -4  -3  -7  362.46    9.00
   4  -3   7  328.47    9.30
   4  -3   7  355.36    8.70
  -4  -3  -7  344.37    8.60
   4  -3   7  346.67    8.10
  -4   3  -7  327.67    9.20
   4   3   7  354.16    8.40
   4   3   7  336.17    7.90
   4   3   7  342.97    9.00
   5  -3   7    0.20    1.30
  -5  -3  -7    3.10    1.20
   5  -3   7    1.60    1.10
  -5  -3  -7    1.80    1.20
  -5   3  -7    3.40    1.50
   5   3   7    1.50    1.10
   5   3   7    1.70    1.30
   6  -3   7   47.60    3.80
  -6  -3  -7   53.59    3.70
   6  -3   7   53.39    3.30
  -6   3  -7   54.39    3.90
   6   3   7   57.59    3.80
   7  -3   7    1.00    1.70
  -7  -3  -7    2.50    1.80
  -7   3  -7    0.30    1.50
   7   3   7    2.50    1.80
   7  -4  -7    5.60    1.80
  -7  -4   7    3.40    1.90
   7   4  -7    6.20    1.80
  -7   4   7    9.90    2.30
   7   4  -7    4.80    1.90
   6  -4  -7    6.00    1.60
  -6  -4   7    3.90    1.70
   6   4  -7    6.70    1.90
  -6   4   7    6.30    1.90
   5  -4  -7    7.00    1.60
  -5  -4   7    9.70    1.90
  -5   4   7    8.80    1.40
  -5   4   7    9.50    1.90
   5   4  -7    6.60    1.70
   4  -4  -7  148.99    5.00
  -4  -4   7  136.69    5.10
   4   4  -7  147.59    5.20
  -4   4   7  137.29    5.20
  -4   4   7  146.39    4.60
  -3  -4   7  220.58    6.40
   3  -4  -7  220.78    6.20
  -3  -4   7  233.08    6.20
  -3   4   7  218.98    6.00
  -3   4   7  233.98    6.60
   3   4  -7  229.68    6.50
   2  -4  -7  778.92   16.20
  -2  -4   7  787.82   16.20
  -2   4   7  754.72   16.10
  -2   4   7  798.42   15.30
   2   4  -7  779.82   16.30
  -2   4   7  756.82   16.00
  -1  -4   7 1337.67   26.50
  -1  -4   7 1377.76   25.50
   1  -4  -7 1348.97   26.60
  -1  -4   7 1393.56   26.20
   1   4  -7 1367.06   26.50
  -1   4   7 1352.86   26.60
  -1   4   7 1297.47   26.50
  -1   4   7 1366.66   26.20
  -1   4   7 1372.56   25.10
   1   4  -7 1373.76   25.70
   0  -4   7    6.00    0.80
   0  -4  -7    5.70    0.50
   0  -4   7    3.40    0.80
   0  -4  -7    4.30    0.90
   0  -4   7    5.50    1.00
   0   4   7    6.10    1.00
   0   4   7    4.60    0.90
   0   4   7    5.10    1.10
   0   4  -7    5.00    0.80
   0   4   7    4.80    0.70
   0   4  -7    6.10    0.80
   1  -4   7  502.45   10.70
   1  -4   7  499.45   10.60
   1  -4   7  498.45   10.60
  -1  -4  -7  494.85   11.00
  -1  -4  -7  501.15   10.10
   1   4   7  507.05   10.50
  -1   4  -7  473.05   10.60
   1   4   7  491.95   10.80
   1   4   7  513.25   10.70
  -1   4  -7  503.75    9.90
   1   4   7  485.45   10.50
  -2  -4  -7  257.37    6.30
  -2  -4  -7  266.17    6.90
  -2  -4  -7  257.57    6.10
   2  -4   7  262.87    6.40
   2  -4   7  264.07    6.40
   2  -4   7  260.87    6.80
   2   4   7  256.27    6.30
  -2   4  -7  256.97    6.70
   2   4   7  258.57    6.60
  -2   4  -7  262.67    5.10
   2   4   7  263.47    6.20
   2   4   7  264.07    6.60
   3  -4   7   33.30    2.00
   3  -4   7   31.30    2.20
  -3  -4  -7   37.60    2.20
   3  -4   7   35.60    2.00
  -3  -4  -7   33.60    1.90
   3   4   7   31.70    2.20
  -3   4  -7   36.30    2.40
  -3   4  -7   31.60    1.40
   3   4   7   31.90    2.20
   3   4   7   33.40    1.70
   3   4   7   31.80    1.90
  -3   4  -7   34.40    1.50
   4  -4   7   27.20    1.90
  -4  -4  -7   23.70    1.90
  -4  -4  -7   30.10    2.30
   4  -4   7   27.70    2.60
   4  -4   7   27.40    2.20
   4   4   7   27.10    2.50
   4   4   7   30.40    1.90
   4   4   7   24.40    2.20
  -4   4  -7   29.90    2.60
  -5  -4  -7   60.79    3.60
  -5  -4  -7   60.79    3.60
   5  -4   7   57.79    3.70
   5  -4   7   62.59    3.30
  -5   4  -7   61.09    3.80
   5   4   7   62.99    3.70
   5   4   7   56.29    3.20
   6  -4   7   31.10    2.80
  -6  -4  -7   34.70    3.20
   6  -4   7   42.60    4.10
  -6   4  -7   34.90    3.60
   6   4   7   36.00    3.60
  -7  -4  -7   -2.00    1.60
   7  -4   7    0.90    1.90
  -7   4  -7    1.70    1.80
   7   4   7    4.60    1.90
  -7  -5   7   17.00    2.80
   7  -5  -7   15.70    2.50
   7   5  -7   13.20    2.60
  -7   5   7   16.00    2.90
   6  -5  -7   36.70    3.10
  -6  -5   7   30.30    3.30
   6   5  -7   33.50    3.30
  -6   5   7   30.20    3.30
  -5  -5   7   83.89    4.30
   5  -5  -7   82.79    4.10
  -5   5   7   83.39    4.40
  -5   5   7   80.79    3.50
   5   5  -7   79.99    4.10
  -4  -5   7    0.40    1.10
   4  -5  -7   -0.20    1.00
  -4   5   7    0.00    1.20
  -4   5   7   -0.40    0.80
   4   5  -7    2.30    1.20
  -3  -5   7    2.80    1.10
   3  -5  -7    1.90    1.10
  -3   5   7    3.00    0.60
  -3   5   7    2.50    1.10
   3   5  -7    3.10    1.20
  -3   5   7    2.70    1.00
  -3   5   7    4.60    1.10
  -2  -5   7  174.08    4.20
   2  -5  -7  174.18    5.20
  -2   5   7  170.58    5.10
  -2   5   7  176.38    5.20
   2   5  -7  178.38    5.30
  -2   5   7  177.38    4.50
  -1  -5   7    0.20    0.70
  -1  -5   7    0.00    0.40
   1  -5  -7   -0.20    0.70
  -1   5   7    0.10    0.80
   1   5  -7   -0.20    0.70
   1   5  -7   -0.10    0.40
  -1   5   7   -0.20    0.60
  -1   5   7   -0.10    0.30
  -1   5   7   -0.40    0.80
   0  -5  -7   88.39    3.30
   0  -5   7   95.89    3.20
   0  -5   7   97.79    3.20
   0  -5   7   99.49    3.00
   0   5  -7  100.69    3.10
   0   5   7   95.49    3.20
   0   5  -7   95.09    2.80
   0   5   7   92.39    3.30
   0   5   7   94.39    2.70
   0   5   7   92.39    3.40
   1  -5   7   31.20    1.80
  -1  -5  -7   38.10    1.60
   1  -5   7   35.90    2.00
   1  -5   7   34.40    1.90
   1   5   7   35.20    2.20
   1   5   7   31.70    1.90
   1   5   7   33.30    1.80
  -1   5  -7   33.50    1.80
   1   5   7   31.30    1.90
  -1   5  -7   33.10    1.60
  -2  -5  -7   32.40    1.70
   2  -5   7   32.10    2.00
   2  -5   7   34.30    2.00
  -2  -5  -7   32.00    1.80
  -2  -5  -7   34.50    2.30
   2  -5   7   32.10    2.10
   2   5   7   32.90    2.00
   2   5   7   32.40    1.90
   2   5   7   30.60    2.20
  -2   5  -7   35.60    1.30
   2   5   7   32.70    2.00
  -2   5  -7   33.40    2.10
  -2   5  -7   33.70    1.80
   3  -5   7  268.67    6.80
  -3  -5  -7  247.58    7.30
  -3  -5  -7  263.07    6.40
   3  -5   7  264.37    6.80
  -3  -5  -7  271.77    7.00
   3  -5   7  241.58    7.30
   3   5   7  262.37    6.70
  -3   5  -7  271.77    7.50
  -3   5  -7  262.17    6.00
   3   5   7  266.97    7.10
  -3   5  -7  269.47    6.10
   3   5   7  254.47    7.20
   3   5   7  260.67    6.50
   4  -5   7   38.20    3.00
   4  -5   7   46.70    2.50
  -4  -5  -7   33.90    2.60
  -4  -5  -7   39.40    2.50
   4  -5   7   40.60    2.50
   4   5   7   43.10    2.80
  -4   5  -7   42.00    3.00
   4   5   7   36.10    2.70
   4   5   7   42.10    2.30
  -5  -5  -7   40.80    3.10
   5  -5   7   47.00    3.60
   5  -5   7   49.40    2.90
  -5   5  -7   40.80    3.40
   5   5   7   47.40    3.40
   5   5   7   44.10    3.10
  -6  -5  -7   -0.80    1.20
   6  -5   7    2.10    1.70
  -6   5  -7    2.50    1.60
   6   5   7    1.30    1.60
  -6  -6   7    1.60    1.40
   6  -6  -7    4.40    1.70
  -6   6   7    4.80    1.80
   6   6  -7    3.30    1.70
   5  -6  -7   85.79    4.40
  -5  -6   7   80.79    4.40
  -5   6   7   83.69    3.80
   5   6  -7   89.09    4.50
  -5   6   7   85.09    4.60
   4  -6  -7   13.40    2.00
  -4  -6   7    7.70    1.60
  -4   6   7    9.10    1.80
   4   6  -7   10.40    1.90
  -4   6   7    7.00    1.40
  -3  -6   7   -0.20    0.90
   3  -6  -7    1.30    1.10
  -3   6   7   -1.00    0.40
  -3   6   7   -0.40    0.80
  -3   6   7    0.00    0.80
   3   6  -7   -1.50    0.90
  -3   6   7    2.20    1.00
  -2  -6   7   57.99    2.10
   2   6  -7   56.29    2.90
  -2   6   7   61.89    2.90
  -2   6   7   61.59    2.90
  -2   6   7   59.49    2.40
  -1  -6   7 1832.42   36.40
   1  -6  -7 1829.62   36.70
  -1  -6   7 1894.61   35.60
  -1   6   7 1924.31   34.80
   1   6  -7 1862.41   36.40
  -1   6   7 1867.31   36.60
  -1   6   7 1892.01   36.20
  -1   6   7 1853.51   36.50
   1   6  -7 1943.21   35.10
   0  -6  -7  307.97    8.00
   0  -6   7  326.67    7.40
   0  -6   7  320.57    7.70
   0   6  -7  328.97    7.50
   0   6   7  308.77    7.80
   0   6   7  319.97    7.70
   0   6   7  320.87    6.90
   0   6   7  304.47    7.90
   0   6  -7  311.87    7.00
   1  -6   7   22.70    1.80
  -1  -6  -7   21.80    1.90
  -1  -6  -7   23.20    1.40
   1  -6   7   24.50    1.80
   1  -6   7   23.80    1.70
   1   6   7   24.50    1.90
  -1   6  -7   24.80    1.70
  -1   6  -7   26.20    1.60
   1   6   7   23.00    1.60
   1   6   7   26.80    1.90
   1   6   7   27.70    2.10
   2  -6   7  589.04   12.70
  -2  -6  -7  580.74   13.50
  -2  -6  -7  576.24   12.60
  -2  -6  -7  587.94   12.10
   2  -6   7  608.64   13.00
   2  -6   7  585.14   13.30
   2   6   7  588.04   12.80
  -2   6  -7  569.84   11.70
  -2   6  -7  581.24   13.10
   2   6   7  597.04   12.90
  -2   6  -7  594.44   12.60
   2   6   7  587.04   13.20
   2   6   7  572.24   12.90
   3  -6   7  203.98    5.90
   3  -6   7  199.78    5.70
  -3  -6  -7  209.28    6.00
   3  -6   7  202.98    6.50
  -3  -6  -7  180.78    6.20
   3   6   7  213.48    6.30
   3   6   7  203.58    5.70
  -3   6  -7  197.48    5.20
  -3   6  -7  198.18    6.30
   3   6   7  190.18    6.10
   3   6   7  207.28    5.80
  -3   6  -7  206.28    5.20
   4  -6   7   22.50    2.10
   4  -6   7   19.40    2.00
   4  -6   7   24.10    2.70
  -4  -6  -7   20.10    2.20
  -4   6  -7   22.10    2.50
   4   6   7   22.40    2.10
   4   6   7   20.90    2.40
   4   6   7   19.70    2.40
  -5  -6  -7    0.60    1.20
   5  -6   7   -0.10    1.40
   5   6   7   -2.20    1.30
  -5   6  -7   -0.90    1.20
   5   6   7   -1.40    1.10
   6  -6   7   -0.90    1.30
  -6  -6  -7    0.80    1.40
  -6   6  -7    1.70    1.60
   6   6   7    0.20    1.50
   6  -7  -7  134.69    6.10
  -6  -7   7  129.09    6.20
   6   7  -7  125.49    6.00
  -6   7   7  123.49    6.10
  -5  -7   7    1.50    1.40
   5  -7  -7    2.10    1.40
   5   7  -7    1.30    1.40
  -5   7   7    0.80    1.30
  -4  -7   7   17.10    2.20
   4  -7  -7   12.00    1.90
   4   7  -7   13.60    2.10
  -4   7   7   15.30    2.40
  -4   7   7   14.50    1.90
  -3  -7   7  120.39    4.70
   3  -7  -7  120.09    4.80
  -3   7   7  117.49    3.50
  -3   7   7  112.09    4.30
  -3   7   7  113.79    4.60
  -3   7   7  112.09    4.30
   3   7  -7  115.09    4.70
  -2  -7   7  841.42   16.70
   2  -7  -7  820.62   18.10
  -2   7   7  845.72   17.90
   2   7  -7  814.32   17.90
  -2   7   7  808.32   17.80
  -2   7   7  833.92   17.10
  -1  -7   7  110.49    3.90
   1  -7  -7  106.39    4.10
  -1  -7   7  109.69    3.40
  -1   7   7  104.09    3.70
  -1   7   7   95.99    3.90
  -1   7   7  107.19    4.00
   1   7  -7  107.79    3.90
   0  -7   7  119.49    4.00
   0  -7  -7  112.49    4.30
   0  -7   7  117.69    3.80
   0   7  -7  112.29    3.30
   0   7   7  109.69    4.20
   0   7   7  116.29    4.20
   0   7  -7  109.99    3.80
   0   7   7  111.19    4.00
   0   7   7  115.09    3.30
   1  -7   7    3.20    0.90
  -1  -7  -7    3.20    0.80
   1  -7   7    2.40    1.00
  -1  -7  -7    3.00    1.10
   1  -7   7    2.90    1.00
   1   7   7    4.70    1.20
   1   7   7    3.60    0.90
  -1   7  -7    3.50    0.90
  -1   7  -7    4.30    1.10
   1   7   7    2.90    1.10
  -1   7  -7    2.40    0.90
   1   7   7    5.00    1.20
   2  -7   7  166.38    4.90
  -2  -7  -7  170.78    5.70
   2  -7   7  163.78    5.40
   2  -7   7  172.68    5.30
  -2  -7  -7  166.98    4.90
  -2   7  -7  161.58    5.00
   2   7   7  166.78    5.20
   2   7   7  167.08    5.20
  -2   7  -7  155.68    4.50
   2   7   7  169.98    5.60
   2   7   7  158.28    5.10
  -2   7  -7  165.28    5.20
   3  -7   7   79.69    3.30
  -3  -7  -7   82.99    4.00
  -3  -7  -7   85.79    3.60
   3  -7   7   85.29    3.70
   3  -7   7   77.39    3.90
   3   7   7   83.79    3.50
   3   7   7   88.49    3.70
   3   7   7   78.59    3.70
   3   7   7   83.59    3.90
  -3   7  -7   83.39    3.20
  -3   7  -7   84.99    3.10
  -3   7  -7   85.29    3.90
   4  -7   7  257.07    7.00
   4  -7   7  251.57    8.20
   4  -7   7  251.37    7.30
  -4  -7  -7  261.17    7.70
  -4   7  -7  264.97    8.10
   4   7   7  242.78    7.10
   4   7   7  252.77    9.10
   4   7   7  244.78    7.80
   4   7   7  250.17    7.80
  -5  -7  -7   33.50    3.30
   5  -7   7   28.30    3.30
   5   7   7   34.00    3.10
   5   7   7   33.90    3.40
  -5   7  -7   41.10    3.40
  -6  -7  -7   29.30    3.30
   6  -7   7   32.40    3.70
   6   7   7   25.10    3.20
  -6   7  -7   30.90    3.80
   6  -8  -7   44.10    4.30
  -6  -8   7   38.50    3.90
   6   8  -7   35.40    3.80
  -6   8   7   46.60    4.50
  -5  -8   7    4.70    1.80
   5  -8  -7    4.70    1.80
  -5   8   7    2.20    1.50
   5   8  -7    5.60    2.00
  -4  -8   7   93.19    4.60
   4  -8  -7   85.79    4.50
   4   8  -7   93.69    4.70
  -4   8   7   88.69    4.00
  -4   8   7   92.39    4.50
   3  -8  -7   16.70    2.30
  -3  -8   7   15.80    2.10
  -3   8   7   18.50    2.10
  -3   8   7   16.20    2.00
   3   8  -7   14.00    2.00
   2  -8  -7  296.17    8.50
  -2  -8   7  305.27    7.30
  -2   8   7  297.77    7.50
  -2   8   7  284.47    8.10
   2   8  -7  302.17    8.30
  -2   8   7  284.77    8.10
   1  -8  -7   43.70    2.80
  -1  -8   7   36.30    2.10
  -1   8   7   31.40    2.40
   1   8  -7   36.30    2.50
  -1   8   7   34.70    2.30
  -1   8   7   36.70    2.60
   0  -8  -7  254.17    7.40
   0  -8   7  264.67    7.00
   0  -8   7  251.77    6.80
   0   8   7  265.07    6.20
   0   8  -7  266.67    7.20
   0   8   7  262.27    7.40
   0   8  -7  243.88    6.80
   0   8   7  260.47    7.10
   0   8  -7  244.88    6.00
   0   8   7  250.77    7.20
   1  -8   7  368.46    8.60
  -1  -8  -7  346.57    8.10
  -1  -8  -7  328.97    9.10
   1  -8   7  338.47    8.80
   1  -8   7  346.67    8.80
  -1   8  -7  323.87    8.60
   1   8   7  349.27    9.00
  -1   8  -7  345.47    8.20
   1   8   7  341.47    8.30
   1   8   7  347.67    8.90
  -1   8  -7  327.17    8.10
   1   8   7  339.97    9.10
   2  -8   7   18.50    2.10
  -2  -8  -7   17.20    1.80
   2  -8   7   20.60    1.80
   2  -8   7   16.80    2.00
  -2  -8  -7   24.50    2.60
   2   8   7   15.20    1.80
  -2   8  -7   19.70    1.90
   2   8   7   17.00    2.10
   2   8   7   23.50    2.20
  -2   8  -7   23.30    2.20
   2   8   7   17.80    2.00
  -3  -8  -7   41.40    2.60
   3  -8   7   39.50    2.70
   3  -8   7   37.60    2.30
   3  -8   7   35.10    2.90
  -3  -8  -7   38.00    2.90
   3   8   7   33.80    2.80
  -3   8  -7   35.70    2.70
   3   8   7   33.50    2.50
  -3   8  -7   39.10    2.30
   3   8   7   36.00    2.60
   3   8   7   36.00    2.70
  -3   8  -7   35.90    2.30
   4  -8   7   12.70    2.30
  -4  -8  -7   10.50    1.80
   4  -8   7   11.70    1.80
  -4   8  -7   10.40    2.00
   4   8   7    7.70    1.80
   4   8   7    9.90    1.90
   4   8   7   12.60    2.30
   4   8   7   13.00    1.90
   5  -8   7    4.40    2.00
  -5  -8  -7    2.20    1.50
   5   8   7    2.50    1.70
   5   8   7    2.90    1.80
  -5   8  -7    3.40    1.80
  -6  -8  -7   -1.40    1.40
   6  -8   7   -0.70    1.80
   6   8   7   -1.90    1.90
   6   8   7    0.30    1.70
  -6   8  -7    1.20    1.80
   5  -9  -7   36.60    3.70
  -5  -9   7   40.30    4.00
   5   9  -7   33.90    3.70
  -5   9   7   38.90    3.50
   4  -9  -7   40.00    3.40
  -4  -9   7   39.10    3.30
   4   9  -7   39.50    2.80
  -4   9   7   37.60    3.10
  -4   9   7   42.80    3.00
   4   9  -7   32.20    3.30
  -4   9   7   39.50    2.90
   3  -9  -7   78.09    4.20
  -3  -9   7   73.09    4.00
   3   9  -7   73.89    3.60
  -3   9   7   73.29    3.70
   3   9  -7   71.69    4.10
  -3   9   7   71.39    3.70
   2  -9  -7   13.40    2.20
  -2   9   7   16.50    2.20
  -2   9   7   14.90    1.80
  -2   9   7   17.30    2.20
   2   9  -7   10.70    1.90
   2   9  -7   15.00    2.00
   1  -9  -7    8.60    1.70
  -1  -9   7    9.90    1.40
  -1   9   7   11.00    1.80
   1   9  -7   10.00    1.60
  -1   9   7   10.20    1.60
   1   9  -7   12.50    1.90
  -1   9   7   12.50    2.00
   0  -9   7    4.70    1.20
   0  -9   7    5.20    1.30
   0  -9  -7    3.90    1.40
   0   9   7    2.00    1.10
   0   9  -7    3.30    1.20
   0   9   7    4.30    1.20
   0   9   7    4.40    1.50
   0   9  -7    2.40    1.20
  -1  -9  -7   29.40    2.60
   1  -9   7   35.10    2.30
   1  -9   7   29.90    2.30
  -1  -9  -7   31.30    2.00
  -1   9  -7   32.90    2.00
   1   9   7   31.50    2.60
  -1   9  -7   29.90    2.20
   1   9   7   36.20    2.90
   1   9   7   33.40    2.60
  -1   9  -7   30.90    2.40
   2  -9   7    2.40    1.00
  -2  -9  -7    1.80    0.90
  -2  -9  -7    1.90    1.30
   2  -9   7    2.20    1.30
   2  -9   7    2.60    1.20
  -2   9  -7    3.60    1.20
   2   9   7    1.40    1.20
  -2   9  -7    3.20    1.20
   2   9   7    3.00    1.60
   2   9   7    1.80    1.20
   2   9   7    1.60    1.10
  -3  -9  -7  127.79    4.80
   3  -9   7  118.49    5.20
   3  -9   7  123.29    5.00
  -3  -9  -7  117.19    5.20
   3   9   7  120.39    5.00
  -3   9  -7  125.89    4.40
   3   9   7  129.79    5.00
   3   9   7  118.19    4.80
  -3   9  -7  127.29    5.00
   3   9   7  121.19    5.30
   4  -9   7   71.29    4.50
   4  -9   7   73.69    4.00
  -4  -9  -7   85.39    4.10
   4   9   7   73.39    4.20
   4   9   7   75.09    3.90
   4   9   7   78.89    4.50
   4   9   7   73.09    4.20
  -4   9  -7   79.99    4.40
   5  -9   7   36.90    4.00
  -5  -9  -7   28.60    3.20
   5   9   7   39.30    3.80
   5   9   7   33.20    3.50
  -5   9  -7   39.00    4.00
   5 -10  -7   11.80    2.60
  -5 -10   7   13.00    2.60
   5  10  -7   10.70    2.70
  -4 -10   7    3.00    1.40
   4 -10  -7    0.90    1.60
   4  10  -7    1.60    1.20
   4  10  -7    1.60    1.80
  -4  10   7   -0.30    1.10
  -4  10   7    0.90    1.10
  -3 -10   7   65.09    4.00
   3 -10  -7   71.19    4.30
   3  10  -7   70.59    3.70
   3  10  -7   62.89    3.90
  -3  10   7   62.39    3.70
  -3  10   7   65.89    3.70
   2 -10  -7   13.60    2.20
   2  10  -7   15.40    2.10
  -2  10   7   13.80    2.10
  -2  10   7   14.80    2.20
  -2  10   7   12.60    1.70
   2  10  -7   12.70    2.00
  -1 -10   7   65.79    3.10
   1 -10  -7   67.19    3.90
  -1  10   7   63.49    3.40
   1  10  -7   61.19    3.50
   1  10  -7   66.09    3.70
  -1  10   7   65.19    3.70
  -1  10   7   65.59    3.70
   0 -10   7   45.50    2.80
   0 -10   7   49.30    2.80
   0 -10  -7   45.00    3.20
   0  10  -7   51.69    3.20
   0  10   7   42.00    3.10
   0  10   7   42.80    3.20
   0  10   7   46.30    3.00
   0  10  -7   41.90    2.90
   1 -10   7  124.89    4.90
  -1 -10  -7  120.69    5.20
   1 -10   7  124.09    4.60
  -1  10  -7  129.69    4.60
   1  10   7  130.49    5.00
  -1  10  -7  127.39    4.90
   1  10   7  119.19    5.10
   1  10   7  124.59    5.00
   1  10   7  128.49    5.20
   2 -10   7   22.00    2.50
  -2 -10  -7   20.30    3.20
  -2 -10  -7   20.60    2.80
   2 -10   7   23.90    2.90
   2  10   7   21.30    2.30
   2  10   7   23.10    2.50
   2  10   7   20.80    2.40
  -2  10  -7   20.60    2.20
   2  10   7   12.50    2.20
  -2  10  -7   18.20    2.10
   3 -10   7  138.49    5.90
  -3 -10  -7  145.89    6.00
  -3 -10  -7  140.09    5.30
   3 -10   7  141.09    5.60
   3  10   7  147.89    5.70
   3  10   7  150.78    5.70
  -3  10  -7  135.89    4.90
  -3  10  -7  142.89    5.50
   3  10   7  135.89    5.50
   3  10   7  129.59    5.80
  -4 -10  -7    3.90    1.50
  -4 -10  -7    4.20    1.70
   4 -10   7    2.60    1.50
   4 -10   7    2.80    1.60
   4  10   7    6.70    1.80
  -4  10  -7    3.10    1.50
   4  10   7    3.30    1.70
   4  10   7    5.40    2.00
   4  10   7    4.50    1.60
  -5 -10  -7   16.90    2.60
   5 -10   7   16.80    2.90
  -5  10  -7   21.90    3.20
   5  10   7   21.70    3.00
   5  10   7   23.00    3.20
  -4 -11   7    1.50    1.50
   4 -11  -7    1.10    1.60
  -4  11   7    0.50    1.20
   4  11  -7   -0.30    1.20
   4  11  -7   -0.30    1.90
   3 -11  -7   55.49    4.00
  -3 -11   7   43.60    3.50
  -3  11   7   45.30    3.30
  -3  11   7   52.39    3.50
   3  11  -7   46.20    3.30
   3  11  -7   49.00    4.00
   2 -11  -7    1.30    1.40
  -2  11   7    0.90    1.20
   2  11  -7    0.30    1.10
  -2  11   7   -0.10    1.00
   2  11  -7   -0.90    1.40
  -2  11   7   -1.30    1.10
   1 -11  -7   -0.60    1.20
  -1  11   7    0.80    1.20
   1  11  -7    0.20    1.10
  -1  11   7    0.40    1.00
  -1  11   7    2.00    1.30
   1  11  -7    0.50    1.40
   0 -11   7   23.60    2.40
   0 -11  -7   27.40    3.00
   0  11   7   20.10    2.30
   0  11   7   27.50    2.90
   0  11   7   20.00    2.50
   0  11  -7   27.70    2.70
   0  11  -7   22.20    2.50
   1 -11   7   17.20    2.20
  -1 -11  -7   18.30    2.50
   1 -11   7   20.20    2.20
   1  11   7   22.50    2.60
   1  11   7   18.40    2.40
   1  11   7   16.70    2.40
  -1  11  -7   17.20    2.20
   2 -11   7    3.00    1.40
  -2 -11  -7   -0.50    1.20
   2  11   7    1.70    1.20
  -2  11  -7    3.20    1.30
  -2  11  -7    2.00    1.30
   2  11   7    3.20    1.70
   2  11   7    0.20    1.20
   2  11   7    2.30    1.50
   3 -11   7   26.90    3.10
  -3 -11  -7   36.50    3.30
   3  11   7   31.60    3.20
   3  11   7   29.90    3.00
   3  11   7   30.40    3.10
   3  11   7   38.00    3.70
  -4 -11  -7   35.80    3.70
   4 -11   7   36.50    3.80
   4  11   7   44.40    4.20
  -4  11  -7   42.10    3.40
   4  11   7   41.90    3.50
   4  11   7   41.90    3.50
  -4 -12   7    0.10    1.60
   4 -12  -7    1.40    1.90
   4  12  -7   -0.60    2.00
   4  12  -7    1.60    1.40
  -4  12   7    1.80    1.50
   3 -12  -7   16.80    2.80
  -3 -12   7   22.20    3.00
  -3  12   7   20.40    2.70
   3  12  -7   21.00    3.10
   3  12  -7   22.20    2.70
  -3  12   7   19.20    2.60
   2 -12  -7   74.69    4.60
  -2  12   7   76.29    4.50
  -2  12   7   79.09    4.30
  -2  12   7   76.99    3.90
   2  12  -7   70.99    4.50
   2  12  -7   67.39    4.10
   1 -12  -7    1.70    1.50
   1  12  -7    1.30    1.70
  -1  12   7    3.00    1.40
   1  12  -7    3.10    1.40
  -1  12   7    1.20    1.40
  -1  12   7    2.30    1.50
   0 -12  -7   14.00    2.40
   0 -12   7    9.70    2.60
   0  12   7   13.70    2.50
   0  12   7   10.70    2.20
   0  12  -7   14.20    2.30
   0  12  -7    9.80    2.10
   0  12   7   10.20    1.90
  -1 -12  -7   41.20    3.50
   1 -12   7   33.80    3.00
  -1  12  -7   39.30    3.20
   1  12   7   41.10    3.50
   1  12   7   43.00    3.40
   1  12   7   49.40    3.80
  -2 -12  -7    1.20    1.40
   2 -12   7    1.90    1.50
   2  12   7    0.60    1.40
   2  12   7   -0.80    1.30
  -2  12  -7    2.60    1.50
  -2  12  -7    0.40    1.20
   2  12   7    0.60    1.60
   3 -12   7    4.90    1.80
  -3 -12  -7    6.10    1.90
   3  12   7    4.80    1.70
   3  12   7    8.70    2.20
   3  12   7    3.90    1.70
   3  12   7    6.00    2.20
   3 -13  -7    2.00    2.70
  -3 -13   7    0.50    1.50
  -3  13   7    2.20    1.40
   3  13  -7    1.40    1.50
  -3  13   7   -0.10    1.40
   3  13  -7   -4.10    1.70
   2 -13  -7    1.80    1.70
  -2  13   7    3.90    1.70
   2  13  -7   -0.40    1.80
  -2  13   7    3.10    1.60
  -2  13   7    1.90    1.30
   2  13  -7    0.20    1.40
   1 -13  -7    2.00    1.50
  -1  13   7   -0.10    1.20
   1  13  -7    0.00    1.70
   1  13  -7    1.30    1.50
  -1  13   7    2.40    1.50
  -1  13   7    1.30    1.50
   0 -13  -7   -0.40    1.30
   0  13   7    2.40    1.50
   0  13   7    0.90    1.50
   0  13  -7    3.60    1.70
   0  13  -7    3.70    1.70
   0  13   7    1.50    1.60
   1 -13   7    0.10    1.20
  -1 -13  -7    1.40    1.40
  -1  13  -7    0.30    1.20
   1  13   7    0.10    1.40
  -1  13  -7    1.40    1.50
   1  13   7    0.90    1.50
   1  13   7   -1.00    1.30
   2 -13   7   53.99    4.10
  -2 -13  -7   49.20    4.00
   2  13   7   56.09    4.20
   2  13   7   54.29    4.10
  -2  13  -7   51.89    3.80
  -2  13  -7   59.79    3.80
   2  13   7   52.89    4.10
   1 -14  -7   -1.80    1.40
   1  14  -7   -1.20    1.60
  -1  14   7    0.00    1.50
  -1  14   7    1.40    1.50
   0 -14  -7   60.29    4.50
   0  14   7   74.69    4.80
   0  14   7   74.69    4.80
  -7   0   8   -1.10    1.10
   7   0  -8   -0.10    1.10
  -7   0   8   -2.00    1.20
  -6   0   8   22.80    2.70
  -6   0   8   17.80    2.50
   6   0  -8   25.60    2.60
  -5   0   8    1.50    1.10
  -5   0   8   -1.20    0.90
   5   0  -8    0.50    0.80
  -5   0   8    0.20    0.80
  -4   0   8   -0.30    0.80
  -4   0   8    0.10    0.80
  -4   0   8   -0.20    0.70
   4   0  -8    0.20    0.60
  -3   0   8    0.00    0.60
  -3   0   8    0.10    0.60
   3   0  -8    0.20    0.50
  -2   0   8  871.41   17.10
  -2   0   8  879.71   16.20
   2   0  -8  873.11   16.70
  -2   0   8  867.11   17.50
  -2   0   8  875.21   17.20
   1   0  -8    0.30    0.40
  -1   0   8   -0.40    0.40
  -1   0   8   -0.90    0.50
  -1   0   8    0.50    0.60
   0   0   8   38.80    1.60
   0   0   8   40.00    1.60
   0   0   8   39.30    1.60
   0   0  -8   37.30    1.40
   1   0   8   -0.80    0.50
   1   0   8    0.70    0.40
  -1   0  -8   -0.90    0.60
   1   0   8   -0.20    0.60
   1   0   8   -0.20    0.40
   2   0   8   34.40    1.70
   2   0   8   37.50    2.00
   2   0   8   33.00    1.00
   2   0   8   34.70    1.20
   3   0   8   -0.10    0.50
   3   0   8   -0.30    0.70
   3   0   8    0.00    0.40
  -3   0  -8   -0.70    0.70
   4   0   8  187.98    5.80
   4   0   8  181.78    4.80
  -4   0  -8  187.68    5.90
   5   0   8    0.30    1.10
  -5   0  -8    0.60    1.10
   6   0   8    8.00    1.90
  -6   0  -8   10.60    2.00
   7   0   8   -0.70    1.20
   7   0   8   -0.60    1.50
  -7   0  -8    1.00    1.40
   7  -1  -8    1.20    1.20
  -7  -1   8    0.70    1.40
   7   1  -8    0.40    1.20
  -7   1   8   -0.50    1.30
  -7   1   8   -0.10    1.30
  -6  -1   8   33.30    2.90
  -6  -1   8   25.30    2.60
   6  -1  -8   28.40    2.50
  -6   1   8   28.30    2.90
  -6   1   8   27.50    2.90
   6   1  -8   29.30    2.90
   5  -1  -8   28.60    1.90
   5  -1  -8   32.80    2.20
  -5  -1   8   29.70    2.10
  -5  -1   8   30.80    2.40
  -5  -1   8   30.20    2.50
   5   1  -8   31.20    2.00
  -5   1   8   33.30    2.40
  -5   1   8   31.80    2.60
   5   1  -8   31.20    2.50
  -5   1   8   26.40    2.10
  -4  -1   8   38.40    2.40
  -4  -1   8   36.00    2.10
   4  -1  -8   35.30    2.00
  -4   1   8   36.00    2.10
  -4   1   8   34.60    2.20
  -4   1   8   36.10    2.40
   4   1  -8   34.00    1.80
   3  -1  -8   22.90    1.40
  -3  -1   8   21.40    1.60
  -3  -1   8   19.90    1.60
  -3   1   8   19.90    1.50
  -3   1   8   20.40    1.50
   3   1  -8   20.20    1.20
  -2  -1   8  153.08    4.00
  -2  -1   8  151.88    4.00
  -2  -1   8  150.38    4.20
   2  -1  -8  146.59    3.70
   2   1  -8  150.68    3.20
  -2   1   8  148.79    3.10
  -2   1   8  153.68    4.20
  -2   1   8  152.08    3.80
  -1  -1   8  270.47    5.80
   1  -1  -8  269.47    5.80
  -1  -1   8  269.77    6.20
  -1  -1   8  263.97    6.00
  -1   1   8  271.37    5.40
  -1   1   8  265.07    5.60
  -1   1   8  263.47    6.10
  -1   1   8  270.67    5.80
   0  -1   8  424.86    8.60
   0  -1   8  414.26    8.60
   0  -1  -8  408.26    8.50
   0  -1   8  420.46    8.70
   0   1   8  412.76    8.50
   0   1   8  410.36    8.60
   0   1   8  411.16    8.60
   0   1   8  396.26    8.60
   1  -1   8   55.39    1.70
  -1  -1  -8   52.39    2.10
   1  -1   8   51.39    2.00
   1  -1   8   52.39    2.20
  -1  -1  -8   54.19    2.20
   1   1   8   49.60    2.00
   1   1   8   54.39    1.80
   1   1   8   52.99    1.80
   1   1   8   54.09    2.10
  -1   1  -8   51.99    2.20
   2  -1   8  172.48    4.40
   2  -1   8  171.38    4.70
  -2  -1  -8  171.08    4.50
  -2  -1  -8  169.48    4.70
   2   1   8  173.98    4.80
  -2   1  -8  171.28    4.90
   2   1   8  175.68    3.80
   2   1   8  169.88    4.40
   2   1   8  170.78    4.10
   3  -1   8   20.80    1.40
  -3  -1  -8   16.30    1.60
   3  -1   8   19.60    1.70
   3  -1   8   22.00    0.80
  -3  -1  -8   20.90    1.80
   3   1   8   22.00    1.30
   3   1   8   19.10    1.80
   3   1   8   19.50    1.40
  -3   1  -8   20.90    1.90
  -4  -1  -8  162.88    5.30
  -4  -1  -8  159.48    5.30
   4  -1   8  161.38    4.40
   4  -1   8  165.28    5.20
   4   1   8  162.48    4.40
   4   1   8  165.28    5.40
   4   1   8  154.48    4.30
  -4   1  -8  157.48    5.50
   5  -1   8   -0.30    1.10
  -5  -1  -8    2.60    1.30
  -5  -1  -8    0.50    1.10
  -5   1  -8    1.70    1.20
   5   1   8    1.50    1.20
   6  -1   8   65.19    4.20
   6  -1   8   84.09    4.20
  -6  -1  -8   78.69    4.50
  -6  -1  -8   71.79    4.10
  -6   1  -8   79.59    4.40
   6   1   8   72.49    4.10
   7  -1   8    0.10    1.60
   7  -1   8    0.70    1.40
  -7  -1  -8    1.30    1.30
  -7   1  -8    0.10    1.40
   7   1   8   -0.10    1.40
  -7  -2   8   30.30    3.50
  -7   2   8   30.80    3.20
   7   2  -8   36.60    3.20
   7   2  -8   29.10    3.20
  -7   2   8   30.70    3.40
   6  -2  -8   42.20    2.90
  -6  -2   8   38.50    3.20
  -6   2   8   37.60    3.10
  -6   2   8   32.70    2.80
   6   2  -8   41.80    3.10
   5  -2  -8  191.38    5.80
  -5  -2   8  178.78    6.10
  -5  -2   8  178.38    5.50
   5   2  -8  174.58    6.00
  -5   2   8  180.78    6.30
  -5   2   8  179.98    5.40
  -5   2   8  183.08    5.90
   4  -2  -8    7.90    1.20
  -4  -2   8    7.00    1.20
  -4  -2   8    8.00    1.40
   4   2  -8    8.50    1.10
  -4   2   8    8.60    1.50
  -4   2   8    9.40    1.40
   4   2  -8    8.30    1.50
  -4   2   8    8.00    1.30
   3  -2  -8    2.80    0.80
  -3  -2   8    2.80    0.90
  -3  -2   8    3.40    0.90
  -3   2   8    2.40    0.90
  -3   2   8    1.80    0.70
  -3   2   8    2.60    0.80
   3   2  -8    1.90    0.50
   2  -2  -8  340.57    7.60
  -2  -2   8  348.47    8.00
  -2  -2   8  349.67    7.90
  -2  -2   8  354.16    7.90
  -2   2   8  343.27    7.90
  -2   2   8  343.57    6.90
  -2   2   8  336.67    7.20
   2   2  -8  343.87    6.60
  -1  -2   8    6.40    1.00
  -1  -2   8    5.40    0.70
  -1  -2   8    6.40    0.90
   1  -2  -8    5.70    0.80
  -1   2   8    6.70    0.80
  -1   2   8    5.90    0.50
  -1   2   8    5.90    0.60
  -1   2   8    5.60    1.00
  -1   2   8    4.30    0.80
   0  -2   8   36.10    1.70
   0  -2  -8   39.80    1.80
   0  -2   8   41.30    1.70
   0  -2   8   37.80    1.80
   0   2   8   39.50    1.80
   0   2   8   41.60    1.60
   0   2   8   39.00    1.80
   0   2  -8   39.60    1.80
   0   2   8   39.20    1.80
  -1  -2  -8  195.18    4.80
   1  -2   8  190.38    4.40
  -1  -2  -8  193.18    4.30
   1  -2   8  190.28    4.80
   1  -2   8  185.38    4.70
  -1  -2  -8  184.48    4.90
   1   2   8  190.08    4.60
   1   2   8  194.48    4.50
  -1   2  -8  192.78    3.90
   1   2   8  199.18    4.80
   1   2   8  189.58    4.70
  -1   2  -8  184.08    4.90
  -2  -2  -8    5.90    0.90
  -2  -2  -8    4.40    1.00
   2  -2   8    4.50    0.80
   2  -2   8    5.10    0.90
   2   2   8    5.60    1.10
  -2   2  -8    6.10    1.20
   2   2   8    6.10    0.90
   2   2   8    6.50    0.70
   2   2   8    6.60    1.00
   3  -2   8  104.49    3.20
  -3  -2  -8  104.29    3.60
  -3  -2  -8   98.29    3.60
   3  -2   8   97.59    3.50
  -3   2  -8  100.49    3.90
   3   2   8  101.19    3.20
  -3   2  -8  101.49    2.50
   3   2   8   99.09    2.50
   3   2   8   95.39    3.10
   3   2   8   94.59    3.70
  -4  -2  -8    0.40    0.90
   4  -2   8    0.00    1.00
  -4  -2  -8   -1.50    0.90
   4  -2   8   -0.30    0.60
   4   2   8    0.70    0.70
   4   2   8   -0.10    0.80
  -4   2  -8    0.10    1.10
   4   2   8    1.20    1.00
   5  -2   8   90.89    4.50
  -5  -2  -8   83.99    3.90
  -5  -2  -8   82.89    4.10
   5  -2   8   80.49    3.80
   5   2   8   92.69    4.30
  -5   2  -8   80.19    4.20
   6  -2   8   32.70    3.00
  -6  -2  -8   32.00    2.80
   6  -2   8   33.30    3.50
  -6  -2  -8   30.90    3.20
  -6   2  -8   30.70    3.30
   6   2   8   35.00    3.10
   7  -2   8    2.70    1.70
   7  -2   8    4.10    1.90
  -7  -2  -8    1.00    1.80
   7   2   8    1.90    1.60
  -7   2  -8    2.60    1.80
  -7  -3   8   13.50    2.50
  -7   3   8   20.60    3.10
   7   3  -8   17.00    2.60
   7   3  -8   20.00    2.70
  -6  -3   8    0.40    1.20
   6  -3  -8    1.80    1.20
   6   3  -8    1.80    1.30
  -6   3   8    0.40    1.40
   5  -3  -8   -0.30    0.80
  -5  -3   8   -0.60    1.00
  -5  -3   8   -0.70    0.90
  -5   3   8   -0.40    0.90
  -5   3   8   -0.30    0.80
   5   3  -8    0.60    1.20
  -5   3   8    0.80    1.20
   4  -3  -8   23.60    2.00
  -4  -3   8   18.60    2.00
  -4  -3   8   19.50    1.90
  -4   3   8   15.80    2.00
  -4   3   8   20.90    1.80
  -4   3   8   18.40    1.80
   4   3  -8   20.30    2.20
  -3  -3   8  363.86    8.70
  -3  -3   8  357.96    8.90
   3  -3  -8  363.96    7.30
   3  -3  -8  361.26    8.60
  -3   3   8  366.56    8.70
  -3   3   8  371.46    8.20
   3   3  -8  370.36    9.00
  -3   3   8  366.16    9.10
  -2  -3   8   83.09    3.00
  -2  -3   8   77.09    2.90
  -2  -3   8   84.49    3.00
   2  -3  -8   86.49    2.90
  -2   3   8   82.69    3.00
   2   3  -8   79.29    3.10
  -2   3   8   85.89    2.30
  -2   3   8   79.19    3.00
   1  -3  -8  269.57    6.40
  -1  -3   8  262.37    6.40
  -1  -3   8  275.77    6.10
  -1  -3   8  275.07    5.20
  -1  -3   8  272.07    6.50
   1   3  -8  276.77    6.40
  -1   3   8  271.37    5.40
  -1   3   8  268.77    6.50
  -1   3   8  276.17    6.20
  -1   3   8  263.57    6.50
   0  -3   8   40.30    1.90
   0  -3   8   46.90    1.90
   0  -3   8   43.00    2.00
   0  -3   8   44.40    1.60
   0  -3  -8   42.90    2.00
   0   3  -8   45.00    1.70
   0   3   8   42.10    2.00
   0   3  -8   44.20    1.90
   0   3   8   40.60    1.90
   0   3   8   45.50    1.60
   0   3   8   43.00    1.90
   1  -3   8  660.53   13.40
   1  -3   8  628.74   13.40
  -1  -3  -8  678.73   12.80
   1  -3   8  657.33   13.40
  -1  -3  -8  650.43   13.70
   1   3   8  657.33   13.40
   1   3   8  649.43   13.20
  -1   3  -8  634.54   13.50
  -1   3  -8  665.63   12.50
   1   3   8  636.54   13.40
   1   3   8  668.13   13.40
   2  -3   8    0.10    0.60
  -2  -3  -8    0.30    0.60
  -2  -3  -8    0.20    0.70
   2  -3   8    0.50    0.80
  -2  -3  -8    0.40    0.70
   2  -3   8   -0.30    0.70
   2   3   8   -0.10    0.80
   2   3   8    1.00    0.80
   2   3   8   -0.40    0.50
   2   3   8   -0.20    0.60
  -2   3  -8   -0.30    0.70
   3  -3   8    2.10    0.80
  -3  -3  -8    1.40    0.80
  -3  -3  -8    2.40    0.90
   3  -3   8    1.90    1.00
   3  -3   8    1.00    0.90
   3   3   8    1.50    0.70
   3   3   8    1.50    0.90
  -3   3  -8    1.00    0.50
  -3   3  -8    0.50    0.90
   3   3   8    0.70    0.50
   3   3   8    1.70    1.00
   4  -3   8  146.09    5.40
  -4  -3  -8  151.78    5.10
  -4  -3  -8  148.69    4.90
   4  -3   8  140.99    4.30
   4  -3   8  144.29    4.90
   4   3   8  142.19    5.10
   4   3   8  142.29    4.30
   4   3   8  148.99    4.60
  -4   3  -8  155.28    5.50
   5  -3   8    2.00    1.20
  -5  -3  -8    2.90    1.20
  -5  -3  -8    2.10    1.20
   5  -3   8    0.70    1.30
  -5   3  -8    3.50    1.50
   5   3   8    0.90    1.30
   6  -3   8    7.90    1.80
   6  -3   8   15.20    2.50
  -6  -3  -8    6.80    2.00
   6   3   8    8.40    2.00
  -6   3  -8    5.80    1.90
   7  -3   8   13.10    2.80
  -7  -3  -8   12.40    2.60
  -7   3  -8   10.30    2.40
   7   3   8    8.70    2.30
  -7  -4   8    7.10    2.10
   7  -4  -8    8.30    2.50
  -7   4   8    7.00    2.20
   7   4  -8    8.00    2.20
   6  -4  -8   51.99    3.40
  -6  -4   8   54.69    3.80
   6   4  -8   55.29    3.70
  -6   4   8   51.49    3.80
  -5  -4   8   57.59    3.60
   5  -4  -8   59.29    3.30
  -5   4   8   60.79    3.00
  -5   4   8   53.89    3.60
   5   4  -8   54.99    3.50
  -4  -4   8   69.29    3.50
   4  -4  -8   72.19    3.40
  -4  -4   8   71.09    3.30
  -4   4   8   77.19    3.20
  -4   4   8   69.89    3.60
   4   4  -8   73.39    3.60
  -3  -4   8   -0.20    0.80
  -3  -4   8    0.20    0.80
   3  -4  -8    1.10    0.90
  -3   4   8   -0.20    0.90
  -3   4   8    1.30    0.90
   3   4  -8   -0.30    0.80
  -2  -4   8  104.89    3.60
   2  -4  -8  103.79    3.60
  -2   4   8  110.59    3.00
   2   4  -8  106.59    3.70
  -2   4   8  101.49    3.50
  -2   4   8  108.89    3.70
  -1  -4   8 1108.49   21.50
   1  -4  -8 1089.09   21.90
  -1  -4   8 1069.39   21.80
  -1  -4   8 1105.49   20.60
  -1  -4   8 1073.39   21.80
   1   4  -8 1080.99   21.00
  -1   4   8 1108.99   21.90
  -1   4   8 1104.59   20.40
  -1   4   8 1071.19   21.90
  -1   4   8 1116.69   21.50
   1   4  -8 1130.99   21.70
   0  -4  -8    4.50    1.00
   0  -4   8    4.90    0.90
   0  -4  -8    4.90    0.50
   0  -4   8    6.00    0.80
   0  -4   8    3.90    0.80
   0   4  -8    5.90    0.90
   0   4   8    4.80    0.90
   0   4   8    5.00    1.10
   0   4   8    4.80    0.90
   0   4   8    5.20    0.70
   0   4  -8    4.10    0.80
   1  -4   8  172.98    4.70
  -1  -4  -8  173.48    4.10
   1  -4   8  174.98    4.70
  -1  -4  -8  179.68    5.10
   1  -4   8  173.78    4.70
   1   4   8  171.58    4.60
   1   4   8  171.58    4.70
  -1   4  -8  165.68    4.70
   1   4   8  169.88    4.80
  -1   4  -8  173.78    3.90
   1   4   8  175.58    4.50
   2  -4   8   59.69    2.60
  -2  -4  -8   65.89    2.90
   2  -4   8   65.59    2.90
  -2  -4  -8   66.39    2.50
  -2  -4  -8   68.49    2.50
   2  -4   8   69.09    2.70
  -2   4  -8   66.49    2.90
   2   4   8   61.19    2.40
   2   4   8   69.59    2.80
   2   4   8   63.69    2.60
   2   4   8   61.49    2.70
  -3  -4  -8  150.28    4.80
   3  -4   8  155.08    5.20
   3  -4   8  161.48    4.60
  -3  -4  -8  159.38    4.60
   3  -4   8  148.79    4.70
  -3   4  -8  155.28    4.30
   3   4   8  160.78    4.80
   3   4   8  154.28    4.20
   3   4   8  157.18    5.10
  -3   4  -8  159.18    5.30
  -3   4  -8  163.38    4.00
   3   4   8  158.68    4.60
  -4  -4  -8   27.20    2.00
   4  -4   8   30.90    2.70
  -4  -4  -8   22.70    2.20
   4  -4   8   26.80    1.90
   4  -4   8   29.50    2.30
   4   4   8   26.20    1.90
   4   4   8   27.60    2.30
   4   4   8   28.40    2.30
  -4   4  -8   28.60    2.60
   5  -4   8   -0.70    1.00
  -5  -4  -8   -0.80    1.00
   5  -4   8   -2.00    1.10
  -5  -4  -8    0.30    1.00
  -5   4  -8   -1.00    1.20
   5   4   8    0.40    1.10
   5   4   8    0.60    1.20
  -6  -4  -8   31.40    3.40
   6  -4   8   27.00    3.40
   6  -4   8   29.70    2.90
   6   4   8   29.10    3.30
  -6   4  -8   28.40    3.20
   7  -4   8  128.59    6.70
  -7  -4  -8  129.39    6.30
  -7   4  -8  117.19    6.30
   7   4   8  131.59    6.30
   7  -5  -8    2.30    1.50
  -7  -5   8    5.00    2.00
   7   5  -8    2.20    1.80
  -7   5   8    0.40    1.70
   6  -5  -8    2.40    1.30
  -6  -5   8    0.80    1.40
  -6   5   8    1.80    1.60
   6   5  -8    1.70    1.60
   5  -5  -8   37.70    2.90
  -5  -5   8   42.20    3.20
  -5   5   8   36.40    3.20
   5   5  -8   42.50    3.20
  -5   5   8   40.00    2.60
   4  -5  -8  314.37    8.60
  -4  -5   8  308.17    8.80
  -4   5   8  320.77    8.20
  -4   5   8  313.27    8.90
   4   5  -8  310.27    8.80
   3  -5  -8   50.49    2.80
  -3  -5   8   50.39    2.80
  -3   5   8   51.59    2.70
   3   5  -8   44.90    2.80
  -3   5   8   49.50    2.70
  -3   5   8   49.00    2.20
  -3   5   8   55.69    3.00
   2  -5  -8  679.93   15.20
  -2  -5   8  715.33   13.80
  -2   5   8  716.73   14.40
  -2   5   8  699.03   15.20
   2   5  -8  721.83   15.30
  -2   5   8  719.53   15.20
   1  -5  -8   60.59    2.80
  -1  -5   8   61.39    2.50
  -1  -5   8   66.09    2.10
  -1  -5   8   70.79    2.80
  -1   5   8   65.69    1.60
   1   5  -8   64.49    2.70
  -1   5   8   68.69    2.60
  -1   5   8   60.89    2.70
   1   5  -8   65.59    2.10
   0  -5   8  475.05   10.50
   0  -5   8  474.65   10.40
   0  -5   8  474.85   10.00
   0  -5  -8  473.35    9.30
   0  -5  -8  460.65   10.70
   0   5   8  489.35    9.70
   0   5  -8  476.95   10.00
   0   5  -8  477.15   10.10
   0   5   8  459.15   10.40
   0   5   8  458.55   10.60
   0   5   8  467.75   10.50
   1  -5   8    4.30    1.00
  -1  -5  -8    4.40    1.10
  -1  -5  -8    4.60    0.70
   1  -5   8    3.40    0.90
   1  -5   8    2.70    0.80
  -1   5  -8    2.70    0.90
   1   5   8    4.10    1.10
   1   5   8    5.10    1.00
   1   5   8    3.30    0.90
  -1   5  -8    3.20    0.70
   1   5   8    3.30    0.80
  -2  -5  -8  133.69    3.90
  -2  -5  -8  133.69    3.90
   2  -5   8  137.29    4.30
   2  -5   8  135.29    4.20
   2  -5   8  141.89    4.50
  -2  -5  -8  132.69    4.60
  -2   5  -8  131.69    3.10
   2   5   8  127.39    4.40
   2   5   8  134.29    4.20
  -2   5  -8  136.99    4.50
   2   5   8  134.19    4.30
   2   5   8  133.39    4.10
  -3  -5  -8   -0.50    0.90
   3  -5   8   -0.20    0.70
   3  -5   8    0.40    1.00
  -3  -5  -8    0.50    0.90
  -3  -5  -8    1.40    0.80
   3  -5   8    0.10    0.80
  -3   5  -8    1.20    0.60
   3   5   8    0.10    0.90
   3   5   8    0.30    0.70
  -3   5  -8    0.10    1.00
  -3   5  -8   -0.20    0.60
   3   5   8   -0.30    1.10
   3   5   8   -0.10    0.70
  -4  -5  -8   14.50    1.70
   4  -5   8   15.80    1.90
   4  -5   8   12.90    2.10
  -4  -5  -8   10.60    1.70
   4  -5   8   12.70    1.60
   4   5   8   13.40    1.90
   4   5   8   14.80    2.00
   4   5   8   12.70    1.50
  -4   5  -8   10.10    1.80
  -5  -5  -8    0.50    1.20
   5  -5   8    0.60    1.10
   5  -5   8    3.30    1.70
   5   5   8    1.00    1.30
  -5   5  -8    0.90    1.30
   5   5   8    0.30    1.30
  -6  -5  -8    2.10    1.50
   6  -5   8    1.40    1.70
   6   5   8    1.20    1.60
  -6   5  -8    0.90    1.60
   6  -6  -8   46.00    3.60
  -6  -6   8   49.70    3.90
  -6   6   8   43.70    3.70
   6   6  -8   42.90    3.70
  -5  -6   8    1.30    1.30
   5  -6  -8    3.20    1.40
  -5   6   8    5.20    1.30
  -5   6   8    2.30    1.50
   5   6  -8    2.10    1.50
   4  -6  -8   -0.10    1.10
  -4  -6   8    0.30    1.00
   4   6  -8   -0.10    1.20
  -4   6   8   -0.10    0.90
  -4   6   8   -1.40    1.00
  -3  -6   8    8.00    1.50
   3  -6  -8    4.80    1.40
  -3   6   8   10.60    1.60
  -3   6   8    6.90    0.90
   3   6  -8    7.50    1.60
  -3   6   8    9.70    1.50
  -2  -6   8  258.97    5.80
   2  -6  -8  257.17    7.10
   2   6  -8  249.28    7.00
  -2   6   8  255.17    6.20
  -2   6   8  238.98    6.80
  -2   6   8  248.18    6.90
   1  -6  -8   39.30    2.40
  -1  -6   8   41.10    2.30
  -1  -6   8   38.40    1.70
   1   6  -8   38.70    1.50
  -1   6   8   38.50    2.10
   1   6  -8   43.50    2.30
  -1   6   8   38.70    2.40
  -1   6   8   37.40    1.20
   0  -6  -8   49.90    2.60
   0  -6   8   49.60    2.40
   0  -6   8   48.40    2.10
   0  -6   8   47.10    2.40
   0   6   8   48.20    1.90
   0   6  -8   46.70    2.00
   0   6  -8   48.10    2.30
   0   6   8   52.69    2.70
   0   6   8   49.80    2.40
   0   6   8   50.49    2.50
  -1  -6  -8   21.20    2.10
   1  -6   8   22.30    1.70
   1  -6   8   21.90    1.80
   1  -6   8   24.90    1.80
  -1  -6  -8   22.50    1.40
   1   6   8   23.20    2.00
   1   6   8   24.20    1.90
  -1   6  -8   21.80    1.70
   1   6   8   20.20    1.80
  -1   6  -8   20.60    1.40
   1   6   8   22.10    1.60
  -2  -6  -8    5.90    1.00
  -2  -6  -8    7.00    1.10
   2  -6   8    5.70    1.20
   2  -6   8    4.80    1.10
  -2  -6  -8    4.60    1.20
   2  -6   8    5.70    1.10
   2   6   8    4.50    1.20
  -2   6  -8    3.80    1.00
  -2   6  -8    8.60    1.40
  -2   6  -8    7.00    1.00
   2   6   8    6.00    1.40
   2   6   8    4.90    1.10
   2   6   8    6.80    1.30
  -3  -6  -8   52.79    2.70
   3  -6   8   51.79    2.70
  -3  -6  -8   52.69    3.00
   3  -6   8   49.20    3.10
   3  -6   8   54.99    2.80
  -3  -6  -8   45.10    3.00
  -3   6  -8   43.30    3.00
   3   6   8   49.60    2.50
   3   6   8   51.69    3.00
   3   6   8   49.10    2.70
  -3   6  -8   50.79    2.30
  -3   6  -8   54.59    3.10
   3   6   8   47.40    3.00
  -4  -6  -8  423.36   10.60
   4  -6   8  396.66   11.00
   4  -6   8  416.16   10.10
   4  -6   8  406.46   10.10
  -4   6  -8  396.96   10.90
   4   6   8  394.56   10.70
   4   6   8  416.96   10.00
   4   6   8  410.76   10.50
  -5  -6  -8   14.80    2.20
   5  -6   8   13.90    2.90
   5  -6   8   19.40    2.80
   5   6   8   18.50    2.60
   5   6   8   16.70    2.30
  -5   6  -8   17.20    2.60
  -6  -6  -8   22.90    2.90
   6  -6   8   26.70    3.50
  -6   6  -8   29.00    3.50
   6   6   8   24.20    3.10
  -6  -7   8   13.80    2.60
   6  -7  -8   13.40    2.40
   6   7  -8   15.30    2.70
  -6   7   8    8.10    2.20
  -5  -7   8   90.79    4.70
   5  -7  -8  100.99    4.90
  -5   7   8   94.49    4.90
   5   7  -8   97.89    5.00
  -5   7   8   88.69    4.10
   4  -7  -8    1.80    1.30
  -4  -7   8    1.80    1.30
  -4   7   8   -0.60    0.90
   4   7  -8    1.60    1.30
  -4   7   8    0.70    1.30
  -3  -7   8   10.60    1.70
   3  -7  -8   13.20    2.00
  -3   7   8   11.50    1.70
  -3   7   8   10.60    1.40
  -3   7   8    9.60    1.60
   3   7  -8   10.90    2.00
   2  -7  -8   46.30    2.90
  -2  -7   8   44.80    2.00
  -2   7   8   47.20    2.80
  -2   7   8   43.80    2.30
   2   7  -8   40.90    2.80
  -2   7   8   48.10    2.80
   1  -7  -8  831.82   18.30
  -1  -7   8  870.21   17.10
  -1  -7   8  864.41   18.00
  -1   7   8  847.32   17.70
  -1   7   8  847.72   18.20
   1   7  -8  842.12   17.90
  -1   7   8  816.32   18.00
   0  -7   8  186.58    5.30
   0  -7   8  178.78    5.30
   0  -7   8  177.78    5.00
   0  -7  -8  168.28    5.60
   0   7   8  181.68    4.50
   0   7   8  168.58    5.50
   0   7  -8  177.18    5.10
   0   7   8  165.38    5.20
   0   7   8  175.48    5.40
   0   7  -8  174.48    4.60
  -1  -7  -8  117.79    3.60
   1  -7   8  118.19    4.10
   1  -7   8  119.29    4.20
  -1  -7  -8  128.69    4.70
   1  -7   8  122.89    4.20
   1   7   8  117.39    4.30
   1   7   8  125.09    4.60
   1   7   8  116.89    4.30
   1   7   8  125.69    3.90
  -1   7  -8  129.19    3.80
  -1   7  -8  124.29    4.00
  -1   7  -8  119.89    4.20
   2  -7   8  306.67    8.10
   2  -7   8  303.07    7.80
  -2  -7  -8  300.37    8.50
  -2  -7  -8  298.97    7.60
   2  -7   8  312.67    8.30
   2   7   8  308.47    8.40
  -2   7  -8  317.07    8.10
   2   7   8  323.47    8.10
  -2   7  -8  299.37    7.70
   2   7   8  319.47    8.20
   2   7   8  313.27    8.00
  -3  -7  -8   73.29    3.90
   3  -7   8   82.99    3.70
   3  -7   8   81.19    4.00
  -3  -7  -8   82.49    3.50
   3  -7   8   80.29    3.40
   3   7   8   74.59    3.40
   3   7   8   85.89    3.70
   3   7   8   75.09    3.70
   3   7   8   80.39    4.00
  -3   7  -8   79.69    3.10
  -3   7  -8   82.59    3.90
   4  -7   8    0.50    1.00
   4  -7   8    3.20    1.20
  -4  -7  -8    1.10    1.20
   4  -7   8    0.70    1.40
   4   7   8   -0.10    1.10
   4   7   8   -0.40    1.40
  -4   7  -8    1.30    1.30
   4   7   8   -0.40    0.80
  -5  -7  -8   41.30    3.20
   5  -7   8   37.20    3.50
   5   7   8   32.90    3.30
  -5   7  -8   36.90    3.40
   5   7   8   40.00    3.30
   6  -7   8    7.50    2.30
  -6  -7  -8    8.60    2.10
   6   7   8    6.40    2.10
  -6   7  -8    8.90    2.50
  -6  -8   8    3.00    1.80
   6  -8  -8    5.10    1.90
   6   8  -8   -1.20    1.60
  -6   8   8    3.30    2.00
  -5  -8   8   21.10    2.80
   5  -8  -8   25.10    3.10
  -5   8   8   25.80    3.20
   5   8  -8   19.00    2.80
  -4  -8   8   -0.60    1.10
   4  -8  -8    1.80    1.40
  -4   8   8    1.40    1.30
   4   8  -8    1.50    1.50
  -4   8   8    0.40    1.00
  -3  -8   8   15.10    2.20
   3  -8  -8   15.40    2.20
  -3   8   8   10.50    1.80
   3   8  -8    8.20    1.70
  -3   8   8   16.80    2.10
   2  -8  -8   14.20    2.10
  -2   8   8   10.00    1.70
  -2   8   8    6.00    1.50
   2   8  -8    9.50    1.70
  -2   8   8    9.40    1.30
  -1  -8   8  241.18    6.10
   1  -8  -8  251.77    7.30
  -1  -8   8  231.58    6.70
  -1   8   8  221.98    6.90
  -1   8   8  232.78    6.90
   1   8  -8  232.08    6.80
  -1   8   8  240.08    6.60
   0  -8   8    0.30    0.70
   0  -8  -8    0.20    1.00
   0  -8   8    0.20    0.90
   0   8   8    1.30    1.10
   0   8   8    1.40    1.30
   0   8  -8    0.10    0.60
   0   8  -8    0.30    1.00
   0   8   8   -0.80    0.80
   0   8   8    0.60    0.60
   1  -8   8  140.19    4.90
  -1  -8  -8  138.09    4.10
  -1  -8  -8  130.49    5.00
   1  -8   8  136.79    4.60
   1  -8   8  142.19    4.80
   1   8   8  136.39    4.30
  -1   8  -8  144.09    4.40
   1   8   8  134.89    4.90
   1   8   8  132.39    5.10
  -1   8  -8  137.79    4.30
   1   8   8  134.09    4.80
  -1   8  -8  139.59    4.80
  -2  -8  -8   13.40    1.60
   2  -8   8   11.60    1.80
  -2  -8  -8   11.90    1.80
   2  -8   8   10.80    1.50
   2  -8   8    8.20    1.50
   2   8   8   10.70    1.60
  -2   8  -8   12.80    1.60
   2   8   8   10.60    1.80
  -2   8  -8   10.10    1.60
   2   8   8   12.20    1.80
   2   8   8   12.40    1.80
   3  -8   8   32.30    2.30
   3  -8   8   28.50    2.70
   3  -8   8   35.50    2.60
  -3  -8  -8   29.70    2.80
  -3  -8  -8   34.40    2.40
   3   8   8   32.50    2.60
   3   8   8   33.30    2.60
   3   8   8   25.80    2.70
  -3   8  -8   31.30    2.10
   3   8   8   32.50    2.50
  -3   8  -8   28.50    2.60
   4  -8   8   27.10    3.00
   4  -8   8   36.10    2.70
  -4  -8  -8   34.40    2.80
  -4   8  -8   30.00    3.10
   4   8   8   31.00    3.00
   4   8   8   33.90    3.20
   4   8   8   37.30    2.70
   5  -8   8   25.10    3.30
  -5  -8  -8   27.30    3.00
   5   8   8   23.90    3.00
  -5   8  -8   23.40    3.10
   5   8   8   18.70    2.70
   6  -8   8   -0.60    2.90
   6   8   8    0.30    1.90
   5  -9  -8   11.90    2.50
  -5  -9   8    7.30    2.00
   5   9  -8    8.60    2.30
   4  -9  -8    1.00    1.30
  -4  -9   8    1.40    1.40
   4   9  -8    0.70    1.50
  -4   9   8   -0.20    1.10
  -4   9   8    1.30    1.20
   4   9  -8   -0.20    1.10
   3  -9  -8   52.59    3.60
  -3  -9   8   54.79    3.60
   3   9  -8   53.89    3.60
  -3   9   8   53.59    3.30
  -3   9   8   56.49    3.30
   2  -9  -8   78.19    4.10
   2   9  -8   74.99    3.80
  -2   9   8   72.29    3.80
  -2   9   8   72.19    3.70
  -2   9   8   75.59    3.40
   1  -9  -8    0.50    1.10
  -1  -9   8    0.40    0.70
  -1   9   8    0.10    1.10
   1   9  -8    0.00    1.00
   1   9  -8   -0.60    1.10
  -1   9   8    0.70    1.20
  -1   9   8    0.30    0.90
   0  -9   8   19.00    2.10
   0  -9  -8   19.80    2.50
   0  -9   8   20.20    1.90
   0   9   8   16.80    1.90
   0   9   8   18.60    2.30
   0   9  -8   19.20    2.10
   0   9   8   18.20    2.10
   0   9  -8   20.00    2.10
  -1  -9  -8   65.09    3.70
   1  -9   8   87.29    3.60
   1  -9   8   76.89    3.70
   1  -9   8   76.39    3.60
   1   9   8   79.39    3.80
  -1   9  -8   75.19    3.60
  -1   9  -8   79.29    3.30
   1   9   8   81.29    3.30
   1   9   8   76.49    3.80
   1   9   8   77.69    4.00
  -1   9  -8   77.29    3.20
  -2  -9  -8  172.68    6.30
   2  -9   8  165.88    5.30
   2  -9   8  169.68    5.90
  -2  -9  -8  168.08    5.30
   2  -9   8  156.38    5.80
   2   9   8  167.58    5.80
  -2   9  -8  167.28    5.50
  -2   9  -8  160.28    5.40
   2   9   8  165.38    5.50
   2   9   8  158.18    5.70
   2   9   8  160.38    6.00
  -3  -9  -8    1.80    1.40
   3  -9   8    1.80    1.20
   3  -9   8    0.60    1.30
  -3  -9  -8    0.90    1.00
   3   9   8    1.30    1.20
   3   9   8    0.20    1.10
  -3   9  -8    1.10    0.90
   3   9   8    0.80    1.50
   3   9   8    0.00    1.10
  -3   9  -8    2.60    1.30
   4  -9   8   20.40    2.80
   4  -9   8   18.10    2.30
  -4  -9  -8   21.40    2.50
  -4   9  -8   18.70    2.50
   4   9   8   17.90    2.50
   4   9   8   20.50    2.80
   4   9   8   21.20    2.50
   5  -9   8   12.40    2.70
  -5  -9  -8   13.20    2.30
   5   9   8   10.20    2.30
  -5   9  -8   14.40    2.70
   5   9   8   15.00    2.70
  -5 -10   8    6.00    2.00
   5 -10  -8    2.90    1.80
   5  10  -8    2.10    1.90
   4 -10  -8   88.89    5.00
  -4 -10   8   80.19    4.80
  -4  10   8   90.09    4.40
   4  10  -8   76.69    4.00
   4  10  -8   83.29    4.90
  -4  10   8   85.99    4.40
   3 -10  -8    1.10    1.40
  -3 -10   8    1.60    1.40
  -3  10   8    0.40    1.20
   3  10  -8   -1.00    1.40
   3  10  -8    1.90    1.20
  -3  10   8    0.70    1.10
   2 -10  -8    2.40    1.40
  -2  10   8    2.70    1.30
   2  10  -8    0.20    1.10
  -2  10   8    1.80    1.10
  -2  10   8   -0.20    1.10
   2  10  -8   -1.60    1.20
   1 -10  -8   16.20    2.30
  -1  10   8   18.40    2.40
   1  10  -8   14.60    2.00
  -1  10   8   13.80    2.10
   1  10  -8   16.20    2.20
  -1  10   8   15.50    1.90
   0 -10   8  151.48    5.30
   0 -10   8  148.49    5.10
   0 -10  -8  141.29    5.70
   0  10   8  155.58    5.70
   0  10   8  153.58    5.50
   0  10  -8  144.29    5.40
   0  10  -8  141.59    5.20
   0  10   8  145.69    5.70
   1 -10   8    1.30    1.00
   1 -10   8    1.80    1.10
  -1 -10  -8    1.00    1.10
   1  10   8    1.70    1.30
   1  10   8    2.20    1.30
  -1  10  -8    1.30    1.20
  -1  10  -8    2.40    1.40
   1  10   8    4.30    1.40
   2 -10   8  215.68    7.20
  -2 -10  -8  207.78    7.40
   2 -10   8  211.98    6.40
   2 -10   8  214.28    7.00
   2  10   8  212.68    7.00
   2  10   8  199.18    7.20
  -2  10  -8  215.88    6.70
   2  10   8  219.48    7.20
   2  10   8  215.08    6.70
  -2  10  -8  214.48    6.70
   3 -10   8   13.70    2.20
  -3 -10  -8   12.50    2.30
   3 -10   8    7.50    1.90
   3  10   8   10.50    2.00
   3  10   8    8.30    1.90
  -3  10  -8    7.10    1.70
   3  10   8   12.40    2.10
   3  10   8   11.80    2.40
  -3  10  -8   10.80    1.70
   4 -10   8   17.30    2.70
  -4 -10  -8   18.60    2.80
   4 -10   8   18.50    2.50
   4  10   8   17.00    2.60
   4  10   8   13.90    2.20
   4  10   8   18.80    2.90
  -4  10  -8   16.70    2.60
   5 -10   8    6.00    2.20
  -5  10  -8    7.70    2.10
   5  10   8   10.00    2.40
   5  10   8   11.70    2.60
   4 -11  -8   37.80    4.00
  -4 -11   8   37.80    3.90
   4  11  -8   29.80    2.90
   4  11  -8   30.50    3.50
  -4  11   8   33.40    3.30
  -4  11   8   31.80    3.20
  -3 -11   8    5.30    1.80
   3 -11  -8    7.00    2.00
   3  11  -8    4.30    2.00
  -3  11   8    8.00    1.80
   3  11  -8    7.30    1.70
  -3  11   8    8.50    1.90
   2 -11  -8   53.59    3.80
  -2  11   8   56.49    3.60
   2  11  -8   55.59    3.60
  -2  11   8   55.69    3.30
   2  11  -8   51.89    3.80
  -2  11   8   62.69    3.90
   1 -11  -8    1.60    1.40
  -1  11   8    2.20    1.40
  -1  11   8    1.50    1.20
   1  11  -8    2.20    1.20
   1  11  -8    1.90    1.60
  -1  11   8    3.10    1.40
   0 -11  -8  276.17    9.00
   0 -11   8  291.97    8.30
   0  11  -8  286.77    8.60
   0  11   8  296.67    8.70
   0  11  -8  296.97    8.40
   0  11   8  308.67    9.10
   0  11   8  292.97    9.00
  -1 -11  -8   31.10    2.90
   1 -11   8   34.20    2.60
   1 -11   8   34.00    2.70
  -1  11  -8   28.10    2.70
   1  11   8   28.70    2.80
   1  11   8   37.10    3.30
   1  11   8   40.70    3.30
  -2 -11  -8   32.10    3.30
   2 -11   8   31.50    2.90
  -2  11  -8   32.20    2.70
   2  11   8   33.70    3.30
   2  11   8   34.50    3.50
   2  11   8   36.90    3.40
  -2  11  -8   30.90    2.70
  -3 -11  -8    5.80    1.80
   3 -11   8    6.50    1.90
   3  11   8    2.90    1.60
   3  11   8    8.00    2.20
   3  11   8    6.10    1.70
   3  11   8    4.00    1.60
  -4 -11  -8    0.10    1.30
   4 -11   8    0.60    1.50
   4  11   8    0.30    1.70
   4  11   8   -0.80    1.20
   4  11   8   -0.40    1.40
  -4  11  -8    1.90    1.50
   3 -12  -8   -0.10    1.40
  -3 -12   8    0.30    1.30
   3  12  -8   -1.10    1.70
   3  12  -8   -0.90    1.10
  -3  12   8    0.80    1.40
  -3  12   8    0.50    1.20
   2 -12  -8    2.10    1.50
  -2  12   8    1.40    1.50
   2  12  -8   -0.80    1.70
   2  12  -8    2.00    1.40
  -2  12   8    0.20    1.10
  -2  12   8    3.20    1.50
   1 -12  -8    2.40    1.60
  -1  12   8    1.20    1.30
   1  12  -8    0.40    1.60
   1  12  -8    5.20    1.60
  -1  12   8    2.10    1.50
  -1  12   8    2.90    1.50
   0 -12  -8   44.70    3.60
   0  12   8   42.20    3.30
   0  12  -8   38.70    3.10
   0  12  -8   39.40    3.30
   0  12   8   38.20    3.40
   0  12   8   48.80    3.60
  -1 -12  -8   13.10    2.50
   1 -12   8   11.90    2.10
  -1  12  -8   10.40    2.00
   1  12   8   14.20    2.50
   1  12   8   13.70    2.30
   1  12   8   13.00    2.20
   2 -12   8    1.60    1.50
  -2 -12  -8    4.50    1.80
   2  12   8    2.30    1.80
  -2  12  -8    2.60    1.30
   2  12   8    1.50    1.50
   2  12   8    3.90    1.60
  -2  12  -8    1.50    1.30
   3 -12   8    4.30    1.90
  -3 -12  -8    5.40    2.00
   3  12   8    3.90    1.70
   3  12   8    3.30    1.70
   3  12   8    4.30    2.00
   2 -13  -8    2.80    1.70
  -2  13   8    3.80    1.50
  -2  13   8    1.70    1.60
   2  13  -8    3.30    1.60
   2  13  -8   -2.80    1.70
  -2  13   8    1.50    1.50
   1 -13  -8   37.00    3.80
  -1  13   8   45.90    3.70
  -1  13   8   42.40    3.30
   1  13  -8   40.40    3.60
  -1  13   8   41.10    3.90
   1  13  -8   42.00    3.80
   0 -13  -8   10.10    2.30
   0  13  -8    8.10    1.90
   0  13   8    7.20    2.00
   0  13   8    6.80    1.90
   0  13   8    7.00    1.90
  -1 -13  -8   22.00    3.10
   1  13   8   15.20    2.60
  -1  13  -8   15.20    2.30
   1  13   8   13.00    2.30
   1  13   8   15.90    2.60
   2 -13   8    2.10    1.60
  -2 -13  -8    2.10    1.60
   2  13   8    1.40    1.80
   2  13   8    0.60    1.40
  -2  13  -8    2.40    1.40
  -2  13  -8    2.20    1.50
   2  13   8    5.60    2.00
  -7   0   9   23.00    3.00
   7   0  -9   22.20    2.80
   6   0  -9   -1.20    1.00
  -6   0   9   -0.90    1.10
   5   0  -9   57.39    2.70
  -5   0   9   62.89    3.30
  -5   0   9   60.29    2.90
  -4   0   9   -0.10    0.70
   4   0  -9    0.70    0.70
  -4   0   9    0.60    0.80
  -3   0   9  659.33   14.00
  -3   0   9  664.53   13.90
   3   0  -9  661.33   13.30
  -2   0   9    0.60    0.50
  -2   0   9   -0.10    0.70
   2   0  -9   -0.70    0.40
  -2   0   9    1.00    0.60
  -2   0   9   -0.10    0.30
  -1   0   9  442.26    9.50
   1   0  -9  450.95    8.80
  -1   0   9  454.95    9.20
  -1   0   9  440.56    9.20
   0   0   9    0.50    0.60
   0   0  -9    0.60    0.50
   0   0   9    0.90    0.60
   0   0   9   -0.30    0.50
  -1   0  -9   42.00    2.10
   1   0   9   45.60    1.60
   1   0   9   47.60    2.10
   1   0   9   45.50    1.50
   1   0   9   43.80    1.90
   2   0   9   -0.20    0.40
   2   0   9   -0.20    0.50
  -2   0  -9    2.40    1.00
   2   0   9    0.10    0.70
   2   0   9   -0.10    0.30
   3   0   9    2.00    0.50
  -3   0  -9    1.40    0.90
   3   0   9    2.10    0.70
   3   0   9   -0.60    0.70
  -4   0  -9   -0.50    0.90
   4   0   9   -1.30    0.80
   4   0   9   -0.60    0.60
   5   0   9   75.69    3.90
  -5   0  -9   79.39    4.00
  -6   0  -9    0.10    1.30
   6   0   9   -0.90    1.20
   7   0   9   20.50    3.20
   7   0   9   24.70    3.10
  -7   0  -9   30.60    3.60
   7  -1  -9   14.70    2.30
  -7  -1   9    9.60    2.20
  -7   1   9    8.00    2.00
   7   1  -9   15.20    2.40
  -6  -1   9    3.60    1.50
  -6   1   9    2.10    1.30
  -6   1   9    1.30    1.30
   6   1  -9    2.00    1.30
  -5  -1   9   -1.70    0.90
   5  -1  -9   -0.60    0.70
  -5  -1   9    0.70    0.90
  -5   1   9   -1.40    0.70
  -5   1   9   -0.80    0.90
  -5   1   9    0.70    1.00
   5   1  -9    1.10    1.10
  -4  -1   9    3.30    1.00
  -4  -1   9    5.80    1.30
   4  -1  -9    5.00    1.00
  -4   1   9    4.90    1.10
  -4   1   9    5.50    1.10
   4   1  -9    2.20    0.70
   3  -1  -9   -0.40    0.50
  -3  -1   9    0.30    0.70
  -3  -1   9   -0.80    0.60
  -3   1   9    0.10    0.60
  -3   1   9   -0.10    0.70
   3   1  -9   -0.10    0.40
  -2  -1   9   17.20    1.30
  -2  -1   9   17.20    0.80
  -2  -1   9   16.40    1.30
   2  -1  -9   16.80    1.10
  -2   1   9   16.50    1.10
   2   1  -9   15.30    0.70
  -2   1   9   15.70    1.00
  -2   1   9   17.80    0.80
  -2   1   9   16.90    1.50
  -1  -1   9    2.70    0.60
  -1  -1   9    3.00    0.70
   1  -1  -9    3.20    0.60
  -1  -1   9    2.70    0.70
  -1   1   9    3.50    0.60
  -1   1   9    3.00    0.40
  -1   1   9    3.60    0.80
  -1   1   9    3.20    0.60
   0  -1   9    8.90    0.90
   0  -1   9   13.00    1.20
   0  -1   9   10.50    1.00
   0  -1  -9   11.50    1.00
   0   1   9    8.70    1.00
   0   1   9   10.30    1.00
   0   1   9    8.90    1.00
   0   1   9   10.50    1.00
   1  -1   9   41.30    1.50
  -1  -1  -9   42.70    2.10
   1  -1   9   41.00    1.90
   1  -1   9   40.90    2.00
   1   1   9   38.70    1.80
   1   1   9   40.50    1.60
   1   1   9   43.50    1.90
  -1   1  -9   40.20    2.00
   1   1   9   40.00    1.60
   2  -1   9   34.10    2.00
   2  -1   9   31.80    1.10
   2  -1   9   32.20    1.70
  -2  -1  -9   30.40    1.90
   2   1   9   29.90    1.70
  -2   1  -9   26.80    1.90
   2   1   9   32.40    1.50
   2   1   9   30.30    1.20
   3  -1   9   11.20    1.40
   3  -1   9    8.40    1.10
  -3  -1  -9    8.20    1.30
  -3  -1  -9    9.50    1.30
   3   1   9    7.50    1.20
  -3   1  -9   10.60    1.60
   3   1   9    9.90    0.50
   3   1   9   12.60    1.10
   3   1   9    9.30    1.10
   4  -1   9  261.87    7.30
  -4  -1  -9  257.47    7.30
   4  -1   9  253.47    6.40
  -4  -1  -9  273.07    7.40
   4   1   9  260.87    7.40
   4   1   9  253.17    6.40
  -4   1  -9  251.87    7.40
   5  -1   9  267.77    7.90
  -5  -1  -9  271.27    8.10
  -5  -1  -9  284.37    8.40
   5   1   9  282.97    8.20
  -5   1  -9  264.17    8.30
  -6  -1  -9   36.50    3.10
   6  -1   9   41.30    3.20
  -6   1  -9   37.00    3.20
   6   1   9   34.80    3.10
   7  -1   9    1.50    1.60
   7  -1   9    0.90    1.70
  -7  -1  -9    1.90    1.60
   7   1   9    5.20    2.00
  -7   1  -9   -1.30    1.40
   7  -2  -9    3.00    1.50
  -7  -2   9    0.60    1.50
  -7   2   9   -1.00    1.30
   7   2  -9    2.20    1.60
  -7   2   9   -0.50    1.30
  -6  -2   9   12.20    2.10
   6  -2  -9   14.70    2.10
   6   2  -9   15.60    2.30
  -6   2   9   12.70    2.20
  -6   2   9   12.50    2.10
  -5  -2   9  195.28    6.00
   5  -2  -9  203.08    6.10
  -5  -2   9  192.38    6.50
  -5   2   9  192.98    5.90
   5   2  -9  202.68    6.60
  -5   2   9  208.68    6.30
  -5   2   9  205.78    6.80
  -4  -2   9  192.68    5.80
  -4  -2   9  190.68    5.60
   4  -2  -9  187.58    5.40
  -4   2   9  192.88    6.00
   4   2  -9  183.38    4.70
  -4   2   9  188.28    5.40
  -4   2   9  183.08    5.50
   4   2  -9  195.08    6.00
  -3  -2   9   62.29    2.70
  -3  -2   9   62.69    2.70
   3  -2  -9   63.29    2.50
  -3   2   9   63.39    2.70
   3   2  -9   61.89    1.90
  -3   2   9   65.89    2.50
   2  -2  -9   57.59    2.20
  -2  -2   9   57.99    2.40
  -2  -2   9   58.39    2.40
  -2  -2   9   56.49    1.70
  -2  -2   9   60.29    2.50
  -2   2   9   59.69    1.90
  -2   2   9   57.29    1.80
  -2   2   9   58.29    2.50
  -1  -2   9  590.64   12.40
  -1  -2   9  607.14   12.00
  -1  -2   9  587.94   12.30
   1  -2  -9  588.14   12.10
  -1   2   9  585.54   12.40
  -1   2   9  624.24   12.10
  -1   2   9  603.04   11.20
  -1   2   9  590.94   11.60
  -1   2   9  582.64   12.40
   0  -2   9 1703.83   32.10
   0  -2  -9 1668.33   32.10
   0  -2   9 1669.23   32.00
   0  -2   9 1695.93   32.20
   0   2  -9 1669.23   32.10
   0   2   9 1706.33   32.10
   0   2   9 1695.83   31.70
   0   2   9 1700.23   32.10
   0   2   9 1654.23   32.00
  -1  -2  -9  183.58    5.00
   1  -2   9  193.48    4.80
   1  -2   9  188.38    4.90
  -1  -2  -9  188.68    4.90
   1  -2   9  187.88    4.40
   1   2   9  189.08    4.80
  -1   2  -9  177.88    5.00
  -1   2  -9  188.18    3.90
   1   2   9  188.78    4.60
   1   2   9  188.38    4.80
   1   2   9  189.18    4.50
   2  -2   9    8.20    1.20
  -2  -2  -9    7.60    1.00
   2  -2   9    6.50    0.90
  -2  -2  -9    8.40    1.20
   2   2   9    7.50    0.80
  -2   2  -9   12.00    1.50
   2   2   9    7.00    0.90
   2   2   9    6.30    1.10
   2   2   9    7.70    1.00
   3  -2   9   21.30    1.90
   3  -2   9   23.60    1.60
  -3  -2  -9   20.10    1.80
  -3  -2  -9   23.40    1.90
   3   2   9   19.30    1.50
  -3   2  -9   25.00    2.10
   3   2   9   21.90    1.60
   3   2   9   22.50    1.10
   3   2   9   19.90    1.90
  -4  -2  -9   49.70    2.90
  -4  -2  -9   47.80    2.80
   4  -2   9   47.60    2.80
   4  -2   9   49.10    2.30
   4   2   9   45.70    2.30
  -4   2  -9   54.89    3.20
   4   2   9   52.19    3.10
   4   2   9   46.30    2.30
  -5  -2  -9    8.30    1.60
   5  -2   9    3.00    1.40
   5  -2   9    3.60    1.40
  -5  -2  -9    5.20    1.50
  -5   2  -9   10.50    2.00
   5   2   9    6.80    1.60
  -6  -2  -9    0.50    1.20
   6  -2   9   -0.10    1.50
  -6  -2  -9    1.00    1.40
   6  -2   9   -0.10    1.30
   6   2   9   -0.50    1.30
  -6   2  -9   -1.50    1.10
   7  -2   9    3.70    1.80
   7  -2   9   10.60    2.60
  -7   2  -9    9.20    2.30
   7   2   9    6.30    2.00
  -7  -3   9   -0.50    1.50
   7   3  -9    0.10    1.30
   7   3  -9   -0.90    1.00
  -7   3   9   -1.00    1.40
  -6  -3   9   36.60    3.50
   6  -3  -9   39.70    2.90
   6   3  -9   35.40    3.40
  -6   3   9   33.30    3.40
   5  -3  -9    2.90    1.10
  -5  -3   9    2.80    1.20
  -5  -3   9    1.00    1.10
  -5   3   9    2.40    1.00
  -5   3   9    1.80    1.10
   5   3  -9    2.20    1.40
  -5   3   9    2.40    1.30
  -4  -3   9  221.88    6.30
  -4  -3   9  214.88    6.50
   4  -3  -9  215.48    6.20
  -4   3   9  214.68    6.70
  -4   3   9  208.78    6.00
   4   3  -9  207.68    6.50
  -4   3   9  219.38    5.90
   3  -3  -9   11.90    1.40
  -3  -3   9   10.70    1.50
  -3  -3   9   12.70    1.60
  -3   3   9   11.80    1.20
  -3   3   9   13.60    1.60
   3   3  -9   11.40    1.60
   3   3  -9   10.10    0.80
  -2  -3   9  195.98    5.30
  -2  -3   9  208.58    5.40
   2  -3  -9  191.98    5.20
   2   3  -9  202.88    5.50
  -2   3   9  196.28    4.50
  -2   3   9  181.88    5.20
  -2   3   9  200.18    5.50
  -1  -3   9   31.60    1.80
  -1  -3   9   31.90    1.60
   1  -3  -9   27.00    1.70
  -1   3   9   32.00    1.90
  -1   3   9   32.20    1.20
   1   3  -9   33.30    1.80
  -1   3   9   33.90    1.90
  -1   3   9   29.70    1.60
   0  -3   9  625.64   12.80
   0  -3   9  624.24   12.30
   0  -3  -9  613.54   13.00
   0  -3   9  612.54   12.80
   0  -3   9  632.04   13.00
   0   3  -9  636.64   12.80
   0   3   9  608.44   12.90
   0   3  -9  628.64   12.50
   0   3   9  622.24   13.00
   0   3   9  646.94   12.40
   0   3   9  600.84   12.80
  -1  -3  -9    1.70    0.80
   1  -3   9    0.90    0.70
   1  -3   9    0.00    0.60
   1  -3   9    0.50    0.80
  -1  -3  -9    0.90    0.50
   1   3   9    1.70    0.70
   1   3   9   -0.50    0.60
   1   3   9   -0.60    0.70
  -1   3  -9   -0.30    0.40
  -1   3  -9   -0.70    0.70
   1   3   9    0.20    0.80
  -2  -3  -9 2084.19   39.10
  -2  -3  -9 2062.69   39.70
   2  -3   9 2071.49   39.50
   2  -3   9 2060.09   39.10
  -2  -3  -9 2053.19   38.80
   2  -3   9 1996.80   39.20
   2   3   9 2036.40   39.00
   2   3   9 2049.20   38.50
  -2   3  -9 2017.20   39.50
   2   3   9 2041.40   39.30
   2   3   9 1997.80   38.90
  -3  -3  -9  218.18    6.00
   3  -3   9  213.58    6.40
   3  -3   9  218.28    5.70
  -3  -3  -9  216.58    5.90
   3  -3   9  215.58    6.00
   3   3   9  211.78    5.00
   3   3   9  218.28    5.70
  -3   3  -9  217.08    5.00
   3   3   9  214.88    6.20
   3   3   9  220.78    5.70
  -3   3  -9  217.78    6.40
   4  -3   9  126.69    4.60
  -4  -3  -9  131.29    4.70
  -4  -3  -9  125.89    4.50
   4  -3   9  132.99    4.20
   4  -3   9  127.89    5.10
   4   3   9  118.69    4.80
  -4   3  -9  122.69    5.00
   4   3   9  130.69    4.10
   4   3   9  128.49    4.20
  -5  -3  -9   16.30    2.30
  -5  -3  -9   18.00    2.20
   5  -3   9   19.10    2.60
   5  -3   9   15.50    2.00
  -5   3  -9   14.10    2.20
   5   3   9   13.20    2.00
   6  -3   9    8.60    2.20
   6  -3   9    7.10    1.70
  -6  -3  -9    7.20    1.90
   6   3   9    8.60    2.00
  -6   3  -9   13.30    2.50
   7  -3   9    1.90    1.90
  -7  -3  -9   -1.00    1.70
   7   3   9    4.80    2.00
  -7   3  -9    1.30    1.60
  -7  -4   9    1.70    1.60
  -7   4   9    0.70    1.60
   7   4  -9    1.50    1.60
  -6  -4   9    5.00    1.70
   6  -4  -9    4.70    1.50
   6   4  -9    3.70    1.70
  -6   4   9    3.90    1.70
  -5  -4   9  302.17    8.30
  -5  -4   9  288.37    8.80
   5  -4  -9  312.77    8.60
   5   4  -9  302.17    8.90
  -5   4   9  315.77    8.20
  -5   4   9  302.87    9.10
  -4  -4   9    4.00    1.20
  -4  -4   9    3.40    1.30
   4  -4  -9    2.80    1.20
  -4   4   9    2.10    1.30
   4   4  -9    3.50    1.40
  -4   4   9    2.80    1.10
  -3  -4   9    4.20    1.10
   3  -4  -9    2.20    1.00
  -3  -4   9    4.40    1.10
  -3   4   9    4.20    1.10
   3   4  -9    5.00    1.30
  -2  -4   9    3.40    1.00
  -2  -4   9    4.20    1.00
   2  -4  -9    1.80    0.80
  -2   4   9    4.20    1.00
  -2   4   9    3.60    1.00
   2   4  -9    4.90    1.10
  -2   4   9    3.20    0.70
  -1  -4   9  214.98    4.50
  -1  -4   9  214.38    5.70
   1  -4  -9  214.48    5.70
  -1  -4   9  218.48    5.70
  -1  -4   9  223.08    5.40
  -1   4   9  217.48    4.50
  -1   4   9  217.38    5.40
  -1   4   9  207.48    5.70
   1   4  -9  219.68    5.10
  -1   4   9  220.68    5.80
   1   4  -9  228.88    5.70
   0  -4   9   71.09    2.30
   0  -4  -9   73.19    1.70
   0  -4  -9   72.99    2.90
   0  -4   9   70.49    2.80
   0   4   9   76.09    2.30
   0   4   9   73.19    2.80
   0   4   9   73.49    2.90
   0   4   9   70.79    2.70
   0   4  -9   66.39    2.50
   0   4  -9   77.69    2.50
   1  -4   9    2.40    0.90
   1  -4   9    3.20    0.80
   1  -4   9    2.00    0.80
  -1  -4  -9    3.70    0.60
  -1  -4  -9    2.40    0.90
   1   4   9    2.20    0.90
   1   4   9    2.90    0.80
  -1   4  -9    2.10    0.80
  -1   4  -9    2.60    0.60
   1   4   9    1.30    0.80
   1   4   9    3.10    0.80
   2  -4   9  153.78    4.70
  -2  -4  -9  164.98    4.40
  -2  -4  -9  167.38    5.20
   2  -4   9  166.48    4.70
   2  -4   9  161.78    4.90
  -2  -4  -9  163.78    4.60
   2   4   9  160.18    4.80
   2   4   9  163.98    4.70
   2   4   9  160.38    4.40
  -2   4  -9  166.08    5.00
   2   4   9  155.58    4.60
   3  -4   9   -0.90    0.80
  -3  -4  -9   -0.20    0.80
  -3  -4  -9    0.30    0.80
   3  -4   9    0.40    0.70
   3  -4   9    1.20    0.90
  -3   4  -9   -0.90    0.90
   3   4   9    1.10    0.80
   3   4   9    0.40    1.00
  -3   4  -9   -0.20    0.50
   3   4   9    0.60    0.60
   3   4   9    0.70    0.90
  -4  -4  -9   75.99    3.60
   4  -4   9   80.79    4.10
   4  -4   9   86.59    3.70
  -4  -4  -9   80.79    3.40
   4  -4   9   83.69    3.30
   4   4   9   81.39    3.30
  -4   4  -9   77.39    4.00
   4   4   9   80.69    3.90
   4   4   9   78.69    3.50
   5  -4   9   21.60    2.30
  -5  -4  -9   23.20    2.50
  -5  -4  -9   24.60    2.20
   5  -4   9   28.30    3.10
  -5   4  -9   25.40    2.80
   5   4   9   26.80    2.90
  -6  -4  -9    7.80    2.00
   6  -4   9   11.00    2.00
   6  -4   9   11.30    2.50
   6   4   9   10.10    2.30
  -6   4  -9   12.50    2.50
  -7  -5   9    8.60    2.50
  -7   5   9    6.00    2.20
   7   5  -9    9.70    2.40
  -6  -5   9   24.30    3.00
   6  -5  -9   21.80    2.70
   6   5  -9   21.10    2.80
  -6   5   9   22.30    2.90
   5  -5  -9    6.10    1.50
  -5  -5   9    1.60    1.20
   5   5  -9    3.60    1.60
  -5   5   9    4.90    1.70
  -5   5   9    0.60    1.00
  -4  -5   9   51.39    3.20
   4  -5  -9   51.09    3.00
   4   5  -9   43.80    3.10
  -4   5   9   52.29    2.90
  -4   5   9   49.90    3.20
   3  -5  -9    3.90    1.20
  -3  -5   9    2.00    1.10
   3   5  -9    3.50    1.30
  -3   5   9    3.60    1.10
   2  -5  -9  284.57    7.50
  -2  -5   9  296.07    6.00
  -2  -5   9  281.17    7.40
  -2   5   9  287.27    7.50
  -2   5   9  285.97    7.50
   2   5  -9  297.37    7.60
  -2   5   9  292.57    6.70
  -1  -5   9    9.00    1.30
  -1  -5   9   10.50    0.80
  -1  -5   9   11.30    1.30
   1  -5  -9    9.70    1.30
  -1   5   9   11.80    1.30
  -1   5   9    9.60    0.70
  -1   5   9    9.30    1.20
   1   5  -9   10.10    1.30
  -1   5   9   10.10    1.30
   1   5  -9   10.70    1.00
   0  -5   9    3.50    0.90
   0  -5  -9    5.30    0.50
   0  -5  -9    6.30    1.20
   0  -5   9    3.50    0.90
   0  -5   9    6.50    0.90
   0   5   9    4.90    1.00
   0   5  -9    5.00    0.90
   0   5   9    3.80    0.90
   0   5  -9    4.80    0.90
   0   5   9    4.60    1.10
   0   5   9    6.60    0.80
   1  -5   9  170.18    5.00
  -1  -5  -9  176.78    4.20
   1  -5   9  174.58    5.00
  -1  -5  -9  171.98    5.30
   1  -5   9  179.48    4.90
   1   5   9  183.78    4.80
   1   5   9  175.78    5.00
  -1   5  -9  171.98    4.20
   1   5   9  171.38    4.90
  -1   5  -9  165.78    4.80
   1   5   9  169.38    5.00
  -2  -5  -9   11.00    1.20
   2  -5   9   11.10    1.40
  -2  -5  -9   12.40    1.30
  -2  -5  -9    8.70    1.50
   2  -5   9    9.00    1.30
   2  -5   9   10.00    1.50
   2   5   9    7.10    1.30
  -2   5  -9   11.00    1.50
   2   5   9   13.80    1.50
   2   5   9   11.30    1.30
   2   5   9    9.30    1.40
   3  -5   9  458.55   11.60
  -3  -5  -9  475.15   10.70
  -3  -5  -9  482.05   11.00
   3  -5   9  481.05   11.00
   3  -5   9  478.15   11.10
  -3   5  -9  463.85   11.60
   3   5   9  461.75   10.50
   3   5   9  478.05   11.50
   3   5   9  484.85   11.20
   3   5   9  492.35   11.00
  -3   5  -9  473.45   10.20
  -4  -5  -9   15.40    1.70
   4  -5   9   11.80    1.60
  -4  -5  -9   13.10    2.00
   4  -5   9   13.30    1.80
   4  -5   9   14.80    2.20
   4   5   9   12.80    2.00
  -4   5  -9   11.30    2.00
   4   5   9   11.80    1.50
   4   5   9   11.90    1.90
  -5  -5  -9  121.79    5.10
   5  -5   9  121.69    4.80
   5  -5   9  117.69    5.50
   5   5   9  112.19    5.20
   5   5   9  109.79    4.60
  -5   5  -9  115.39    5.40
   6  -5   9    4.10    1.90
  -6  -5  -9    0.20    1.40
   6   5   9    5.00    1.80
  -6   5  -9    3.70    1.80
   6  -6  -9   -0.50    1.20
  -6  -6   9   -1.20    1.20
  -6   6   9   -0.40    1.60
   6   6  -9   -0.40    1.40
  -5  -6   9   76.79    4.30
   5  -6  -9   84.49    4.30
   5   6  -9   77.39    4.40
  -5   6   9   81.09    3.80
  -5   6   9   73.09    4.30
  -4  -6   9    0.80    1.10
   4  -6  -9    2.20    1.30
  -4   6   9    0.70    1.00
  -4   6   9    2.10    1.30
   4   6  -9   -0.10    1.30
   3  -6  -9 1383.56   27.90
  -3  -6   9 1340.97   27.90
  -3   6   9 1357.16   27.60
   3   6  -9 1381.56   28.00
  -3   6   9 1299.67   27.50
  -2  -6   9    8.90    1.40
   2  -6  -9   11.30    1.70
   2   6  -9    9.50    1.60
  -2   6   9    8.80    1.10
  -2   6   9    9.80    1.50
  -2   6   9   11.50    1.70
  -1  -6   9  440.86   10.30
   1  -6  -9  430.46   10.40
  -1  -6   9  429.16    9.90
  -1  -6   9  446.66    9.20
  -1   6   9  435.86   10.40
   1   6  -9  437.66    9.10
   1   6  -9  427.16   10.10
  -1   6   9  446.26    8.60
  -1   6   9  434.86   10.30
  -1   6   9  435.76   10.00
   0  -6  -9   41.80    2.50
   0  -6   9   40.60    2.30
   0  -6   9   48.60    2.10
   0  -6   9   42.30    2.30
   0  -6  -9   42.10    1.50
   0   6  -9   46.70    2.20
   0   6   9   48.90    2.60
   0   6   9   45.00    2.40
   0   6  -9   46.70    2.00
   0   6   9   44.80    2.40
   0   6   9   44.30    1.80
   1  -6   9   16.40    1.60
  -1  -6  -9   16.20    1.20
   1  -6   9   19.20    1.70
   1  -6   9   16.60    1.70
  -1  -6  -9   15.30    1.90
   1   6   9   18.90    1.50
   1   6   9   18.90    2.00
  -1   6  -9   17.30    1.40
   1   6   9   15.50    1.60
   1   6   9   13.90    1.60
  -1   6  -9   17.90    1.70
   2  -6   9    0.40    0.90
   2  -6   9   -0.20    0.80
   2  -6   9   -0.50    0.80
  -2  -6  -9   -0.20    0.70
  -2  -6  -9    0.70    0.70
  -2  -6  -9   -0.90    0.80
  -2   6  -9    1.30    1.00
   2   6   9   -1.00    0.70
   2   6   9   -0.20    0.80
   2   6   9   -0.50    1.00
  -2   6  -9    0.30    0.80
   2   6   9   -0.50    0.80
  -3  -6  -9    7.50    1.20
  -3  -6  -9    6.80    1.30
   3  -6   9    5.20    1.40
  -3  -6  -9    6.10    1.50
   3  -6   9    7.40    1.40
   3  -6   9    5.40    1.30
  -3   6  -9    7.00    1.10
   3   6   9    4.90    1.20
   3   6   9    5.10    1.40
  -3   6  -9    8.80    1.70
   3   6   9    4.60    1.50
   3   6   9    7.30    1.40
  -4  -6  -9   -0.40    1.00
   4  -6   9    1.00    1.00
   4  -6   9    1.70    1.10
   4  -6   9    2.10    1.30
   4   6   9   -0.40    1.20
   4   6   9    0.60    0.90
   4   6   9   -1.10    1.10
  -4   6  -9    1.00    1.30
   5  -6   9   78.29    3.80
   5  -6   9   77.69    4.60
  -5  -6  -9   78.69    4.20
  -5   6  -9   79.69    4.60
   5   6   9   80.59    4.40
   5   6   9   68.49    3.90
   6  -6   9   21.60    3.10
  -6  -6  -9   20.10    2.80
   6   6   9   23.80    3.10
  -6   6  -9   18.80    3.10
  -6  -7   9   52.39    4.10
   6  -7  -9   57.29    4.00
  -6   7   9   58.49    4.30
   6   7  -9   44.10    3.90
   5  -7  -9   -0.10    1.30
  -5  -7   9   -0.10    1.40
   5   7  -9    1.10    1.50
  -5   7   9   -0.70    1.00
  -5   7   9   -0.10    1.40
   4  -7  -9    2.10    1.30
  -4  -7   9    1.80    1.30
  -4   7   9    3.80    1.20
   4   7  -9    2.30    1.50
  -3  -7   9   11.20    1.90
   3  -7  -9    9.30    1.80
  -3   7   9   12.40    1.70
   3   7  -9   15.60    2.10
  -3   7   9   11.50    1.80
   2  -7  -9    1.20    1.20
  -2   7   9    3.40    1.20
  -2   7   9    0.90    1.00
  -2   7   9    1.60    0.80
   2   7  -9    1.30    1.20
  -1  -7   9    2.50    1.10
   1  -7  -9    2.00    1.10
  -1  -7   9    1.00    0.70
  -1   7   9    0.30    0.80
  -1   7   9    2.90    1.10
  -1   7   9    3.30    1.20
   1   7  -9    2.60    1.00
   0  -7  -9  135.39    3.50
   0  -7  -9  127.19    4.80
   0  -7   9  136.39    4.50
   0  -7   9  129.59    4.50
   0  -7   9  137.99    4.10
   0   7   9  132.89    4.80
   0   7   9  142.79    4.70
   0   7  -9  136.59    3.90
   0   7   9  140.09    3.80
   0   7   9  131.29    4.50
   0   7  -9  138.69    4.30
   1  -7   9   57.39    2.90
  -1  -7  -9   58.89    3.20
   1  -7   9   55.59    2.70
  -1  -7  -9   49.30    2.10
   1  -7   9   58.49    2.80
   1   7   9   55.39    3.10
   1   7   9   60.49    3.00
   1   7   9   58.79    2.60
  -1   7  -9   53.09    2.60
  -1   7  -9   58.09    2.50
   1   7   9   57.79    2.90
   2  -7   9   -0.70    0.80
   2  -7   9   -0.80    0.80
  -2  -7  -9    1.30    1.10
  -2  -7  -9   -0.80    0.80
  -2  -7  -9   -0.30    0.70
   2  -7   9    1.80    1.00
   2   7   9    0.70    1.00
  -2   7  -9    1.30    1.00
  -2   7  -9    1.30    0.80
   2   7   9   -0.50    1.00
   2   7   9    0.70    0.90
   2   7   9   -1.10    0.80
  -3  -7  -9   62.09    3.70
  -3  -7  -9   74.19    3.30
   3  -7   9   74.09    3.40
   3  -7   9   71.99    3.50
   3  -7   9   67.09    3.70
  -3   7  -9   68.79    2.90
   3   7   9   74.29    3.50
   3   7   9   66.99    3.50
   3   7   9   73.79    3.30
   3   7   9   69.59    3.70
  -3   7  -9   66.59    3.60
  -4  -7  -9  123.29    4.90
   4  -7   9  114.79    5.20
   4  -7   9  123.19    4.60
   4  -7   9  120.49    4.70
   4   7   9  118.29    5.10
  -4   7  -9  114.39    5.10
   4   7   9  118.09    5.10
   4   7   9  114.79    4.60
   5  -7   9    7.70    2.20
  -5  -7  -9   10.90    2.10
   5   7   9   11.40    2.20
  -5   7  -9   11.90    2.40
   5   7   9   13.20    2.30
   6  -7   9   42.80    4.00
  -6  -7  -9   39.80    3.50
  -6   7  -9   38.50    4.00
   6   7   9   44.30    4.30
  -6  -8   9   76.09    5.00
   6  -8  -9   84.39    5.00
   6   8  -9   88.49    5.30
  -5  -8   9    7.60    2.00
   5  -8  -9    5.70    1.80
   5   8  -9    6.20    2.00
  -5   8   9    5.10    1.60
  -4  -8   9   87.49    4.60
   4  -8  -9   90.69    4.60
  -4   8   9   91.09    4.20
   4   8  -9   86.69    4.50
   3  -8  -9   20.80    2.40
  -3  -8   9   23.70    2.50
  -3   8   9   23.60    2.50
  -3   8   9   26.60    2.60
   3   8  -9   18.70    2.40
   2  -8  -9  324.57    9.00
  -2   8   9  306.27    7.90
  -2   8   9  306.47    8.60
  -2   8   9  310.47    8.60
   2   8  -9  319.07    8.70
  -1  -8   9    0.50    0.90
   1  -8  -9   -0.60    1.00
  -1  -8   9    0.60    0.70
  -1   8   9   -0.50    0.90
   1   8  -9    1.10    1.10
  -1   8   9    0.50    0.80
  -1   8   9    0.10    1.00
   0  -8   9   -0.60    0.80
   0  -8   9   -1.50    0.70
   0  -8  -9    1.70    1.10
   0  -8   9    0.40    0.80
   0   8   9    2.10    1.10
   0   8   9    0.40    1.00
   0   8  -9    1.30    1.00
   0   8   9   -1.00    0.80
   0   8  -9    0.50    0.70
  -1  -8  -9    2.20    1.20
   1  -8   9    1.40    0.90
   1  -8   9   -0.60    0.80
  -1  -8  -9    0.00    0.60
   1  -8   9   -0.20    0.80
  -1   8  -9   -1.10    0.80
  -1   8  -9    0.50    0.90
   1   8   9    0.80    1.10
   1   8   9   -0.60    0.90
  -1   8  -9   -0.90    0.70
   1   8   9   -0.30    1.10
   1   8   9   -0.10    0.80
  -2  -8  -9  108.49    3.80
   2  -8   9  109.99    4.40
  -2  -8  -9  100.99    4.60
   2  -8   9  113.59    4.10
   2  -8   9  105.69    4.40
  -2   8  -9  103.99    4.00
   2   8   9  103.39    4.10
   2   8   9  103.79    4.50
   2   8   9  107.09    4.40
  -2   8  -9  102.39    4.20
   2   8   9  101.79    4.20
  -3  -8  -9    4.60    1.30
   3  -8   9    4.90    1.30
  -3  -8  -9    6.70    1.80
   3  -8   9    5.80    1.40
   3  -8   9    3.00    1.40
   3   8   9    5.20    1.40
  -3   8  -9    5.50    1.50
   3   8   9    5.00    1.50
   3   8   9    5.70    1.40
  -3   8  -9    5.20    1.10
   3   8   9    2.70    1.50
  -4  -8  -9    4.20    1.40
   4  -8   9    4.00    1.40
   4  -8   9    0.30    1.40
   4   8   9    0.80    1.30
  -4   8  -9    0.40    1.30
   4   8   9    0.20    1.40
   4   8   9    0.70    1.10
   5  -8   9    4.70    1.90
  -5  -8  -9    6.00    1.80
   5   8   9    5.90    2.00
   5   8   9    5.30    2.00
  -5   8  -9    6.40    2.00
  -5  -9   9    0.20    1.50
   5  -9  -9    0.50    1.40
   5   9  -9   -1.60    1.50
   4  -9  -9    4.90    1.80
  -4  -9   9   10.30    2.20
  -4   9   9    5.20    1.50
  -4   9   9    6.30    1.70
   4   9  -9    4.40    1.70
  -3  -9   9    0.80    1.20
   3  -9  -9    1.70    1.30
   3   9  -9    0.00    1.40
  -3   9   9    0.50    1.10
  -3   9   9    1.30    1.20
   2  -9  -9    0.60    1.10
   2   9  -9    0.30    1.20
  -2   9   9    1.60    1.20
  -2   9   9    1.20    1.10
  -2   9   9   -0.10    0.80
   1  -9  -9   14.40    2.00
  -1   9   9   17.60    2.00
   1   9  -9   18.20    2.10
  -1   9   9   13.80    1.90
  -1   9   9   12.90    1.90
   0  -9   9   -1.70    0.80
   0  -9  -9    0.20    1.10
   0  -9   9   -1.30    0.70
   0   9  -9   -0.10    1.00
   0   9   9   -0.10    1.10
   0   9  -9   -1.70    0.80
   0   9   9    0.90    1.00
   0   9   9    0.20    1.10
   1  -9   9   11.70    1.70
   1  -9   9    9.50    1.60
   1  -9   9   10.70    1.80
  -1  -9  -9   10.20    1.80
  -1   9  -9   10.70    1.60
   1   9   9    9.80    1.60
  -1   9  -9   10.40    1.50
  -1   9  -9    7.50    1.50
   1   9   9   12.80    1.60
   1   9   9   11.60    2.00
   1   9   9   10.50    1.80
   2  -9   9  354.46    9.00
   2  -9   9  336.67    9.40
  -2  -9  -9  330.07    9.80
   2  -9   9  355.96    9.50
  -2   9  -9  339.67    9.00
  -2   9  -9  331.77    8.90
   2   9   9  345.87    9.00
   2   9   9  336.97    9.30
   2   9   9  341.77    9.30
   2   9   9  333.27    9.60
  -3  -9  -9  274.67    8.90
   3  -9   9  290.97    8.50
   3  -9   9  266.17    8.60
   3  -9   9  290.47    7.90
   3   9   9  294.67    8.30
   3   9   9  288.07    8.40
  -3   9  -9  283.87    8.40
  -3   9  -9  268.27    7.50
   3   9   9  281.97    8.30
   3   9   9  272.97    8.60
   4  -9   9   28.00    2.80
  -4  -9  -9   26.60    3.20
   4  -9   9   24.00    3.10
   4   9   9   26.20    3.00
   4   9   9   35.30    2.90
  -4   9  -9   28.50    3.10
   4   9   9   28.40    3.20
   5  -9   9    3.30    2.00
  -5  -9  -9    4.40    2.70
   5   9   9    0.40    1.50
   5   9   9    4.00    1.90
  -5   9  -9    2.20    1.70
   5 -10  -9   39.50    4.00
  -5 -10   9   33.80    3.70
   5  10  -9   34.10    3.70
  -4 -10   9    0.50    1.30
   4 -10  -9    3.10    1.80
   4  10  -9    0.30    1.10
  -4  10   9    1.70    1.20
  -4  10   9    0.30    1.10
   4  10  -9    0.50    1.70
  -3 -10   9  148.69    6.20
   3 -10  -9  157.58    6.40
   3  10  -9  162.08    5.80
  -3  10   9  146.19    5.90
   3  10  -9  138.59    6.10
  -3  10   9  153.28    5.90
   2 -10  -9   31.90    3.00
   2  10  -9   32.70    2.70
  -2  10   9   34.40    3.20
  -2  10   9   33.10    2.50
  -2  10   9   33.70    2.90
   2  10  -9   34.40    3.10
   1 -10  -9   52.59    3.50
  -1  10   9   60.39    3.60
  -1  10   9   50.19    3.10
  -1  10   9   58.99    3.60
   1  10  -9   51.19    3.30
   1  10  -9   54.59    3.30
   0 -10   9    1.00    1.10
   0 -10  -9    1.10    1.30
   0 -10   9    2.90    1.10
   0  10  -9    2.80    1.30
   0  10  -9    2.20    1.30
   0  10   9    2.10    1.20
   0  10   9    2.50    1.40
   0  10   9    4.00    1.40
   1 -10   9   25.80    2.40
   1 -10   9   31.40    2.40
  -1 -10  -9   24.00    2.80
   1  10   9   26.00    2.80
   1  10   9   27.10    2.80
   1  10   9   26.20    2.60
  -1  10  -9   29.40    2.60
  -2 -10  -9    1.60    1.20
   2 -10   9    1.00    1.20
   2 -10   9    2.70    1.10
   2 -10   9    2.70    1.30
   2  10   9    3.10    1.30
  -2  10  -9   -0.10    1.00
  -2  10  -9    3.70    1.60
   2  10   9    2.70    1.30
   2  10   9    3.50    1.40
   2  10   9    5.00    1.80
  -3 -10  -9   33.90    3.40
   3 -10   9   38.00    3.20
   3 -10   9   36.50    3.10
  -3  10  -9   32.70    2.90
   3  10   9   37.50    3.60
   3  10   9   34.60    3.00
   3  10   9   39.10    3.10
   3  10   9   33.30    3.00
  -3  10  -9   32.40    2.50
   4 -10   9   41.70    3.50
   4 -10   9   45.10    3.80
  -4 -10  -9   38.40    3.50
   4  10   9   48.40    3.90
   4  10   9   41.30    3.30
  -4  10  -9   41.00    3.40
   4  10   9   45.90    3.50
   4 -11  -9    0.80    1.50
  -4 -11   9    0.40    1.30
  -4  11   9    1.60    1.30
   4  11  -9   -0.20    1.20
  -4  11   9   -0.20    1.20
   4  11  -9    0.30    1.80
  -3 -11   9    2.70    1.50
   3 -11  -9    4.50    1.90
  -3  11   9    3.30    1.50
   3  11  -9    2.40    1.30
   3  11  -9    1.50    1.90
  -3  11   9    4.90    1.60
   2 -11  -9    0.70    1.50
  -2  11   9    1.20    1.40
   2  11  -9   -1.60    1.40
   2  11  -9    0.30    1.10
  -2  11   9    1.00    1.20
  -2  11   9   -0.20    1.00
   1 -11  -9    6.70    1.90
  -1  11   9    7.40    1.60
   1  11  -9    6.40    1.90
  -1  11   9   10.50    2.10
   1  11  -9    9.20    1.80
  -1  11   9   11.10    2.10
   0 -11  -9    5.60    1.80
   0 -11   9    4.90    1.40
   0  11  -9    4.20    1.60
   0  11   9    5.70    1.70
   0  11   9    4.70    1.70
   0  11  -9    5.80    1.60
   0  11   9    5.00    1.50
  -1 -11  -9  167.68    6.70
   1 -11   9  174.58    6.20
   1 -11   9  182.78    6.10
   1  11   9  178.48    6.70
  -1  11  -9  183.88    6.40
   1  11   9  181.88    6.80
   1  11   9  182.08    6.50
   2 -11   9   27.70    2.90
  -2 -11  -9   26.00    3.10
   2  11   9   26.50    2.90
  -2  11  -9   19.50    2.30
   2  11   9   26.20    3.00
   2  11   9   28.00    3.30
   3 -11   9   65.49    4.20
  -3 -11  -9   67.09    4.40
   3  11   9   63.89    3.90
   3  11   9   65.89    4.50
   3  11   9   76.49    4.20
   3  11   9   68.59    4.10
  -4 -11  -9   -1.40    1.20
   4 -11   9   -0.10    1.30
   4 -11   9   -0.70    1.30
   4  11   9   -1.50    1.60
   4  11   9    1.60    1.50
  -4  11  -9    0.90    1.40
   4  11   9   -1.00    1.20
   3 -12  -9   59.69    4.40
  -3 -12   9   60.19    4.20
  -3  12   9   60.59    4.00
   3  12  -9   64.09    4.10
  -3  12   9   56.39    4.00
   3  12  -9   61.29    4.60
   2 -12  -9   61.19    4.30
   2  12  -9   59.69    4.30
  -2  12   9   63.19    4.10
  -2  12   9   62.19    3.60
   2  12  -9   64.89    4.10
  -2  12   9   61.79    4.20
   1 -12  -9   32.90    3.40
   1  12  -9   37.50    3.30
   1  12  -9   31.60    3.10
  -1  12   9   36.90    3.60
  -1  12   9   36.50    3.00
  -1  12   9   41.80    3.40
   0 -12  -9   -0.50    1.20
   0  12   9    0.90    1.50
   0  12  -9   -0.90    1.10
   0  12   9    1.20    1.30
   0  12  -9    0.20    1.40
   0  12   9    1.30    1.40
  -1 -12  -9   83.39    4.80
   1 -12   9   62.99    4.10
   1  12   9   77.99    4.50
   1  12   9   82.29    4.40
   1  12   9   71.19    4.50
  -1  12  -9   73.39    4.10
  -2 -12  -9    9.20    2.20
   2 -12   9    7.20    1.90
  -2  12  -9    5.00    1.70
  -2  12  -9    5.10    1.60
   2  12   9    6.80    1.90
   2  12   9    5.80    1.70
   2  12   9    5.30    2.00
   3 -12   9    0.00    1.40
  -3 -12  -9   -0.80    1.40
   3  12   9    1.00    1.60
   3  12   9    1.00    1.40
   3  12   9   -0.20    1.30
   2 -13  -9    0.80    1.60
  -2  13   9    1.90    1.40
   2  13  -9   -0.40    1.80
   2  13  -9    0.80    1.40
  -2  13   9    0.70    1.60
  -2  13   9    0.60    1.20
   1 -13  -9   -0.30    1.30
  -1  13   9    0.40    1.50
   1  13  -9   -1.20    1.70
  -1  13   9    0.70    1.40
  -1  13   9    1.60    1.30
   1  13  -9    0.00    1.40
   0 -13  -9    3.40    1.60
   0  13  -9    3.00    1.50
   0  13   9    3.80    1.80
   0  13   9    5.60    1.80
   0  13   9    4.10    1.70
  -1 -13  -9   39.20    3.70
   1  13   9   46.20    4.00
  -1  13  -9   40.80    3.50
   1  13   9   50.79    4.00
   1  13   9   40.30    3.50
   2 -13   9    1.30    1.50
  -2 -13  -9    2.50    1.70
   2  13   9   -0.20    1.50
  -2  13  -9    1.80    1.60
   2  13   9   -1.70    1.30
   2  13   9    1.00    1.70
  -2  13  -9    1.10    1.20
  -7   0  10   -1.00    1.30
   7   0 -10   -0.70    1.30
  -6   0  10   67.49    3.80
   6   0 -10   64.29    3.80
  -5   0  10   -0.50    0.80
  -5   0  10   -0.30    1.00
  -4   0  10    7.50    1.30
   4   0 -10    6.60    1.00
  -4   0  10    8.10    1.30
  -3   0  10   -0.70    0.70
  -3   0  10   -0.20    0.60
   3   0 -10    0.50    0.50
   2   0 -10  582.74   11.50
  -2   0  10  588.64   11.40
  -2   0  10  589.34   12.00
  -2   0  10  588.94   12.00
  -1   0  10    1.20    0.60
  -1   0  10   -0.50    0.50
   1   0 -10    0.50    0.40
  -1   0  10   -0.30    0.60
   0   0  10  139.39    3.80
   0   0  10  138.69    3.80
   0   0 -10  146.39    3.60
   0   0  10  135.19    3.70
   1   0  10    0.40    0.70
  -1   0 -10    0.70    0.80
   1   0  10   -0.30    0.50
   1   0  10   -0.30    0.40
   1   0  10   -0.50    0.60
   2   0  10   82.39    2.20
  -2   0 -10   83.69    3.20
   2   0  10   85.89    2.90
   2   0  10   82.79    2.20
   2   0  10   88.09    3.20
   3   0  10    0.10    0.40
  -3   0 -10    0.40    0.80
   3   0  10    0.00    0.60
   3   0  10    0.80    0.80
   4   0  10   21.60    2.30
   4   0  10   18.00    1.60
  -4   0 -10   18.40    2.10
  -5   0 -10    0.40    1.10
   5   0  10   -0.30    1.20
   6   0  10  123.49    5.40
  -6   0 -10  120.29    5.50
  -7   0 -10   -1.50    1.40
   7   0  10    0.20    1.50
  -7  -1  10    3.30    1.70
   7  -1 -10    4.80    1.70
   7   1 -10    4.10    1.80
  -7   1  10    3.70    1.80
  -6  -1  10   38.40    3.10
   6   1 -10   39.50    3.10
  -6   1  10   39.00    3.00
  -5  -1  10    2.80    1.10
  -5  -1  10    1.40    1.20
   5  -1 -10    2.80    1.00
  -5   1  10    1.70    1.00
  -5   1  10    2.30    1.10
   4  -1 -10   26.10    1.70
  -4  -1  10   31.30    2.20
  -4  -1  10   26.20    2.00
   4   1 -10   25.90    1.60
  -4   1  10   27.90    2.10
  -4   1  10   28.20    2.00
  -3  -1  10    7.60    1.20
  -3  -1  10   11.30    1.30
   3  -1 -10    9.80    1.10
  -3   1  10   10.10    1.40
  -3   1  10    9.10    1.10
   3   1 -10    9.10    0.80
   2  -1 -10  257.87    5.80
  -2  -1  10  241.48    6.10
  -2  -1  10  253.17    6.40
  -2  -1  10  261.27    6.10
  -2  -1  10  259.67    5.40
  -2   1  10  242.88    5.70
  -2   1  10  263.27    6.40
  -2   1  10  260.77    5.70
   2   1 -10  254.07    5.10
  -2   1  10  259.27    5.40
  -1  -1  10   31.40    1.80
   1  -1 -10   27.70    1.30
  -1  -1  10   30.80    1.60
  -1  -1  10   30.80    1.50
  -1   1  10   32.30    1.40
  -1   1  10   31.60    1.80
  -1   1  10   34.40    1.60
  -1   1  10   31.80    1.10
   0  -1  10   58.59    2.20
   0  -1  10   59.29    2.20
   0  -1 -10   59.49    2.10
   0  -1  10   64.69    2.30
   0   1  10   58.79    2.30
   0   1  10   61.69    2.20
   0   1  10   61.49    2.20
   0   1  10   56.09    2.20
   1  -1  10    9.80    0.90
   1  -1  10   13.10    1.40
  -1  -1 -10   12.30    1.40
   1  -1  10   10.60    1.20
   1   1  10   10.10    1.10
   1   1  10    9.70    0.90
   1   1  10    9.10    1.10
   1   1  10    8.50    0.90
   2  -1  10   71.69    1.90
   2  -1  10   71.19    2.90
  -2  -1 -10   70.49    2.90
   2  -1  10   70.19    2.60
   2   1  10   67.99    2.60
   2   1  10   70.89    2.20
  -2   1 -10   70.49    3.00
   2   1  10   69.79    2.00
   2   1  10   72.09    2.90
  -3  -1 -10    7.40    1.30
   3  -1  10    8.40    1.30
   3  -1  10    9.60    1.20
   3   1  10    7.70    1.40
  -3   1 -10   10.70    1.60
   3   1  10    9.90    1.00
   3   1  10   10.00    1.20
   4  -1  10   13.60    1.90
  -4  -1 -10   12.10    1.70
   4  -1  10   13.30    1.40
  -4   1 -10   14.10    1.90
   4   1  10   13.80    1.40
   4   1  10   16.30    2.00
   5  -1  10   17.20    2.20
  -5  -1 -10   11.80    1.90
  -5   1 -10   14.00    2.20
   5   1  10   15.90    2.30
   6  -1  10   56.29    3.70
  -6  -1 -10   57.89    3.80
   6   1  10   49.00    3.60
  -6   1 -10   55.19    3.90
   7  -1  10    0.00    1.60
   7  -1  10    1.50    1.80
  -7  -1 -10    2.50    1.60
  -7   1 -10    4.20    1.90
   7   1  10   -0.80    1.40
  -7  -2  10   56.69    4.20
   7   2 -10   73.69    4.40
  -7   2  10   55.79    3.80
  -6  -2  10    9.70    2.00
  -6   2  10    9.10    1.90
   6   2 -10    7.00    1.90
   5  -2 -10   98.79    3.90
  -5  -2  10   95.69    4.30
  -5  -2  10   94.19    3.90
  -5   2  10   91.89    4.00
  -5   2  10   97.09    3.90
   5   2 -10   88.19    4.20
   4  -2 -10   73.39    3.10
  -4  -2  10   74.69    3.40
  -4  -2  10   77.79    3.40
  -4   2  10   72.79    3.10
  -4   2  10   77.69    3.30
  -3  -2  10   32.00    2.10
  -3  -2  10   29.90    2.00
   3  -2 -10   30.10    1.80
   3   2 -10   30.40    1.20
  -3   2  10   29.10    2.00
  -3   2  10   33.40    1.70
  -2  -2  10   49.60    2.20
  -2  -2  10   49.30    1.70
  -2  -2  10   49.90    2.40
  -2  -2  10   50.39    2.30
   2  -2 -10   48.30    2.00
  -2   2  10   48.10    1.60
  -2   2  10   49.90    2.40
  -2   2  10   49.30    1.70
  -2   2  10   50.19    1.70
   1  -2 -10   10.10    1.10
  -1  -2  10    9.00    1.10
  -1  -2  10   11.40    1.00
  -1  -2  10    7.80    1.00
  -1   2  10    9.40    0.50
  -1   2  10   11.40    1.10
  -1   2  10    7.50    1.10
  -1   2  10   10.40    0.90
  -1   2  10   12.50    1.40
   0  -2  10  244.78    5.90
   0  -2  10  234.78    5.80
   0  -2 -10  237.98    5.80
   0  -2  10  239.28    5.70
   0   2  10  237.98    5.80
   0   2  10  241.88    5.80
   0   2  10  248.88    5.80
   0   2  10  247.98    5.60
   0   2 -10  243.88    5.90
   1  -2  10 3016.10   56.19
   1  -2  10 2937.31   55.69
  -1  -2 -10 3036.60   56.49
   1  -2  10 3014.80   56.29
  -1  -2 -10 2923.21   56.29
   1   2  10 3029.40   56.19
   1   2  10 2985.80   55.79
   1   2  10 2978.90   55.89
  -1   2 -10 2956.50   56.39
   1   2  10 3058.99   56.19
   2  -2  10   73.69    3.00
  -2  -2 -10   76.89    3.00
  -2  -2 -10   75.19    2.70
   2  -2  10   76.69    2.80
   2   2  10   74.89    2.60
   2   2  10   76.49    3.00
  -2   2 -10   71.39    3.00
   2   2  10   73.99    2.30
   2   2  10   77.99    2.80
  -3  -2 -10  588.54   12.90
  -3  -2 -10  591.24   13.10
   3  -2  10  586.14   12.60
   3  -2  10  599.14   13.10
   3   2  10  577.14   12.20
   3   2  10  587.34   12.50
   3   2  10  574.94   11.50
   3   2  10  597.64   13.30
  -3   2 -10  593.34   13.50
   4  -2  10  160.48    4.80
  -4  -2 -10  165.78    5.40
  -4  -2 -10  160.68    5.40
   4  -2  10  177.78    5.60
   4   2  10  150.08    4.60
   4   2  10  162.18    5.60
  -4   2 -10  167.78    5.80
   4   2  10  161.58    4.70
  -5  -2 -10   32.80    2.80
   5  -2  10   30.20    2.80
  -5  -2 -10   30.00    2.90
   5   2  10   32.70    2.90
  -5   2 -10   29.00    3.00
   6  -2  10   -1.30    1.40
  -6  -2 -10    1.40    1.30
   6  -2  10   -0.90    1.30
  -6  -2 -10    0.40    1.40
  -6   2 -10   -1.30    1.30
   6   2  10    0.20    1.30
   7  -2  10    2.80    1.70
   7  -2  10    1.50    2.00
   7   2  10    1.50    1.70
  -7   2 -10    2.70    1.80
  -7  -3  10    3.10    1.70
   7   3 -10    1.40    1.60
  -6  -3  10    0.00    1.20
   6  -3 -10    0.40    1.00
  -6   3  10    0.50    1.20
   6   3 -10    0.20    1.30
  -5  -3  10  142.09    5.10
  -5  -3  10  141.59    5.50
   5  -3 -10  146.29    5.10
  -5   3  10  145.69    5.00
  -5   3  10  147.19    5.00
   5   3 -10  145.59    5.60
  -4  -3  10    0.20    0.90
  -4  -3  10   -1.40    0.80
   4  -3 -10    0.90    0.90
   4   3 -10   -0.90    1.00
  -4   3  10    0.30    0.80
  -4   3  10   -2.10    0.70
  -3  -3  10  140.49    4.70
   3  -3 -10  149.69    4.50
  -3  -3  10  152.48    4.80
  -3   3  10  147.89    4.00
  -3   3  10  143.89    4.60
   3   3 -10  151.18    4.90
   2  -3 -10  174.08    4.80
  -2  -3  10  178.18    4.20
  -2  -3  10  172.58    5.00
  -2  -3  10  172.98    5.00
  -2   3  10  178.88    4.30
  -2   3  10  168.48    5.00
   2   3 -10  176.88    5.10
  -1  -3  10  379.76    8.80
  -1  -3  10  402.36    8.50
   1  -3 -10  379.76    8.70
  -1  -3  10  392.56    8.80
  -1   3  10  384.76    8.90
  -1   3  10  395.56    7.90
  -1   3  10  399.86    8.60
   1   3 -10  395.56    8.80
  -1   3  10  384.16    8.90
   0  -3  10  155.28    4.30
   0  -3  10  161.38    4.40
   0  -3  10  155.78    3.80
   0  -3 -10  162.18    4.50
   0   3  10  153.08    4.40
   0   3  10  159.68    3.90
   0   3  10  160.08    4.40
   0   3  10  156.98    4.30
   0   3 -10  155.38    4.30
   0   3 -10  151.28    3.90
  -1  -3 -10  872.21   18.30
  -1  -3 -10  907.91   17.20
   1  -3  10  918.21   17.90
   1  -3  10  865.31   18.10
   1  -3  10  889.71   18.10
   1  -3  10  890.11   17.60
   1   3  10  899.11   18.00
   1   3  10  920.71   18.00
  -1   3 -10  907.71   17.00
   1   3  10  877.21   17.80
  -1   3 -10  887.01   18.20
   1   3  10  901.01   18.10
   2  -3  10  203.58    5.40
   2  -3  10  204.58    5.60
  -2  -3 -10  204.28    5.50
  -2  -3 -10  213.78    6.00
  -2  -3 -10  198.58    5.10
  -2   3 -10  197.88    5.80
   2   3  10  207.18    5.40
   2   3  10  193.58    5.20
   2   3  10  198.18    5.60
   2   3  10  199.78    4.90
  -3  -3 -10    0.00    0.80
   3  -3  10    0.80    0.90
   3  -3  10   -0.20    0.90
  -3  -3 -10   -1.00    0.70
   3  -3  10    1.50    0.80
   3   3  10   -0.30    0.50
  -3   3 -10   -0.30    0.90
   3   3  10   -1.00    0.80
   3   3  10    0.60    0.90
   3   3  10    0.40    0.70
  -4  -3 -10   15.40    1.90
   4  -3  10   15.30    2.00
   4  -3  10   15.00    2.00
   4  -3  10   16.70    1.70
  -4  -3 -10   14.00    1.90
   4   3  10   16.60    1.80
  -4   3 -10   12.50    2.10
   4   3  10   16.30    1.60
   4   3  10   14.60    2.00
   5  -3  10   21.40    2.70
  -5  -3 -10   25.80    2.40
   5  -3  10   23.70    2.50
  -5  -3 -10   29.90    3.00
  -5   3 -10   23.30    2.90
   5   3  10   24.60    2.70
  -6  -3 -10    1.80    1.50
   6  -3  10    3.60    1.60
  -6  -3 -10    4.50    2.00
   6  -3  10    5.30    1.80
   6   3  10    3.50    1.70
  -6   3 -10    4.50    1.80
  -7  -4  10   12.90    2.60
   7   4 -10   13.70    2.60
  -6  -4  10   11.10    2.30
   6  -4 -10   11.80    2.00
  -6   4  10    8.60    2.00
   6   4 -10    6.60    1.90
   5  -4 -10   39.50    2.80
  -5  -4  10   34.30    2.90
  -5  -4  10   32.00    2.60
   5   4 -10   29.70    3.00
  -5   4  10   36.10    2.50
  -4  -4  10  400.36   10.10
   4  -4 -10  422.06   10.10
  -4  -4  10  385.66   10.30
   4   4 -10  393.06   10.40
  -4   4  10  412.36   10.00
  -3  -4  10  102.39    3.80
   3  -4 -10   93.69    3.70
  -3  -4  10   92.79    3.80
   3   4 -10   99.49    4.00
  -3   4  10   90.79    3.70
   2  -4 -10   59.89    2.70
  -2  -4  10   61.29    2.70
  -2   4  10   61.89    2.80
  -2   4  10   63.59    2.20
   2   4 -10   59.89    2.70
  -2   4  10   61.19    2.80
  -1  -4  10  187.28    5.20
   1  -4 -10  180.98    5.20
  -1  -4  10  190.68    4.00
  -1  -4  10  193.38    5.00
  -1   4  10  193.78    4.10
   1   4 -10  195.78    5.10
  -1   4  10  190.08    5.30
  -1   4  10  186.28    5.00
  -1   4  10  185.88    5.30
   1   4 -10  185.68    4.70
   0  -4  10  112.79    3.00
   0  -4 -10  111.39    3.70
   0  -4  10  112.29    3.60
   0  -4  10  110.89    3.50
   0  -4  10  108.19    3.50
   0   4  10  102.79    3.60
   0   4 -10  107.39    3.40
   0   4  10  110.29    3.60
   0   4  10  114.09    3.60
   0   4 -10  115.19    3.30
   0   4  10  108.09    3.00
   1  -4  10   69.39    2.60
   1  -4  10   64.39    2.70
  -1  -4 -10   62.19    2.80
   1  -4  10   66.39    2.70
  -1  -4 -10   64.69    2.00
   1   4  10   65.89    2.70
   1   4  10   62.89    2.70
  -1   4 -10   66.69    2.00
   1   4  10   69.49    2.60
  -1   4 -10   65.19    2.70
   1   4  10   66.09    2.50
  -2  -4 -10    6.80    1.30
   2  -4  10    5.90    1.20
  -2  -4 -10    5.80    1.10
  -2  -4 -10    8.10    1.10
   2  -4  10    5.30    1.00
   2  -4  10    4.30    1.10
   2   4  10    6.50    1.20
   2   4  10    6.60    1.20
   2   4  10    6.20    1.00
  -2   4 -10    7.10    1.30
   2   4  10    8.40    1.30
   3  -4  10  129.19    4.50
  -3  -4 -10  138.39    4.40
   3  -4  10  131.19    4.80
  -3  -4 -10  127.89    4.30
   3  -4  10  144.59    4.40
  -3   4 -10  118.19    4.70
   3   4  10  124.39    3.70
   3   4  10  126.19    4.20
  -3   4 -10  128.09    3.70
   3   4  10  125.29    4.60
   3   4  10  136.19    4.30
  -4  -4 -10   50.99    2.90
   4  -4  10   45.20    2.60
   4  -4  10   46.90    3.00
   4  -4  10   44.60    3.10
  -4  -4 -10   42.90    2.60
   4   4  10   49.90    2.80
   4   4  10   47.20    2.60
  -4   4 -10   49.10    3.30
   4   4  10   45.60    3.10
   5  -4  10   10.30    1.80
   5  -4  10   11.60    2.20
  -5  -4 -10    7.80    1.60
  -5  -4 -10    7.50    1.80
  -5   4 -10    9.60    2.10
   5   4  10   10.50    2.00
   6  -4  10    7.80    2.00
  -6  -4 -10    3.50    1.80
   6  -4  10    7.30    1.90
   6   4  10    3.80    1.90
  -6   4 -10    7.20    2.10
  -6  -5  10   51.49    3.80
   6  -5 -10   44.50    3.30
   6   5 -10   41.70    3.60
   5  -5 -10    0.00    1.10
  -5  -5  10   -0.30    1.20
  -5   5  10    0.20    0.90
   5   5 -10   -0.20    1.10
   4  -5 -10   90.29    4.00
  -4  -5  10   85.19    4.10
  -4   5  10   89.79    3.80
   3  -5 -10   35.90    2.40
  -3  -5  10   32.50    2.40
  -3  -5  10   28.90    2.30
  -3   5  10   34.00    2.40
   3   5 -10   31.00    2.50
  -2  -5  10   75.99    3.30
  -2  -5  10   65.29    3.10
   2  -5 -10   76.09    3.20
  -2   5  10   74.89    2.70
  -2   5  10   65.49    3.00
  -2   5  10   68.99    3.10
   2   5 -10   70.09    3.20
  -1  -5  10   55.99    2.70
   1  -5 -10   52.99    2.70
  -1  -5  10   60.89    1.80
  -1  -5  10   58.99    2.50
   1   5 -10   55.09    2.10
  -1   5  10   56.69    2.70
  -1   5  10   55.39    2.70
  -1   5  10   57.49    2.50
   1   5 -10   58.69    2.60
  -1   5  10   57.29    1.60
   0  -5  10    8.00    1.20
   0  -5  10    7.80    1.20
   0  -5 -10    8.90    0.60
   0  -5 -10    7.50    1.20
   0  -5  10   10.90    1.10
   0   5  10   10.80    1.30
   0   5  10    9.50    1.30
   0   5  10    8.10    1.30
   0   5 -10   10.80    1.20
   0   5 -10   11.50    1.20
   0   5  10    9.40    1.00
  -1  -5 -10   55.69    2.90
   1  -5  10   59.49    2.70
  -1  -5 -10   62.39    2.00
   1  -5  10   62.99    2.60
  -1   5 -10   60.29    2.60
   1   5  10   58.89    2.70
   1   5  10   63.89    2.70
   1   5  10   58.09    2.80
   1   5  10   59.09    2.40
  -1   5 -10   60.79    2.10
  -2  -5 -10    1.10    1.00
  -2  -5 -10    1.50    0.70
   2  -5  10    0.40    0.80
  -2  -5 -10    0.70    0.80
   2  -5  10    0.10    0.80
   2  -5  10    0.70    0.80
  -2   5 -10    0.70    0.90
   2   5  10    0.20    0.80
   2   5  10    0.20    0.70
   2   5  10    0.20    0.90
   2   5  10    0.40    0.80
  -3  -5 -10    7.00    1.20
  -3  -5 -10    8.40    1.40
   3  -5  10   10.30    1.60
   3  -5  10    4.50    1.30
   3  -5  10    8.60    1.40
   3   5  10    7.40    1.50
  -3   5 -10    9.00    1.70
   3   5  10    6.30    1.40
   3   5  10    7.10    1.10
   3   5  10    7.60    1.30
  -3   5 -10    6.70    1.10
  -4  -5 -10   29.10    2.20
   4  -5  10   27.90    2.90
  -4  -5 -10   36.10    2.60
   4  -5  10   35.50    2.70
   4  -5  10   31.70    2.30
  -4   5 -10   29.70    3.10
   4   5  10   33.80    2.80
   4   5  10   34.20    2.40
   4   5  10   35.00    2.70
  -5  -5 -10   11.80    2.00
   5  -5  10   14.90    2.50
   5  -5  10   15.60    2.10
   5   5  10   14.70    2.30
  -5   5 -10   17.60    2.60
  -6  -5 -10   55.49    3.90
   6  -5  10   56.19    4.30
   6   5  10   58.19    4.20
  -6   5 -10   58.69    4.30
  -6  -6  10    2.40    1.70
   6  -6 -10    1.50    1.30
   6   6 -10   -0.60    1.40
   5  -6 -10   25.30    2.80
  -5  -6  10   21.50    2.80
   5   6 -10   28.00    3.10
  -5   6  10   20.90    2.30
  -4  -6  10   98.69    4.60
   4  -6 -10  103.39    4.50
   4   6 -10   97.89    4.60
  -4   6  10   94.59    4.10
   3  -6 -10    3.40    1.30
  -3  -6  10    2.40    1.30
  -3   6  10    2.80    1.20
   3   6 -10    1.70    1.20
  -3   6  10    5.20    1.30
  -2  -6  10  777.22   17.00
   2  -6 -10  794.92   17.10
  -2   6  10  759.72   17.00
   2   6 -10  790.82   17.00
  -2   6  10  798.42   16.10
  -2   6  10  759.92   16.90
  -1  -6  10   75.59    3.00
  -1  -6  10   81.69    2.50
  -1  -6  10   81.49    3.30
   1  -6 -10   84.99    3.50
   1   6 -10   75.89    2.50
  -1   6  10   78.39    3.10
   1   6 -10   75.69    3.20
  -1   6  10   83.69    3.40
  -1   6  10   77.69    3.40
   0  -6 -10  165.78    3.70
   0  -6 -10  160.48    5.30
   0  -6  10  167.68    5.00
   0  -6  10  171.28    5.10
   0  -6  10  164.78    4.50
   0   6  10  166.38    5.20
   0   6 -10  162.08    4.50
   0   6  10  154.68    4.90
   0   6  10  170.08    4.30
   0   6 -10  172.98    4.70
   0   6  10  157.18    5.00
   1  -6  10   32.90    2.20
   1  -6  10   30.40    2.00
  -1  -6 -10   29.50    2.30
  -1  -6 -10   30.90    1.50
   1  -6  10   28.90    2.10
   1   6  10   30.90    1.90
   1   6  10   31.80    2.10
  -1   6 -10   30.50    1.60
   1   6  10   30.40    2.30
  -1   6 -10   32.10    2.00
   1   6  10   29.80    2.10
   2  -6  10  141.19    4.60
   2  -6  10  131.69    4.60
   2  -6  10  127.79    4.70
  -2  -6 -10  140.49    4.20
  -2  -6 -10  129.69    4.00
  -2  -6 -10  132.29    5.00
   2   6  10  137.79    4.60
  -2   6 -10  138.29    4.70
   2   6  10  141.79    4.70
   2   6  10  137.89    4.40
   2   6  10  144.99    4.90
   3  -6  10   -0.50    0.90
  -3  -6 -10    0.90    1.00
   3  -6  10    0.90    1.00
  -3  -6 -10    0.00    0.70
   3  -6  10   -0.50    1.00
  -3  -6 -10   -0.10    0.80
   3   6  10   -0.90    1.00
  -3   6 -10   -0.20    0.70
   3   6  10    0.70    1.00
  -3   6 -10    1.50    1.20
   3   6  10    1.10    0.80
   3   6  10   -0.60    0.80
   4  -6  10   12.90    1.90
   4  -6  10   13.90    1.80
  -4  -6 -10   13.50    1.90
   4  -6  10   11.10    2.00
   4   6  10   11.00    2.00
  -4   6 -10   15.70    2.40
   4   6  10   11.90    1.70
   4   6  10   11.40    1.90
  -5  -6 -10    1.30    1.30
   5  -6  10    1.90    1.60
   5  -6  10    2.30    1.30
  -5   6 -10    3.40    1.70
   5   6  10   -0.60    1.30
   5   6  10    1.40    1.50
   6  -6  10   40.00    4.10
  -6  -6 -10   27.60    3.20
   6   6  10   28.20    3.40
  -6   6 -10   35.40    4.00
   6  -7 -10   18.10    2.90
  -6  -7  10   15.10    2.70
   6   7 -10   16.20    2.70
   5  -7 -10    8.40    2.00
  -5  -7  10   10.40    2.00
   5   7 -10   11.20    2.30
  -5   7  10    9.30    1.80
   4  -7 -10   46.80    3.30
  -4  -7  10   46.10    3.40
   4   7 -10   43.30    3.40
  -4   7  10   49.80    3.10
  -3  -7  10   75.29    3.80
   3  -7 -10   78.29    3.90
  -3   7  10   76.59    3.70
   3   7 -10   73.69    3.80
  -3   7  10   73.09    3.70
   2  -7 -10  301.67    8.30
   2   7 -10  296.27    8.10
  -2   7  10  286.57    8.10
  -2   7  10  300.57    7.40
  -2   7  10  284.47    8.00
  -1  -7  10  286.77    6.70
  -1  -7  10  294.17    7.90
   1  -7 -10  294.97    8.10
  -1   7  10  273.97    7.80
  -1   7  10  289.57    8.00
   1   7 -10  298.87    7.70
  -1   7  10  288.87    7.50
   0  -7  10   18.20    1.90
   0  -7  10   19.10    1.90
   0  -7 -10   20.90    2.20
   0  -7  10   17.90    1.50
   0   7  10   19.90    1.40
   0   7 -10   19.40    1.80
   0   7 -10   16.80    1.40
   0   7  10   19.20    2.00
   0   7  10   18.50    1.90
   0   7  10   20.30    2.00
   1  -7  10   44.20    2.50
  -1  -7 -10   39.80    2.80
   1  -7  10   35.90    2.50
  -1  -7 -10   40.90    1.90
   1  -7  10   45.20    2.50
   1   7  10   45.30    2.30
   1   7  10   44.70    2.80
   1   7  10   41.20    2.60
  -1   7 -10   38.20    2.10
  -1   7 -10   43.60    2.40
   1   7  10   39.20    2.60
   2  -7  10    2.30    1.10
  -2  -7 -10    2.60    0.90
  -2  -7 -10    3.30    1.00
   2  -7  10    1.30    1.00
   2  -7  10    2.50    1.20
  -2  -7 -10    3.40    1.30
  -2   7 -10    3.00    1.20
   2   7  10    3.20    1.10
   2   7  10    3.00    1.10
  -2   7 -10    1.70    0.90
   2   7  10    5.50    1.60
   2   7  10    3.40    1.10
   3  -7  10    8.60    1.50
  -3  -7 -10    6.90    1.70
   3  -7  10    5.40    1.30
  -3  -7 -10    7.40    1.40
   3  -7  10    8.00    1.80
  -3   7 -10    8.70    1.70
   3   7  10    5.20    1.40
   3   7  10    8.80    1.70
  -3   7 -10    7.40    1.20
   3   7  10    6.30    1.70
   3   7  10    7.40    1.40
   4  -7  10    4.70    1.40
  -4  -7 -10    5.10    1.50
   4  -7  10    5.90    1.50
   4  -7  10    3.30    1.60
   4   7  10    1.20    1.30
   4   7  10    7.00    1.80
   4   7  10    4.60    1.40
  -4   7 -10    4.20    1.50
  -5  -7 -10   26.90    2.90
   5  -7  10   27.30    3.30
   5   7  10   34.70    3.60
   5   7  10   31.20    3.10
  -5   7 -10   35.10    3.70
  -6  -7 -10    3.50    1.70
   6  -7  10    2.50    2.00
   6   7  10   -0.40    1.60
  -6   7 -10    4.20    1.90
  -6  -8  10    0.90    1.50
   6  -8 -10    1.70    1.60
   6   8 -10   -0.60    1.60
   5  -8 -10   23.30    2.90
  -5  -8  10   27.50    3.20
  -5   8  10   24.60    2.70
   5   8 -10   28.20    3.30
  -4  -8  10   10.60    2.10
   4  -8 -10   15.00    2.30
  -4   8  10   12.80    2.00
   4   8 -10   18.20    2.60
  -3  -8  10   -0.30    1.00
   3  -8 -10   -1.10    1.00
  -3   8  10    2.60    1.20
  -3   8  10   -0.50    0.90
   3   8 -10    0.30    1.30
   2  -8 -10   82.09    3.90
  -2   8  10   76.89    3.80
  -2   8  10   75.79    3.30
  -2   8  10   79.79    3.80
   2   8 -10   83.49    3.90
  -1  -8  10  373.46    9.50
   1  -8 -10  359.16    9.80
  -1   8  10  371.76    9.80
  -1   8  10  351.86    9.50
  -1   8  10  374.46    9.30
   1   8 -10  371.26    9.40
   0  -8 -10    2.30    1.20
   0  -8  10    1.50    1.00
   0  -8  10    3.90    1.00
   0  -8  10    3.10    1.20
   0   8 -10    3.60    1.20
   0   8  10    3.90    1.20
   0   8  10    3.10    1.10
   0   8 -10    4.30    1.10
   0   8  10    2.20    1.20
   1  -8  10  151.68    5.00
  -1  -8 -10  138.79    5.40
   1  -8  10  150.28    5.00
   1  -8  10  144.09    5.10
   1   8  10  147.89    4.60
   1   8  10  150.48    5.20
  -1   8 -10  145.69    4.70
   1   8  10  138.29    5.20
  -1   8 -10  134.49    4.90
   1   8  10  149.88    5.20
  -1   8 -10  150.58    4.50
   2  -8  10   99.39    4.30
  -2  -8 -10  100.89    4.60
   2  -8  10  101.69    4.30
   2  -8  10  103.09    4.10
   2   8  10   97.49    4.40
   2   8  10   99.49    4.30
  -2   8 -10   98.69    4.00
   2   8  10  101.29    4.10
  -2   8 -10  104.79    4.20
   2   8  10  106.79    4.30
   3  -8  10  176.38    6.40
  -3  -8 -10  182.68    5.70
  -3  -8 -10  174.68    6.60
   3  -8  10  186.68    6.20
   3  -8  10  175.48    5.70
  -3   8 -10  185.78    6.40
   3   8  10  183.28    5.90
   3   8  10  180.18    6.40
  -3   8 -10  182.28    5.50
   3   8  10  175.68    6.10
   3   8  10  176.08    6.10
   4  -8  10   19.00    2.70
  -4  -8 -10   21.80    2.40
   4  -8  10   21.40    2.40
  -4   8 -10   18.80    2.60
   4   8  10   13.90    2.20
   4   8  10   18.30    2.60
   4   8  10   19.80    2.30
  -5  -8 -10   44.40    3.40
   5  -8  10   42.10    4.10
   5   8  10   37.80    3.60
  -5   8 -10   39.80    4.00
   5   8  10   40.30    3.50
  -5  -9  10    9.60    2.20
   5  -9 -10    8.70    2.20
   5   9 -10    6.60    2.20
  -5   9  10    8.90    1.90
   4  -9 -10   45.00    3.50
  -4  -9  10   45.00    3.60
  -4   9  10   42.60    3.20
   4   9 -10   43.90    3.70
   3  -9 -10   13.40    2.20
  -3  -9  10   13.90    2.20
  -3   9  10   11.50    2.00
  -3   9  10   13.00    2.10
   3   9 -10   15.30    2.40
   2  -9 -10    1.70    1.30
  -2   9  10    1.10    0.90
   2   9 -10   -0.80    1.10
  -2   9  10    1.90    1.20
  -2   9  10    1.80    1.20
  -1  -9  10    8.80    1.60
   1  -9 -10    8.90    1.80
  -1   9  10    8.70    1.70
  -1   9  10    8.70    1.60
   1   9 -10    8.10    1.60
  -1   9  10    9.50    1.80
   0  -9  10   -0.40    0.90
   0  -9 -10   -0.10    0.90
   0  -9  10    0.30    0.80
   0   9  10   -0.10    0.90
   0   9  10    0.30    0.90
   0   9 -10    0.20    1.00
   0   9 -10   -0.10    1.00
   0   9  10    1.10    1.20
  -1  -9 -10   10.20    2.00
   1  -9  10    8.60    1.60
   1  -9  10    9.50    1.60
   1  -9  10   10.10    1.60
   1   9  10    8.70    1.60
  -1   9 -10    6.30    1.50
  -1   9 -10   10.90    1.50
   1   9  10    5.80    1.60
   1   9  10   10.10    1.80
   1   9  10   10.50    1.50
  -2  -9 -10    0.40    1.10
   2  -9  10    0.90    1.20
   2  -9  10    0.30    0.90
   2  -9  10    0.00    1.10
  -2   9 -10    0.80    1.00
  -2   9 -10    1.40    1.10
   2   9  10    1.30    1.30
   2   9  10   -0.20    1.10
   2   9  10    0.00    1.00
   2   9  10   -1.00    1.00
   3  -9  10    9.00    1.90
   3  -9  10    7.20    1.80
  -3  -9 -10    6.60    1.70
   3  -9  10   10.60    1.70
   3   9  10   10.70    1.90
  -3   9 -10   10.10    1.80
   3   9  10    6.30    1.60
  -3   9 -10    9.80    1.60
   3   9  10    8.10    1.70
   3   9  10    8.90    2.00
   4  -9  10   14.60    2.20
   4  -9  10   14.50    2.60
   4   9  10   19.40    2.80
  -4   9 -10   13.70    2.30
   4   9  10   12.40    2.00
   4   9  10   20.60    2.70
   5  -9  10    6.50    2.10
   5   9  10    6.80    2.00
   5   9  10    7.70    2.20
  -5   9 -10    5.30    2.00
  -5 -10  10   12.20    2.40
   5 -10 -10   18.40    3.10
   5  10 -10   12.00    2.60
   4 -10 -10    1.80    1.60
  -4 -10  10    1.30    1.50
   4  10 -10   -0.70    1.50
   4  10 -10    0.60    1.20
  -4  10  10    2.20    1.30
  -4  10  10    1.40    1.20
   3 -10 -10    0.70    1.40
  -3 -10  10    3.00    1.50
   3  10 -10    0.20    1.50
   3  10 -10   -0.40    1.10
  -3  10  10    1.90    1.30
  -3  10  10    1.00    1.20
   2 -10 -10   42.90    3.30
  -2  10  10   34.00    3.00
   2  10 -10   30.60    3.00
   2  10 -10   33.40    2.80
  -2  10  10   34.80    3.00
  -2  10  10   33.20    2.50
   1 -10 -10   12.60    2.20
  -1  10  10   12.20    2.00
  -1  10  10   13.90    1.90
   1  10 -10   18.30    2.30
  -1  10  10   13.00    2.20
   1  10 -10   11.20    2.00
   0 -10 -10   54.49    3.60
   0 -10  10   55.69    3.20
   0  10  10   56.29    3.30
   0  10  10   50.39    3.50
   0  10 -10   50.39    3.30
   0  10 -10   52.39    3.10
   0  10  10   58.69    3.60
   1 -10  10    5.40    1.40
   1 -10  10    6.20    1.50
  -1 -10 -10    3.30    1.50
  -1  10 -10    3.60    1.40
   1  10  10    4.00    1.40
   1  10  10    5.80    1.80
   1  10  10    5.50    1.60
   2 -10  10  127.99    5.30
  -2 -10 -10  131.29    5.80
   2 -10  10  144.39    5.60
   2 -10  10  135.69    5.00
   2  10  10  130.19    5.00
   2  10  10  128.99    5.70
   2  10  10  134.59    5.40
  -2  10 -10  128.79    5.00
   2  10  10  126.09    5.30
  -3 -10 -10    3.40    1.60
   3 -10  10    2.70    1.40
   3 -10  10    3.90    1.60
   3  10  10    2.20    1.30
  -3  10 -10    3.50    1.30
   3  10  10    2.70    1.40
  -3  10 -10    2.30    1.40
   3  10  10    3.50    1.50
   3  10  10    3.80    1.80
  -4 -10 -10   34.10    3.70
   4 -10  10   40.30    4.00
   4 -10  10   27.90    3.10
   4  10  10   38.00    3.50
   4  10  10   37.40    3.70
   4  10  10   27.40    3.10
  -4  10 -10   37.80    3.30
  -4 -11  10    7.70    2.10
   4 -11 -10    9.60    2.30
  -4  11  10    9.80    2.10
  -4  11  10   10.60    2.20
   4  11 -10   12.00    2.10
   4  11 -10   10.80    2.60
  -3 -11  10   17.30    2.70
   3 -11 -10   17.60    2.80
  -3  11  10   25.60    3.00
   3  11 -10   20.00    3.00
   3  11 -10   15.70    2.30
  -3  11  10   16.50    2.50
   2 -11 -10   76.69    4.60
   2  11 -10   77.69    4.20
  -2  11  10   79.59    4.50
  -2  11  10   69.39    4.20
   2  11 -10   75.69    4.40
  -2  11  10   81.09    3.90
   1 -11 -10   -0.50    1.20
   1  11 -10    1.60    1.30
  -1  11  10    0.70    1.30
  -1  11  10   -0.40    1.10
  -1  11  10    1.30    1.10
   1  11 -10   -1.00    1.30
   0 -11  10  369.06    9.90
   0 -11 -10  361.36   10.70
   0  11  10  345.07   10.30
   0  11 -10  365.36   10.20
   0  11 -10  357.36    9.70
   0  11  10  348.87   10.30
   0  11  10  356.46   10.00
  -1 -11 -10    7.20    2.00
   1 -11  10    3.90    1.40
   1 -11  10    4.50    1.40
  -1  11 -10    6.50    1.70
   1  11  10    5.10    1.70
   1  11  10    4.00    1.60
   1  11  10    2.90    1.40
  -2 -11 -10   19.00    2.80
   2 -11  10   13.40    2.20
   2  11  10   13.30    2.20
   2  11  10   15.80    2.60
  -2  11 -10   14.30    2.10
   2  11  10   14.80    2.20
   3 -11  10   20.50    2.80
  -3 -11 -10   19.50    2.80
   3 -11  10   14.80    2.50
   3  11  10   11.90    2.10
   3  11  10   18.60    2.70
   3  11  10   13.80    2.30
   3  11  10   18.20    2.50
   4 -11  10    9.10    2.30
  -4 -11 -10    9.00    2.30
   4 -11  10   10.70    2.30
   4  11  10    8.60    2.40
   4  11  10    8.70    2.10
  -4  11 -10    9.60    2.20
   4  11  10   11.10    2.10
   3 -12 -10    2.00    1.70
  -3 -12  10   -0.90    1.30
   3  12 -10    1.10    1.30
   3  12 -10   -0.70    1.80
  -3  12  10   -1.40    1.20
  -3  12  10    1.80    1.50
   2 -12 -10   30.80    3.40
   2  12 -10   37.40    3.20
  -2  12  10   33.40    3.50
   2  12 -10   33.80    3.60
  -2  12  10   38.60    3.40
  -2  12  10   36.80    2.90
   1 -12 -10   29.40    3.30
  -1  12  10   28.20    3.10
   1  12 -10   25.20    3.00
  -1  12  10   29.70    2.90
  -1  12  10   29.70    3.30
   1  12 -10   25.00    2.90
   0 -12 -10    7.70    2.10
   0  12  10    6.80    1.90
   0  12  10    8.90    2.20
   0  12  10    7.50    1.90
   0  12 -10    7.50    1.80
  -1 -12 -10    2.90    1.70
   1  12  10    2.60    1.70
  -1  12 -10    1.80    1.40
   1  12  10    1.70    1.50
   1  12  10    1.30    1.40
  -2 -12 -10   25.40    3.30
   2 -12  10   25.80    3.00
   2  12  10   29.10    3.40
   2  12  10   30.80    3.30
   2  12  10   30.20    3.10
  -2  12 -10   28.00    2.90
  -2  12 -10   25.20    2.80
  -3 -12 -10    3.90    1.90
   3 -12  10    2.90    1.70
   3  12  10    4.50    1.80
   3  12  10    8.80    2.30
   3  12  10    5.70    1.90
   2 -13 -10    0.40    1.60
   2  13 -10    1.10    1.30
  -2  13  10    0.20    1.20
  -2  13  10    0.30    1.50
  -2  13  10    1.70    1.50
   2  13 -10   -2.20    1.80
   1 -13 -10   43.40    3.90
  -1  13  10   42.80    3.70
   1  13 -10   39.80    3.60
  -1  13  10   43.50    3.50
   1  13 -10   42.50    3.70
  -1  13  10   45.10    3.90
   0 -13 -10    9.70    2.30
   0  13  10    7.40    1.90
   0  13  10    6.60    2.00
   0  13  10   10.40    2.30
   0  13 -10    9.30    2.10
  -1 -13 -10   25.80    3.30
  -1  13 -10   21.90    2.80
   1  13  10   18.60    2.70
   1  13  10   19.60    2.80
   1  13  10   22.50    3.20
  -2 -13 -10    0.40    1.50
   2  13  10    2.00    1.80
  -2  13 -10    2.30    1.30
  -2  13 -10    0.70    2.00
   2  13  10   -3.60    1.10
  -7   0  11   33.50    3.40
   7   0 -11   34.20    3.50
  -6   0  11    0.50    1.10
  -5   0  11    0.00    0.90
  -5   0  11   -0.90    0.90
   4   0 -11   -0.30    0.60
  -4   0  11   -0.40    0.70
  -4   0  11    0.30    0.80
  -3   0  11   85.39    3.00
   3   0 -11   78.59    2.50
  -3   0  11   78.19    3.20
   2   0 -11    0.50    0.40
  -2   0  11   -0.40    0.70
  -2   0  11    0.40    0.60
  -2   0  11    0.20    0.50
  -2   0  11   -0.20    0.40
   1   0 -11  629.44   12.10
  -1   0  11  627.84   12.60
  -1   0  11  604.54   12.60
   0   0  11   -0.30    0.60
   0   0  11   -0.60    0.60
   0   0  11    1.00    0.70
   1   0  11  690.93   14.20
   1   0  11  725.63   14.70
   1   0  11  718.83   14.10
   1   0  11  748.43   14.90
  -1   0 -11  717.93   15.00
   2   0  11    0.20    0.40
   2   0  11    0.70    0.40
   2   0  11    0.20    0.80
  -2   0 -11   -0.30    0.90
   2   0  11    0.40    0.70
   3   0  11    1.70    0.50
  -3   0 -11    3.40    1.20
   3   0  11    1.30    0.80
   3   0  11    0.90    0.70
   4   0  11    0.80    0.70
  -4   0 -11    0.70    1.20
   4   0  11    1.20    1.10
  -5   0 -11   29.50    3.10
   5   0  11   31.90    3.00
   6   0  11    0.40    1.40
  -6   0 -11    1.30    1.40
   7   0  11   62.09    4.30
  -7   0 -11   64.39    4.50
  -7  -1  11    1.20    1.50
   7  -1 -11   -0.40    1.20
   7   1 -11   -0.40    1.40
  -7   1  11    1.10    1.50
  -6  -1  11   59.79    3.70
   6   1 -11   54.79    3.60
  -6   1  11   52.39    3.40
  -5  -1  11    7.70    1.50
  -5  -1  11    8.40    1.60
  -5   1  11    6.80    1.40
  -5   1  11    6.80    1.50
  -4  -1  11   12.90    1.70
  -4  -1  11   17.00    1.80
   4  -1 -11   13.90    1.50
  -4   1  11   10.80    1.50
  -4   1  11   17.70    1.80
  -3  -1  11   10.70    1.30
   3  -1 -11   11.80    1.20
  -3  -1  11   10.20    1.30
   3   1 -11   11.00    0.80
  -3   1  11    9.20    1.40
  -3   1  11   11.10    1.30
  -2  -1  11   33.00    2.00
  -2  -1  11   36.30    1.80
  -2  -1  11   37.40    1.40
   2  -1 -11   35.70    1.60
  -2  -1  11   35.20    1.90
  -2   1  11   36.90    1.60
  -2   1  11   35.30    1.50
  -2   1  11   35.40    1.40
   2   1 -11   35.90    1.00
  -2   1  11   34.40    2.00
   1  -1 -11  145.59    3.70
  -1  -1  11  141.99    4.10
  -1  -1  11  148.39    3.90
  -1  -1  11  146.69    4.10
  -1   1  11  146.19    3.80
  -1   1  11  153.88    3.30
  -1   1  11  147.99    3.90
   0  -1  11   91.59    3.00
   0  -1  11   88.69    3.00
   0  -1  11   89.89    2.90
   0  -1 -11   98.49    2.90
   0   1  11   93.19    3.00
   0   1  11   97.19    2.90
   0   1  11   87.69    2.90
   0   1  11   89.89    2.90
   1  -1  11   15.80    1.50
   1  -1  11   11.50    1.30
  -1  -1 -11   17.10    1.60
   1  -1  11   13.50    1.10
   1   1  11   14.10    1.30
   1   1  11   14.40    1.10
   1   1  11   12.60    1.10
   1   1  11   17.50    1.50
  -1   1 -11   13.20    1.50
   2  -1  11  327.87    7.90
  -2  -1 -11  324.77    7.90
   2  -1  11  324.67    6.60
   2  -1  11  332.77    7.60
   2   1  11  318.77    6.80
   2   1  11  320.57    6.90
   2   1  11  315.97    7.50
   2   1  11  319.97    7.80
  -2   1 -11  298.27    7.90
   3  -1  11  166.68    4.70
  -3  -1 -11  158.48    5.20
   3  -1  11  160.68    5.10
   3   1  11  154.68    5.10
   3   1  11  164.78    4.70
   3   1  11  163.98    4.10
   4  -1  11    6.60    1.50
  -4  -1 -11    4.90    1.40
   4  -1  11    5.50    1.10
  -4   1 -11    7.80    1.70
   4   1  11    4.70    1.30
   4   1  11    4.80    1.00
  -5  -1 -11  126.09    5.20
   5  -1  11  126.19    5.20
   5   1  11  135.29    5.40
  -5   1 -11  123.89    5.40
  -6  -1 -11   41.60    3.40
   6  -1  11   46.00    3.50
  -6   1 -11   47.10    3.70
   6   1  11   49.40    3.70
  -7  -1 -11   25.70    3.30
   7  -1  11   22.20    3.00
   7  -1  11   26.20    3.50
   7   1  11   24.50    3.20
  -7   1 -11   24.40    3.40
  -7  -2  11   19.40    2.70
  -7   2  11   19.40    2.60
   7   2 -11   17.70    2.70
  -6  -2  11   97.89    4.80
  -6  -2  11  103.49    4.80
  -6   2  11   87.79    4.40
   6   2 -11   99.79    4.80
  -5  -2  11   34.40    2.50
  -5  -2  11   39.70    2.80
   5  -2 -11   34.70    2.30
   5   2 -11   39.20    2.90
  -5   2  11   38.60    2.60
  -5   2  11   38.30    2.60
   4  -2 -11  392.66    9.20
  -4  -2  11  384.86    9.50
  -4  -2  11  381.76    9.60
  -4   2  11  384.56    9.50
  -4   2  11  373.06    9.10
  -3  -2  11   55.49    2.70
   3  -2 -11   50.89    2.30
  -3  -2  11   53.09    2.60
  -3   2  11   52.59    2.60
  -3   2  11   56.29    2.20
  -2  -2  11 1127.79   21.20
  -2  -2  11 1078.39   22.20
   2  -2 -11 1074.49   21.60
  -2  -2  11 1126.69   22.10
  -2  -2  11 1093.99   21.90
  -2   2  11 1118.99   21.10
  -2   2  11 1106.09   21.20
  -2   2  11 1089.39   22.20
  -2   2  11 1124.59   21.10
  -1  -2  11   -0.30    0.70
   1  -2 -11    0.30    0.60
  -1  -2  11   -0.20    0.60
  -1  -2  11   -0.20    0.50
  -1   2  11   -0.10    0.20
  -1   2  11    0.40    0.60
  -1   2  11    0.00    0.60
  -1   2  11   -0.10    0.40
  -1   2  11   -0.10    0.60
   0  -2  11   28.40    1.70
   0  -2  11   28.30    1.60
   0  -2  11   27.60    1.80
   0  -2 -11   27.80    1.70
   0   2  11   26.00    1.60
   0   2  11   25.50    1.60
   0   2  11   25.40    1.60
   0   2 -11   26.90    1.80
   0   2  11   26.70    1.50
   1  -2  11 1480.95   28.40
   1  -2  11 1441.06   28.20
  -1  -2 -11 1436.96   28.40
  -1  -2 -11 1416.06   28.30
   1  -2  11 1491.15   27.70
   1   2  11 1435.56   27.90
   1   2  11 1500.95   28.20
   1   2  11 1442.46   28.20
  -1   2 -11 1416.86   28.40
   1   2  11 1432.26   27.80
   2  -2  11   55.39    2.70
   2  -2  11   54.99    2.40
  -2  -2 -11   57.49    2.70
   2   2  11   58.09    2.50
  -2   2 -11   57.59    2.80
   2   2  11   57.39    2.20
   2   2  11   54.89    2.00
   3  -2  11   13.30    1.40
  -3  -2 -11   14.70    1.70
   3  -2  11   12.80    1.60
  -3  -2 -11   11.60    1.50
   3   2  11   13.40    1.30
   3   2  11   12.50    1.10
  -3   2 -11    9.50    1.60
   3   2  11   14.20    1.50
   3   2  11   11.50    1.60
  -4  -2 -11  152.18    5.20
  -4  -2 -11  145.79    5.20
   4  -2  11  150.08    5.30
   4  -2  11  151.28    4.70
   4   2  11  150.98    5.40
  -4   2 -11  150.48    5.60
   4   2  11  154.78    4.70
  -5  -2 -11   11.60    2.10
   5  -2  11   11.40    2.00
  -5  -2 -11    8.80    1.80
  -5   2 -11   12.20    2.20
   5   2  11   10.00    1.90
  -6  -2 -11   19.80    2.60
   6  -2  11   18.70    2.60
   6  -2  11   20.10    3.00
   6   2  11   21.10    2.80
  -6   2 -11   14.80    2.60
  -7  -3  11   -1.20    1.20
   7   3 -11    0.80    1.50
  -6  -3  11    8.80    1.70
  -6  -3  11    9.30    2.00
  -6   3  11    6.50    1.70
   6   3 -11   12.60    2.30
   5  -3 -11   10.50    1.60
  -5  -3  11    7.70    1.70
  -5  -3  11   11.30    1.80
  -5   3  11   10.40    1.70
  -5   3  11   11.00    1.70
   5   3 -11    6.50    1.60
  -4  -3  11   87.89    3.80
   4  -3 -11   96.59    3.70
  -4  -3  11   89.29    4.00
   4   3 -11  100.99    4.20
  -4   3  11   92.99    3.80
  -4   3  11   96.19    3.50
  -3  -3  11   47.80    2.60
  -3  -3  11   45.70    2.60
   3  -3 -11   50.49    2.40
  -3   3  11   49.00    2.60
  -3   3  11   52.19    2.10
   3   3 -11   47.10    2.70
  -2  -3  11  323.27    8.10
  -2  -3  11  335.07    8.10
   2  -3 -11  318.97    7.70
  -2  -3  11  335.27    7.20
   2   3 -11  324.87    8.20
  -2   3  11  331.37    7.20
  -2   3  11  330.97    8.10
  -2   3  11  347.37    6.70
  -1  -3  11    1.30    0.70
  -1  -3  11    1.10    0.80
  -1  -3  11    1.00    0.80
   1  -3 -11    0.60    0.70
[truncated: 329,857 more chars]
