# Supplementary material for: 1,2-Bis[di­(benzo­furan-2-yl)phosphan­yl]ethane
Source: IUCrdata. 2025 Oct 24;10(Pt 10):x250916. doi: 10.1107/S2414314625009162 (PMC12598889; doi:10.1107/S2414314625009162)
Supplement: Supplementary file 2 [file x-10-x250916-Isup2.hkl]

data_I                                                                          
_shelx_title ' ax2902_a.res in P2(1)/n'                                         
_shelx_refln_list_code          4                                               
_shelx_F_calc_maximum      168.64                                               
_exptl_crystal_F_000       580.00                                               
_reflns_d_resolution_high  0.7330                                               
                                                                                
loop_                                                                           
 _space_group_symop_operation_xyz                                               
 'x, y, z'                                                                      
 '-x+1/2, y+1/2, -z+1/2'                                                        
 '-x, -y, -z'                                                                   
 'x-1/2, -y-1/2, z-1/2'                                                         
                                                                                
_cell_length_a     5.6351                                                       
_cell_length_b    10.5372                                                       
_cell_length_c    22.7988                                                       
_cell_angle_alpha  90.000                                                       
_cell_angle_beta   93.696                                                       
_cell_angle_gamma  90.000                                                       
                                                                                
_shelx_F_squared_multiplier     1.000                                           
                                                                                
loop_                                                                           
 _refln_index_h                                                                 
 _refln_index_k                                                                 
 _refln_index_l                                                                 
 _refln_F_squared_calc                                                          
 _refln_F_squared_meas                                                          
 _refln_F_squared_sigma                                                         
 _refln_observed_status                                                         
   2   0   0        626.58        697.13         7.58 o                         
   4   0   0        269.34        263.23         3.94 o                         
   6   0   0        401.75        380.28         7.38 o                         
   1   1   0       1326.05       1321.22         8.07 o                         
   2   1   0        432.05        403.39         3.48 o                         
   3   1   0        310.35        340.82         3.23 o                         
   4   1   0         94.65         77.41         1.68 o                         
   5   1   0        176.44        170.55         3.26 o                         
   6   1   0        201.50        202.71         3.71 o                         
   7   1   0         18.36         16.54         2.00 o                         
   0   2   0       9169.84       8842.69        73.52 o                         
   1   2   0         56.58         80.16         0.95 o                         
   2   2   0        890.52        831.98         6.35 o                         
   3   2   0        344.70        261.47         2.69 o                         
   4   2   0         42.84         57.93         1.54 o                         
   5   2   0        141.09        130.72         2.56 o                         
   6   2   0        111.84         96.07         2.90 o                         
   7   2   0          7.97          6.59         1.80 o                         
   1   3   0        235.32        245.16         2.15 o                         
   2   3   0          4.93         11.78         0.57 o                         
   3   3   0        321.74        358.64         4.90 o                         
   4   3   0        559.09        529.12         5.11 o                         
   5   3   0        643.00        649.15         8.16 o                         
   6   3   0         13.59         12.13         1.93 o                         
   7   3   0         94.91        101.20         5.01 o                         
   0   4   0       2678.97       2614.51        25.26 o                         
   1   4   0          8.92          3.15         0.52 o                         
   2   4   0       1272.75       1367.28         8.18 o                         
   3   4   0        728.30        774.22         6.42 o                         
   4   4   0         42.85         42.15         1.44 o                         
   5   4   0         12.16         12.30         1.77 o                         
   6   4   0         13.71         17.14         2.12 o                         
   7   4   0          2.15          4.21         2.14 o                         
   1   5   0       1359.70       1439.55        10.08 o                         
   2   5   0        341.96        319.18         3.43 o                         
   3   5   0        488.75        468.78         3.77 o                         
   4   5   0        251.40        237.27         3.20 o                         
   5   5   0          9.76          7.32         1.86 o                         
   6   5   0        201.28        193.66         5.11 o                         
   7   5   0         28.14         19.78         2.85 o                         
   0   6   0       1528.32       1705.62        17.68 o                         
   1   6   0        292.12        286.48         3.07 o                         
   2   6   0       1207.10       1160.62         8.26 o                         
   3   6   0         11.12          6.16         0.68 o                         
   4   6   0          6.79          3.01         1.01 o                         
   5   6   0        275.69        278.37         6.48 o                         
   6   6   0         13.65         14.06         2.24 o                         
   1   7   0        234.12        238.64         2.92 o                         
   2   7   0         25.79         30.40         1.17 o                         
   3   7   0          1.52          1.34         0.74 o                         
   4   7   0        301.81        292.40         4.45 o                         
   5   7   0         27.80         22.02         2.72 o                         
   6   7   0         25.34         26.84         2.72 o                         
   0   8   0          7.71          1.64         1.38 o                         
   1   8   0        536.09        489.75         5.23 o                         
   2   8   0         10.31          9.32         0.99 o                         
   3   8   0        104.95         93.58         2.16 o                         
   4   8   0         23.21         20.34         2.17 o                         
   5   8   0          6.15          4.38         1.91 o                         
   6   8   0         49.18         48.80         3.45 o                         
   1   9   0        231.32        202.65         3.30 o                         
   2   9   0         30.54         33.02         1.59 o                         
   3   9   0        418.64        406.37         4.74 o                         
   4   9   0         32.85         31.91         2.47 o                         
   5   9   0        198.70        195.19         6.49 o                         
   0  10   0         12.73         17.84         2.11 o                         
   1  10   0          0.02         -0.31         1.01 o                         
   2  10   0       1421.87       1446.87        11.65 o                         
   3  10   0         84.72         91.68         2.97 o                         
   4  10   0         33.40         37.12         2.74 o                         
   5  10   0          0.81          1.12         2.01 o                         
   1  11   0          8.94          5.02         1.30 o                         
   2  11   0        129.14        125.43         3.03 o                         
   3  11   0          7.10          7.26         1.46 o                         
   4  11   0        191.96        203.24         5.40 o                         
   0  12   0        696.87        702.29        11.20 o                         
   1  12   0        120.42        118.32         3.64 o                         
   2  12   0          0.97         -0.14         1.14 o                         
   3  12   0         59.17         63.31         3.51 o                         
   4  12   0         24.73         25.63         3.07 o                         
   1  13   0        210.20        210.63         4.27 o                         
   2  13   0          3.17          4.33         1.39 o                         
   3  13   0         49.37         46.20         3.29 o                         
   0  14   0        170.94        168.10         5.71 o                         
   1  14   0        481.83        532.99         7.18 o                         
  -7   0   1        340.05        363.60         7.75 o                         
  -5   0   1        496.72        480.32         6.80 o                         
  -3   0   1        186.51        249.54         4.90 o                         
  -1   0   1       3728.28       3803.46        40.93 o                         
   1   0   1      28438.20      25994.97       204.19 o                         
   3   0   1        698.04        718.00         7.44 o                         
   5   0   1       1676.29       1697.80        19.12 o                         
   7   0   1         20.90         30.36         3.30 o                         
  -7   1   1          3.05          0.22         1.31 o                         
  -6   1   1        112.72        112.72         2.87 o                         
  -5   1   1        469.46        467.71         4.99 o                         
  -4   1   1        851.14        845.43         6.49 o                         
  -3   1   1        549.53        542.24         4.53 o                         
  -2   1   1       1143.59       1139.09         7.84 o                         
  -1   1   1       5164.68       5037.23        28.34 o                         
   0   1   1         76.24         77.32         0.70 o                         
   1   1   1       3473.41       3602.71        21.14 o                         
   2   1   1       1467.99       1608.48        11.24 o                         
   3   1   1         28.36         12.54         0.63 o                         
   4   1   1        398.24        399.57         3.77 o                         
   5   1   1        207.26        214.89         3.20 o                         
   6   1   1          2.45          1.01         1.24 o                         
   7   1   1          7.61          8.37         1.78 o                         
  -7   2   1          1.89          3.17         1.73 o                         
  -6   2   1         80.03         93.65         3.14 o                         
  -5   2   1          3.70          1.82         0.98 o                         
  -4   2   1        551.95        561.09         5.44 o                         
  -3   2   1        259.03        329.10         3.11 o                         
  -2   2   1       1975.20       2162.79        15.29 o                         
  -1   2   1         54.31         34.73         0.63 o                         
   0   2   1        245.79        262.79         2.10 o                         
   1   2   1        422.87        471.37         3.00 o                         
   2   2   1         41.42         48.95         1.00 o                         
   3   2   1        274.21        268.29         2.63 o                         
   4   2   1       1876.60       1896.28        13.50 o                         
   5   2   1        279.36        278.30         3.97 o                         
   6   2   1        184.10        183.50         3.77 o                         
   7   2   1          8.29          9.79         1.97 o                         
  -7   3   1         20.27         18.68         2.65 o                         
  -6   3   1         40.56         35.20         2.58 o                         
  -5   3   1          0.24          1.58         1.04 o                         
  -4   3   1        583.97        572.24         5.53 o                         
  -3   3   1       1006.79       1090.36         8.89 o                         
  -2   3   1       1160.06       1148.98         7.19 o                         
  -1   3   1        581.67        531.82         4.54 o                         
   0   3   1        491.56        534.11         3.96 o                         
   1   3   1         69.30         57.98         0.97 o                         
   2   3   1         49.62         27.22         0.95 o                         
   3   3   1         64.00         47.87         1.16 o                         
   4   3   1        390.74        380.27         4.06 o                         
   5   3   1        741.54        766.50         8.10 o                         
   6   3   1        132.37        119.42         3.95 o                         
   7   3   1         29.85         20.75         3.93 o                         
  -7   4   1         16.30         21.06         2.87 o                         
  -6   4   1         17.42         12.35         1.90 o                         
  -5   4   1        439.12        420.61         7.73 o                         
  -4   4   1        236.04        244.20         4.62 o                         
  -3   4   1        373.93        409.82         4.87 o                         
  -2   4   1        404.60        498.78         3.68 o                         
  -1   4   1         91.72         90.77         1.41 o                         
   0   4   1        101.30         94.99         1.36 o                         
   1   4   1       2075.07       2069.70        12.89 o                         
   2   4   1        336.78        307.38         2.61 o                         
   3   4   1       1243.61       1242.90         9.04 o                         
   4   4   1        193.67        173.28         2.45 o                         
   5   4   1         10.50         11.62         1.48 o                         
   6   4   1        298.68        307.11         6.26 o                         
   7   4   1         29.34         26.58         3.08 o                         
  -7   5   1          1.70          1.99         1.91 o                         
  -6   5   1         24.14         24.19         2.46 o                         
  -5   5   1        209.16        202.97         5.41 o                         
  -4   5   1        330.73        326.56         4.36 o                         
  -3   5   1       1187.87       1225.32         8.06 o                         
  -2   5   1        921.88        985.87         6.69 o                         
  -1   5   1        745.18        799.14         6.11 o                         
   0   5   1        486.01        530.46         4.67 o                         
   1   5   1       1846.38       1946.96        14.01 o                         
   2   5   1         42.59         43.93         1.14 o                         
   3   5   1         85.16         74.50         1.24 o                         
   4   5   1         69.42         76.60         1.93 o                         
   5   5   1         70.33         80.38         4.13 o                         
   6   5   1          1.57          0.62         1.93 o                         
   7   5   1         32.94         31.84         3.37 o                         
  -6   6   1          7.47          9.01         2.05 o                         
  -5   6   1         19.03         19.01         2.33 o                         
  -4   6   1        416.39        380.07         4.91 o                         
  -3   6   1        319.18        258.04         2.75 o                         
  -2   6   1          3.63          1.95         0.57 o                         
  -1   6   1          3.00          1.11         0.66 o                         
   0   6   1         12.20         11.16         0.88 o                         
   1   6   1          0.91          2.24         0.94 o                         
   2   6   1          0.53          1.77         0.54 o                         
   3   6   1        123.48        104.08         1.76 o                         
   4   6   1          2.05          3.23         1.08 o                         
   5   6   1        115.67        113.23         4.38 o                         
   6   6   1        136.24        141.69         5.82 o                         
  -6   7   1        166.48        191.24         5.44 o                         
  -5   7   1        234.64        222.86         6.02 o                         
  -4   7   1         81.01         76.45         2.70 o                         
  -3   7   1         70.18         61.70         2.03 o                         
  -2   7   1        189.98        183.04         2.42 o                         
  -1   7   1         66.44         48.95         1.81 o                         
   0   7   1        136.23        130.76         2.34 o                         
   1   7   1          3.76          0.67         0.65 o                         
   2   7   1        518.14        543.46         4.79 o                         
   3   7   1          1.82          6.74         0.84 o                         
   4   7   1         18.03         15.01         1.55 o                         
   5   7   1         83.17         79.27         4.18 o                         
   6   7   1          7.67          7.69         2.22 o                         
  -6   8   1         54.54         62.59         4.22 o                         
  -5   8   1        100.95        100.89         4.55 o                         
  -4   8   1        385.89        373.01         5.80 o                         
  -3   8   1        296.21        285.12         3.69 o                         
  -2   8   1        484.94        466.08         4.86 o                         
  -1   8   1         69.40         67.47         1.93 o                         
   0   8   1        323.33        341.45         4.26 o                         
   1   8   1         23.66         23.25         1.60 o                         
   2   8   1        581.23        548.10         7.78 o                         
   3   8   1         12.85         14.28         1.16 o                         
   4   8   1        467.24        502.87         9.81 o                         
   5   8   1          3.82          4.48         2.29 o                         
   6   8   1        223.13        243.65         6.33 o                         
  -5   9   1         90.58         93.80         4.86 o                         
  -4   9   1        333.37        331.83         5.74 o                         
  -3   9   1        114.71        125.42         2.60 o                         
  -2   9   1        554.59        559.40         6.74 o                         
  -1   9   1          0.07         -0.70         0.86 o                         
   0   9   1        426.23        390.36         5.16 o                         
   1   9   1         65.31         56.48         2.06 o                         
   2   9   1         43.53         37.09         2.37 o                         
   3   9   1          0.38          1.44         0.96 o                         
   4   9   1        156.76        159.59         4.71 o                         
   5   9   1        109.10        118.59         5.24 o                         
  -5  10   1         64.97         71.47         4.56 o                         
  -4  10   1        143.00        140.68         4.42 o                         
  -3  10   1         83.96         88.26         2.86 o                         
  -2  10   1         11.07         10.02         1.21 o                         
  -1  10   1        261.03        254.99         4.75 o                         
   0  10   1        437.79        446.12         5.85 o                         
   1  10   1          1.03          1.09         1.08 o                         
   2  10   1        155.35        148.44         2.89 o                         
   3  10   1        738.10        751.31         7.98 o                         
   4  10   1         84.87         85.02         3.35 o                         
   5  10   1         87.69        100.41         5.13 o                         
  -4  11   1          4.28          1.16         1.67 o                         
  -3  11   1        497.91        507.34         7.02 o                         
  -2  11   1         40.81         41.25         2.09 o                         
  -1  11   1        218.36        227.18         4.25 o                         
   0  11   1         35.61         39.98         2.03 o                         
   1  11   1        205.31        186.59         3.62 o                         
   2  11   1          0.46         -0.69         1.11 o                         
   3  11   1        146.70        135.85         3.54 o                         
   4  11   1         18.33         16.60         2.20 o                         
  -4  12   1         93.11         94.30         4.65 o                         
  -3  12   1         10.08          7.25         1.89 o                         
  -2  12   1         73.14         70.60         2.74 o                         
  -1  12   1          3.38          3.92         1.34 o                         
   0  12   1          0.30          0.36         1.15 o                         
   1  12   1         29.08         31.55         2.00 o                         
   2  12   1        157.85        149.75         3.55 o                         
   3  12   1         30.79         31.97         2.44 o                         
   4  12   1         41.95         33.96         3.40 o                         
  -3  13   1          0.07         -2.50         1.66 o                         
  -2  13   1         74.72         79.86         5.56 o                         
  -1  13   1          1.98          3.28         1.34 o                         
   0  13   1        674.20        718.81        10.71 o                         
   1  13   1          0.08          2.19         1.29 o                         
   2  13   1         86.18         78.75         3.02 o                         
   3  13   1         44.76         55.62         3.42 o                         
  -1  14   1          1.05          4.57         1.46 o                         
   0  14   1         32.26         35.90         2.27 o                         
   1  14   1         80.60         81.20         3.14 o                         
  -6   0   2        265.39        252.06         5.10 o                         
  -4   0   2        238.42        195.44         3.21 o                         
  -2   0   2       3660.24       3453.90        37.97 o                         
   0   0   2       1345.46       1294.21         9.16 o                         
   2   0   2          6.94          4.79         0.57 o                         
   4   0   2         29.41         28.93         1.85 o                         
   6   0   2        850.37        881.60        12.71 o                         
  -7   1   2         50.12         44.10         2.53 o                         
  -6   1   2        344.10        331.32         4.75 o                         
  -5   1   2        263.02        279.83         3.68 o                         
  -4   1   2          3.19          1.52         0.63 o                         
  -3   1   2        140.87        167.60         2.13 o                         
  -2   1   2         54.71         57.54         1.10 o                         
  -1   1   2      11009.25      11149.75        62.26 o                         
   0   1   2        876.38        920.27         5.62 o                         
   1   1   2       1534.69       1642.53         9.92 o                         
   2   1   2         43.77         36.64         0.79 o                         
   3   1   2        684.56        763.66         5.36 o                         
   4   1   2        562.46        514.15         5.16 o                         
   5   1   2          1.30          0.81         0.85 o                         
   6   1   2         10.75          9.22         1.49 o                         
   7   1   2         64.73         79.36         3.26 o                         
  -7   2   2         95.20         96.67         4.64 o                         
  -6   2   2         62.23         58.83         2.57 o                         
  -5   2   2         10.10          9.14         1.15 o                         
  -4   2   2        391.70        392.68         4.28 o                         
  -3   2   2        369.00        334.98         3.13 o                         
  -2   2   2          0.43         -0.62         0.42 o                         
  -1   2   2       7887.90       7956.86        49.08 o                         
   0   2   2       1107.96       1122.27         7.38 o                         
   1   2   2        515.42        570.92         3.74 o                         
   2   2   2         80.03         60.60         1.17 o                         
   3   2   2       3516.10       3546.71        21.71 o                         
   4   2   2         47.54         61.10         1.66 o                         
   5   2   2         60.97         60.82         3.25 o                         
   6   2   2         31.14         30.39         2.14 o                         
   7   2   2         43.86         59.72         6.49 o                         
  -7   3   2         73.71         93.71         6.61 o                         
  -6   3   2        110.28        106.06         3.74 o                         
  -5   3   2        170.78        165.41         3.47 o                         
  -4   3   2         11.74         13.82         1.07 o                         
  -3   3   2         26.51         31.03         1.49 o                         
  -2   3   2        458.22        516.62         3.84 o                         
  -1   3   2         62.19         86.94         1.77 o                         
   0   3   2       2235.12       2217.97        15.95 o                         
   1   3   2        228.14        177.79         1.68 o                         
   2   3   2        523.01        557.88         3.78 o                         
   3   3   2        513.18        457.31         4.01 o                         
   4   3   2        224.47        200.01         2.70 o                         
   5   3   2        511.89        526.50         7.21 o                         
   6   3   2        160.29        152.14         4.36 o                         
   7   3   2        129.48        111.60         5.14 o                         
  -7   4   2         24.27         30.68         2.83 o                         
  -6   4   2          4.44          0.92         1.52 o                         
  -5   4   2         55.51         49.98         3.09 o                         
  -4   4   2        596.73        586.60         5.58 o                         
  -3   4   2        354.56        353.97         3.64 o                         
  -2   4   2       3209.37       3287.96        21.50 o                         
  -1   4   2        490.81        521.28         4.43 o                         
   0   4   2       1038.03       1106.22        10.08 o                         
   1   4   2       3123.27       3101.88        18.95 o                         
   2   4   2        115.57        147.40         1.63 o                         
   3   4   2        442.33        488.16         4.35 o                         
   4   4   2        358.82        380.22         4.21 o                         
   5   4   2          4.38          5.28         1.29 o                         
   6   4   2          3.63          3.84         1.69 o                         
   7   4   2          7.63          7.01         2.31 o                         
  -7   5   2          7.33          6.26         2.08 o                         
  -6   5   2         76.51         83.43         3.93 o                         
  -5   5   2         51.91         54.79         3.35 o                         
  -4   5   2        142.41        131.28         3.20 o                         
  -3   5   2         46.27         46.82         1.47 o                         
  -2   5   2          2.04          1.84         0.51 o                         
  -1   5   2       2527.47       2917.66        20.32 o                         
   0   5   2        241.90        259.55         2.86 o                         
   1   5   2         34.78         29.33         1.02 o                         
   2   5   2       1505.61       1543.93        10.13 o                         
   3   5   2          7.38          6.52         0.60 o                         
   4   5   2        100.12         89.46         2.36 o                         
   5   5   2         50.90         51.89         2.88 o                         
   6   5   2        196.13        217.68         5.47 o                         
   7   5   2          3.60          6.21         2.31 o                         
  -6   6   2        222.26        249.37         8.08 o                         
  -5   6   2         63.00         64.77         3.66 o                         
  -4   6   2         93.52        106.23         2.86 o                         
  -3   6   2        112.42        117.02         2.06 o                         
  -2   6   2          2.38          9.17         0.70 o                         
  -1   6   2        325.16        342.29         3.75 o                         
   0   6   2         72.13         55.03         1.40 o                         
   1   6   2          0.10         -0.14         0.61 o                         
   2   6   2       1815.56       1930.48        12.18 o                         
   3   6   2          6.20          6.26         0.70 o                         
   4   6   2        297.29        290.84         4.66 o                         
   5   6   2         19.17         17.44         2.94 o                         
   6   6   2         56.85         59.65         3.43 o                         
  -6   7   2          4.08          3.56         2.08 o                         
  -5   7   2         27.25         24.06         2.69 o                         
  -4   7   2         21.76         17.85         1.65 o                         
  -3   7   2         62.63         56.66         1.68 o                         
  -2   7   2         19.35         21.72         1.18 o                         
  -1   7   2        351.77        399.13         4.54 o                         
   0   7   2        137.66        145.97         2.37 o                         
   1   7   2         45.66         44.19         1.81 o                         
   2   7   2         43.85         65.05         1.62 o                         
   3   7   2         36.18         39.54         1.31 o                         
   4   7   2          0.02          0.76         1.11 o                         
   5   7   2        113.11        115.76         4.15 o                         
   6   7   2         82.65         75.80         4.00 o                         
  -6   8   2         12.97         14.38         2.72 o                         
  -5   8   2          4.37          4.64         2.04 o                         
  -4   8   2         81.06         65.05         2.76 o                         
  -3   8   2        434.95        427.07         4.72 o                         
  -2   8   2        100.78        105.75         2.34 o                         
  -1   8   2        793.63        772.07         7.18 o                         
   0   8   2        225.24        215.08         3.07 o                         
   1   8   2       2790.83       2780.62        20.73 o                         
   2   8   2        195.66        215.62         2.89 o                         
   3   8   2         15.51         19.63         1.22 o                         
   4   8   2        106.40         86.02         3.04 o                         
   5   8   2          2.90         -0.47         1.70 o                         
   6   8   2          0.32          0.90         1.93 o                         
  -5   9   2         73.47         72.57         6.33 o                         
  -4   9   2         73.12         81.74         3.17 o                         
  -3   9   2         20.04         24.76         1.45 o                         
  -2   9   2        132.16        135.99         2.80 o                         
  -1   9   2         30.24         29.46         1.72 o                         
   0   9   2        180.15        162.81         3.25 o                         
   1   9   2       1810.21       1718.20        14.65 o                         
   2   9   2         39.50         39.58         2.13 o                         
   3   9   2         93.22         89.11         2.45 o                         
   4   9   2         21.81         22.58         2.20 o                         
   5   9   2        167.78        172.58         5.71 o                         
  -5  10   2         35.26         40.28         3.57 o                         
  -4  10   2        107.26         89.70         3.40 o                         
  -3  10   2         17.21         15.58         1.47 o                         
  -2  10   2         23.42         26.87         1.65 o                         
  -1  10   2        179.70        171.36         3.53 o                         
   0  10   2        355.65        340.70         5.03 o                         
   1  10   2         31.70         27.39         1.67 o                         
   2  10   2         64.10         59.01         2.10 o                         
   3  10   2          0.93          3.30         1.10 o                         
   4  10   2         33.60         25.38         2.19 o                         
   5  10   2          7.78         13.21         2.26 o                         
  -4  11   2         58.56         61.05         3.46 o                         
  -3  11   2          7.32          6.00         1.60 o                         
  -2  11   2         33.01         34.32         1.96 o                         
  -1  11   2         93.17         90.09         2.90 o                         
   0  11   2          3.72          4.22         1.26 o                         
   1  11   2         28.91         29.67         1.81 o                         
   2  11   2         78.98         81.39         2.50 o                         
   3  11   2          0.00         -1.24         1.20 o                         
   4  11   2        117.03        107.43         6.66 o                         
  -4  12   2         72.14         68.20         4.01 o                         
  -3  12   2        157.82        158.40         4.84 o                         
  -2  12   2        178.11        181.70         3.80 o                         
  -1  12   2        215.49        219.76         4.39 o                         
   0  12   2         34.88         34.26         2.04 o                         
   1  12   2        321.92        318.79         5.07 o                         
   2  12   2         69.38         59.90         2.86 o                         
   3  12   2          0.06         -0.11         1.36 o                         
   4  12   2          4.34          3.06         1.86 o                         
  -3  13   2          6.83          5.26         2.05 o                         
  -2  13   2          0.18          1.97         1.40 o                         
  -1  13   2         47.86         39.07         2.37 o                         
   0  13   2         28.30         30.49         2.06 o                         
   1  13   2        294.72        318.46         5.44 o                         
   2  13   2          1.27          0.01         1.34 o                         
   3  13   2        102.85        109.08         5.17 o                         
  -1  14   2        258.30        290.25         5.59 o                         
   0  14   2         56.22         63.48         2.83 o                         
   1  14   2         31.53         34.56         2.44 o                         
  -7   0   3         83.39         74.55         4.95 o                         
  -5   0   3          7.84          8.72         2.14 o                         
  -3   0   3       2275.15       2467.18        24.62 o                         
  -1   0   3         71.23         38.85         1.72 o                         
   1   0   3          5.68          2.76         0.66 o                         
   3   0   3       1202.44       1138.53        15.20 o                         
   5   0   3        946.14        966.73        12.37 o                         
   7   0   3         39.64         51.62         4.16 o                         
  -7   1   3         15.49         18.40         2.03 o                         
  -6   1   3        125.61        129.90         2.63 o                         
  -5   1   3       1147.40       1141.33        13.24 o                         
  -4   1   3        156.11        143.12         2.20 o                         
  -3   1   3       2316.82       2453.66        16.32 o                         
  -2   1   3         10.74         31.87         1.09 o                         
  -1   1   3       3944.66       4079.85        26.85 o                         
   0   1   3        622.83        630.90         4.04 o                         
   1   1   3       2054.12       2160.32        13.02 o                         
   3   1   3        270.57        304.65         2.88 o                         
   4   1   3        227.09        210.08         2.67 o                         
   5   1   3         78.73         69.88         2.22 o                         
   6   1   3         21.61         18.69         1.87 o                         
   7   1   3         16.41         13.25         1.81 o                         
  -7   2   3         25.98         31.54         3.35 o                         
  -6   2   3          3.43          3.88         1.17 o                         
  -5   2   3         18.81         15.02         1.35 o                         
  -4   2   3         32.09         25.22         1.39 o                         
  -3   2   3        419.58        488.52         3.95 o                         
  -2   2   3        204.44        204.54         1.97 o                         
  -1   2   3       2046.65       2084.54        14.24 o                         
   0   2   3       9406.84       9612.78        56.46 o                         
   1   2   3          6.86         15.33         0.67 o                         
   2   2   3        843.48        927.37         5.94 o                         
   3   2   3         52.89         35.79         0.95 o                         
   4   2   3        777.86        762.91         5.98 o                         
   5   2   3        364.05        348.09         4.88 o                         
   6   2   3         33.39         35.42         2.29 o                         
   7   2   3          2.49          2.03         1.98 o                         
  -7   3   3          1.41          5.01         1.82 o                         
  -6   3   3        126.74        129.92         7.12 o                         
  -5   3   3        236.56        237.01         4.72 o                         
  -4   3   3         65.99         74.60         1.89 o                         
  -3   3   3        836.15        954.54         7.63 o                         
  -2   3   3        808.52        843.07         6.54 o                         
  -1   3   3       3317.67       3453.46        24.87 o                         
   0   3   3       5588.98       5856.68        36.40 o                         
   1   3   3        172.25        146.35         1.51 o                         
   2   3   3        815.34        883.49         6.33 o                         
   3   3   3        470.79        532.15         4.34 o                         
   4   3   3         12.97          8.80         0.84 o                         
   5   3   3         60.68         53.56         2.21 o                         
   6   3   3         17.25         17.07         3.14 o                         
   7   3   3         88.89         85.00         7.09 o                         
  -7   4   3         54.55         56.69         3.53 o                         
  -6   4   3         94.12        114.62         3.99 o                         
  -5   4   3          4.00          6.12         1.90 o                         
  -4   4   3          1.70          0.89         0.69 o                         
  -3   4   3         32.07         37.51         1.19 o                         
  -2   4   3        201.01        221.28         2.42 o                         
  -1   4   3         96.64         80.39         1.58 o                         
   0   4   3         46.34         45.24         1.15 o                         
   1   4   3        560.01        565.48         4.30 o                         
   2   4   3       1792.29       1918.59        11.18 o                         
   3   4   3        478.93        429.36         3.63 o                         
   4   4   3         47.04         46.84         1.52 o                         
   5   4   3        278.33        263.62         4.67 o                         
   6   4   3         21.21         20.93         2.54 o                         
   7   4   3          7.22          7.52         2.44 o                         
  -7   5   3          0.85          0.56         1.83 o                         
  -6   5   3        119.65        124.53         4.79 o                         
  -5   5   3        261.70        275.29         6.26 o                         
  -4   5   3        195.17        165.62         3.79 o                         
  -3   5   3        437.81        423.38         4.15 o                         
  -2   5   3        305.21        325.64         3.17 o                         
  -1   5   3         32.24         15.99         0.99 o                         
   0   5   3        194.42        258.61         2.71 o                         
   1   5   3        271.33        260.39         2.65 o                         
   2   5   3          7.30          7.88         0.64 o                         
   3   5   3          4.20          3.18         0.56 o                         
   4   5   3         26.02         16.79         1.18 o                         
   5   5   3          0.03          0.01         1.31 o                         
   6   5   3         54.02         46.97         3.68 o                         
   7   5   3        110.87        122.76         5.86 o                         
  -6   6   3         29.74         33.97         3.30 o                         
  -5   6   3         86.24         84.85         4.16 o                         
  -4   6   3         76.78         80.32         2.54 o                         
  -3   6   3        464.04        449.51         4.75 o                         
  -2   6   3        233.25        227.21         3.18 o                         
  -1   6   3        392.41        420.99         4.29 o                         
   0   6   3         38.85         39.67         1.33 o                         
   1   6   3         77.22         56.38         1.40 o                         
   2   6   3         16.07         13.89         0.73 o                         
   3   6   3        884.73        899.15         6.58 o                         
   4   6   3        285.76        286.86         5.92 o                         
   5   6   3        387.65        391.05         8.04 o                         
   6   6   3         82.80         88.36         4.13 o                         
  -6   7   3         60.65         52.47         4.12 o                         
  -5   7   3        102.47         90.87         5.25 o                         
  -4   7   3        656.67        656.82         8.00 o                         
  -3   7   3        706.76        705.26         6.35 o                         
  -2   7   3       1039.57        995.35         8.54 o                         
  -1   7   3        138.60        128.70         2.33 o                         
   0   7   3         70.64         61.92         1.52 o                         
   1   7   3         11.21         12.71         0.99 o                         
   2   7   3         21.18         20.52         1.00 o                         
   3   7   3         51.94         53.56         1.73 o                         
   4   7   3         14.22         21.69         1.87 o                         
   5   7   3         21.99         17.48         2.25 o                         
   6   7   3          2.18          2.02         1.83 o                         
  -6   8   3         33.13         40.70         3.65 o                         
  -5   8   3         16.61          9.49         2.18 o                         
  -4   8   3         27.40         21.30         1.85 o                         
  -3   8   3        322.29        306.90         3.86 o                         
  -2   8   3         74.87         72.21         2.04 o                         
  -1   8   3        586.37        574.33         6.32 o                         
   0   8   3         32.69         30.67         1.41 o                         
   1   8   3        285.66        305.27         3.84 o                         
   2   8   3        997.77       1041.25         8.07 o                         
   3   8   3         85.23         87.92         3.20 o                         
   4   8   3        142.40        153.41         3.77 o                         
   5   8   3        130.23        135.40         4.53 o                         
   6   8   3        170.87        167.71         6.65 o                         
  -5   9   3          0.90          5.27         2.25 o                         
  -4   9   3         98.12        107.41         3.37 o                         
  -3   9   3        362.52        381.96         4.97 o                         
  -2   9   3         96.15         91.33         2.73 o                         
  -1   9   3        154.01        162.69         3.71 o                         
   0   9   3        230.72        198.07         3.54 o                         
   1   9   3        115.85        121.20         2.82 o                         
   2   9   3         59.79         48.31         1.82 o                         
   3   9   3         12.35         10.17         1.25 o                         
   4   9   3          0.29          2.29         1.35 o                         
   5   9   3          0.45          1.20         1.74 o                         
  -5  10   3         42.97         51.01         3.88 o                         
  -4  10   3          0.92         -1.12         1.34 o                         
  -3  10   3         87.63         77.70         2.84 o                         
  -2  10   3         97.27         94.38         2.56 o                         
  -1  10   3        488.27        439.29         5.82 o                         
   0  10   3       1112.88       1061.22        10.48 o                         
   1  10   3         70.99         73.55         2.56 o                         
   2  10   3         99.94         92.54         2.26 o                         
   3  10   3        357.54        369.48         5.38 o                         
   4  10   3          3.20          1.53         1.50 o                         
   5  10   3        209.64        224.32         5.96 o                         
  -4  11   3         64.07         61.55         3.19 o                         
  -3  11   3        360.16        367.31         5.74 o                         
  -2  11   3         23.82         22.28         1.77 o                         
  -1  11   3        106.14         94.16         2.94 o                         
   0  11   3          0.60          0.91         1.12 o                         
   1  11   3        122.34        116.63         2.99 o                         
   2  11   3        131.63        132.34         3.20 o                         
   3  11   3          2.64          0.85         1.20 o                         
   4  11   3          3.50          2.37         1.45 o                         
  -4  12   3          0.05          1.06         1.79 o                         
  -3  12   3         27.79         31.34         2.79 o                         
  -2  12   3         24.65         18.64         1.77 o                         
  -1  12   3         67.93         60.04         3.28 o                         
   0  12   3        278.74        272.50         4.90 o                         
   1  12   3         11.01          9.46         1.44 o                         
   2  12   3        159.72        163.93         3.68 o                         
   3  12   3        240.90        249.84         5.01 o                         
   4  12   3        125.96        141.48         4.87 o                         
  -3  13   3         13.03          7.72         2.08 o                         
  -2  13   3        131.08        142.25         3.87 o                         
  -1  13   3          0.07          1.67         1.36 o                         
   0  13   3          6.03          5.18         1.39 o                         
   1  13   3         42.01         44.64         2.39 o                         
   2  13   3          0.07          0.21         1.39 o                         
   3  13   3         62.97         77.77         4.13 o                         
  -1  14   3          0.59          3.91         2.06 o                         
   0  14   3         50.31         44.53         2.48 o                         
   1  14   3         99.25         95.25         3.70 o                         
  -6   0   4        340.15        319.98         5.80 o                         
  -4   0   4        953.49        986.37        15.00 o                         
  -2   0   4       5143.07       4922.54        46.33 o                         
   0   0   4        594.16        602.81         5.49 o                         
   2   0   4        436.11        530.70         5.51 o                         
   4   0   4        356.08        361.36         4.86 o                         
   6   0   4         47.47         51.88         3.83 o                         
  -7   1   4          2.17          3.97         1.51 o                         
  -6   1   4        103.31         90.42         2.28 o                         
  -5   1   4        112.19        101.36         2.09 o                         
  -4   1   4         10.98          9.29         0.91 o                         
  -3   1   4         49.51         64.50         2.03 o                         
  -2   1   4       1540.17       1556.25        11.89 o                         
  -1   1   4       1789.31       1931.67        13.02 o                         
   0   1   4       3919.90       3916.34        23.24 o                         
   1   1   4       8429.58       8854.11        51.91 o                         
   2   1   4        763.59        742.56         4.32 o                         
   3   1   4        454.59        407.22         3.90 o                         
   4   1   4        161.45        140.51         1.97 o                         
   5   1   4        295.45        302.13         5.14 o                         
   6   1   4        152.70        150.72         4.07 o                         
   7   1   4          0.05         -0.90         1.34 o                         
  -7   2   4        199.53        199.15         5.21 o                         
  -6   2   4         39.36         38.60         2.01 o                         
  -5   2   4          1.44          0.58         0.84 o                         
  -4   2   4         97.56         89.35         1.82 o                         
  -3   2   4         14.43          5.93         0.57 o                         
  -2   2   4        785.04        940.90         7.21 o                         
  -1   2   4       2315.99       2348.74        15.08 o                         
   0   2   4        816.65        843.33         5.49 o                         
   1   2   4       7468.84       7649.73        39.38 o                         
   2   2   4         75.27         62.89         1.03 o                         
   3   2   4        230.95        216.27         2.30 o                         
   4   2   4         62.65         66.26         1.56 o                         
   5   2   4         83.45         85.11         2.55 o                         
   6   2   4        349.66        330.72         5.72 o                         
   7   2   4        108.91        121.45         6.87 o                         
  -7   3   4         98.72        104.11         5.42 o                         
  -6   3   4          8.02          5.88         1.64 o                         
  -5   3   4         83.44         74.95         2.91 o                         
  -4   3   4        148.20        138.62         2.87 o                         
  -3   3   4        207.58        204.51         2.61 o                         
  -2   3   4       2260.07       2329.41        15.32 o                         
  -1   3   4       3249.88       3540.02        23.89 o                         
   0   3   4        143.23        157.92         2.10 o                         
   1   3   4        177.90        158.07         1.61 o                         
   2   3   4       2535.81       2796.72        15.77 o                         
   3   3   4        779.56        738.50         5.59 o                         
   4   3   4         58.98         57.70         1.58 o                         
   5   3   4         88.81         77.43         2.87 o                         
   6   3   4         10.70         10.44         1.87 o                         
   7   3   4         83.83         90.55         4.95 o                         
  -7   4   4          0.01         -2.31         1.54 o                         
  -6   4   4         90.67        101.72         6.72 o                         
  -5   4   4        299.55        305.92         6.61 o                         
  -4   4   4        783.45        795.71         8.46 o                         
  -3   4   4        119.00        118.29         2.28 o                         
  -2   4   4        833.36        890.38         7.18 o                         
  -1   4   4       1727.38       1729.72        11.64 o                         
   0   4   4        265.69        309.88         3.47 o                         
   1   4   4        453.25        495.28         3.73 o                         
   2   4   4         44.19         41.82         1.02 o                         
   3   4   4          0.01          0.73         0.62 o                         
   4   4   4        390.26        390.87         4.19 o                         
   5   4   4         13.81         17.39         1.72 o                         
   6   4   4        153.24        144.72         5.17 o                         
   7   4   4          7.47         10.13         2.61 o                         
  -7   5   4         58.37         63.60         3.76 o                         
  -6   5   4        405.30        431.02         8.71 o                         
  -5   5   4        193.45        192.67         5.25 o                         
  -4   5   4         92.35         91.23         3.77 o                         
  -3   5   4        112.84         95.84         1.90 o                         
  -2   5   4         81.39         82.30         1.71 o                         
  -1   5   4          0.34          1.96         0.43 o                         
   0   5   4        961.77        877.59         7.03 o                         
   1   5   4       1097.32       1138.26         7.85 o                         
   2   5   4        212.05        159.42         1.90 o                         
   3   5   4        365.72        387.16         3.48 o                         
   4   5   4        120.18        127.83         2.52 o                         
   5   5   4         55.21         46.32         2.63 o                         
   6   5   4         99.68         97.64         4.78 o                         
   7   5   4         25.60         23.36         3.11 o                         
  -6   6   4         94.32         83.63         4.52 o                         
  -5   6   4         31.10         29.69         4.65 o                         
  -4   6   4         90.08         90.92         3.40 o                         
  -3   6   4         48.54         35.71         1.41 o                         
  -2   6   4        533.48        469.59         5.11 o                         
  -1   6   4        128.48        123.61         2.49 o                         
   0   6   4        979.54        932.19         7.21 o                         
   1   6   4         22.33         26.03         1.00 o                         
   2   6   4        192.85        195.50         2.17 o                         
   3   6   4         63.03         65.91         1.54 o                         
   4   6   4          0.00         -0.29         0.88 o                         
   5   6   4         24.71         26.47         2.42 o                         
   6   6   4        107.23        115.19         4.68 o                         
  -6   7   4          0.68         -1.12         1.92 o                         
  -5   7   4         25.10         21.03         2.63 o                         
  -4   7   4         28.59         31.77         2.02 o                         
  -3   7   4         17.28         19.97         1.16 o                         
  -2   7   4          6.82          5.27         0.88 o                         
  -1   7   4         37.34         27.73         1.43 o                         
   0   7   4        526.57        487.00         4.61 o                         
   1   7   4        925.02        990.87         7.49 o                         
   2   7   4          9.28          4.68         0.72 o                         
   3   7   4        535.77        530.04         4.97 o                         
   4   7   4        748.65        727.12         8.05 o                         
   5   7   4        261.81        270.08         5.91 o                         
   6   7   4         41.12         43.40         4.18 o                         
  -6   8   4          1.51          1.55         2.18 o                         
  -5   8   4        139.90        138.13         6.23 o                         
  -4   8   4          0.03         -0.79         1.16 o                         
  -3   8   4          7.03          6.39         0.95 o                         
  -2   8   4          8.16          7.65         1.03 o                         
  -1   8   4        496.92        481.88         5.63 o                         
   0   8   4          0.05         -0.11         0.67 o                         
   1   8   4        118.21        134.49         2.40 o                         
   2   8   4        208.85        189.01         2.57 o                         
   3   8   4         34.40         33.03         1.55 o                         
   4   8   4         57.20         61.37         3.23 o                         
   5   8   4          0.55          0.54         1.75 o                         
   6   8   4         31.85         31.12         3.07 o                         
  -5   9   4         31.31         34.42         3.34 o                         
  -4   9   4         31.84         34.73         2.11 o                         
  -3   9   4         39.70         39.87         1.95 o                         
  -2   9   4        150.51        136.41         2.81 o                         
  -1   9   4       1184.68       1153.89        10.82 o                         
   0   9   4        607.67        595.88         6.76 o                         
   1   9   4        231.86        196.06         3.03 o                         
   2   9   4        647.88        705.17         6.00 o                         
   3   9   4         41.62         31.92         1.81 o                         
   4   9   4         68.60         60.73         2.68 o                         
   5   9   4          0.03         -0.26         1.73 o                         
  -5  10   4         39.47         41.98         3.73 o                         
  -4  10   4        105.56         99.85         3.44 o                         
  -3  10   4         50.30         55.36         2.50 o                         
  -2  10   4         60.61         59.55         2.39 o                         
  -1  10   4          1.77          1.71         1.07 o                         
   0  10   4       1208.37       1188.30        11.39 o                         
   1  10   4         24.12         24.04         1.54 o                         
   2  10   4         30.44         25.29         2.40 o                         
   3  10   4          2.68          5.27         1.13 o                         
   4  10   4         15.07         18.15         1.91 o                         
   5  10   4         47.80         56.92         3.59 o                         
  -4  11   4          2.61          1.06         1.51 o                         
  -3  11   4         16.18         17.06         1.91 o                         
  -2  11   4         71.06         76.39         3.05 o                         
  -1  11   4         66.80         65.01         2.66 o                         
   0  11   4         15.26         12.59         1.53 o                         
   1  11   4         70.25         68.01         2.53 o                         
   2  11   4        173.14        162.18         3.46 o                         
   3  11   4         41.47         35.88         2.13 o                         
   4  11   4        275.35        283.86         4.98 o                         
  -4  12   4         73.26         80.66         5.19 o                         
  -3  12   4         37.96         41.53         2.94 o                         
  -2  12   4         67.83         71.18         3.65 o                         
  -1  12   4         64.89         64.90         2.81 o                         
   0  12   4          0.46          2.31         1.30 o                         
   1  12   4        163.59        160.87         3.61 o                         
   2  12   4          4.66          6.06         1.46 o                         
   3  12   4         21.59         24.40         2.27 o                         
   4  12   4         89.77         89.09         3.70 o                         
  -3  13   4         61.98         68.47         3.91 o                         
  -2  13   4          0.00          0.02         1.32 o                         
  -1  13   4        236.79        261.06         5.51 o                         
   0  13   4         19.60         13.77         1.68 o                         
   1  13   4        367.96        368.60         6.10 o                         
   2  13   4         23.06         24.84         2.16 o                         
   3  13   4          6.68          1.11         1.81 o                         
  -1  14   4          1.37          2.72         1.67 o                         
   0  14   4         80.77         80.49         3.39 o                         
   1  14   4         13.65         12.94         1.99 o                         
  -7   0   5          0.07         -3.43         2.28 o                         
  -5   0   5        242.08        216.77         3.76 o                         
  -3   0   5       1190.52       1184.59        12.91 o                         
  -1   0   5        312.96        314.02         3.59 o                         
   1   0   5        683.39        824.48         8.36 o                         
   3   0   5         87.39         73.82         1.84 o                         
   5   0   5        315.92        327.75         7.46 o                         
   7   0   5          0.05          1.43         2.22 o                         
  -7   1   5        236.45        247.71         5.03 o                         
  -6   1   5         15.30         11.57         1.22 o                         
  -5   1   5        207.91        209.62         2.89 o                         
  -4   1   5        843.59        906.24         8.05 o                         
  -3   1   5       1530.51       1496.20        11.19 o                         
  -2   1   5          0.60          0.40         0.59 o                         
  -1   1   5         28.45         23.54         1.06 o                         
   0   1   5       9749.08       9821.17        60.85 o                         
   1   1   5       6265.62       6565.55        36.76 o                         
   2   1   5         95.68        141.65         2.05 o                         
   3   1   5        590.27        651.42         4.82 o                         
   4   1   5          1.82          3.28         0.71 o                         
   5   1   5         37.10         32.46         2.20 o                         
   6   1   5        202.91        213.14         4.66 o                         
   7   1   5         26.02         32.97         2.73 o                         
  -7   2   5         42.05         43.30         2.94 o                         
  -6   2   5         95.98         88.67         2.84 o                         
  -5   2   5         78.06         70.16         1.76 o                         
  -4   2   5         22.14         17.47         1.02 o                         
  -3   2   5        267.34        262.79         2.88 o                         
  -2   2   5       1495.48       1552.05        12.12 o                         
  -1   2   5       8605.96       8945.19        56.55 o                         
   0   2   5       3802.63       3988.75        21.58 o                         
   1   2   5       3905.95       4205.74        22.88 o                         
   2   2   5       2511.82       2478.25        16.20 o                         
   3   2   5          9.68         13.57         0.65 o                         
   4   2   5        655.73        616.52         5.54 o                         
   5   2   5         66.67         66.87         2.41 o                         
   6   2   5         18.54         19.64         1.95 o                         
   7   2   5          6.63         14.16         2.60 o                         
  -7   3   5         58.32         54.43         3.60 o                         
  -6   3   5         78.65         89.10         4.12 o                         
  -5   3   5          9.79         11.40         1.57 o                         
  -4   3   5         80.78         68.65         1.66 o                         
  -3   3   5        625.25        591.44         5.76 o                         
  -2   3   5       1667.62       1790.86        12.96 o                         
  -1   3   5       2917.37       2918.89        18.79 o                         
   0   3   5          0.44         -0.13         0.44 o                         
   1   3   5        663.84        774.30         5.16 o                         
   2   3   5        412.83        494.12         3.64 o                         
   3   3   5       1085.83       1161.28         8.15 o                         
   4   3   5        707.04        689.89         6.70 o                         
   5   3   5          1.22          2.20         1.10 o                         
   6   3   5         45.25         43.69         2.87 o                         
   7   3   5          3.84         -0.05         2.17 o                         
  -7   4   5         10.94          8.10         1.98 o                         
  -6   4   5         27.56         31.60         2.92 o                         
  -5   4   5         53.25         46.97         2.98 o                         
  -4   4   5        268.64        260.40         4.72 o                         
  -3   4   5        856.02        904.78         8.75 o                         
  -2   4   5        536.90        574.05         5.11 o                         
  -1   4   5       4634.92       4853.60        32.53 o                         
   0   4   5          3.94          0.86         0.47 o                         
   1   4   5        473.94        514.65         4.07 o                         
   2   4   5        971.74       1016.05         6.25 o                         
   3   4   5         79.86         85.31         1.42 o                         
   4   4   5        312.01        287.36         4.91 o                         
   5   4   5          1.84          3.07         1.25 o                         
   6   4   5         19.40         16.18         3.19 o                         
   7   4   5          0.76          1.01         2.19 o                         
  -7   5   5        114.87        134.45         4.80 o                         
  -6   5   5          0.81         -0.94         1.74 o                         
  -5   5   5        810.98        820.36        12.08 o                         
  -4   5   5       1241.06       1261.96        13.75 o                         
  -3   5   5        555.47        533.41         5.57 o                         
  -2   5   5        115.67        125.32         1.82 o                         
  -1   5   5        483.86        438.52         4.36 o                         
   0   5   5        281.95        296.36         3.18 o                         
   1   5   5         13.88         13.60         1.05 o                         
   2   5   5        173.29        220.80         2.25 o                         
   3   5   5         94.96         87.00         1.50 o                         
   4   5   5        118.49        108.17         3.08 o                         
   5   5   5         32.20         33.88         2.22 o                         
   6   5   5          0.85         -0.43         1.90 o                         
   7   5   5         22.46         21.74         3.05 o                         
  -6   6   5          2.33          2.73         2.01 o                         
  -5   6   5         50.54         49.32         3.39 o                         
  -4   6   5        341.07        309.62         5.55 o                         
  -3   6   5          3.56          4.52         0.90 o                         
  -2   6   5         74.13         92.96         3.11 o                         
  -1   6   5        474.13        466.73         4.45 o                         
   0   6   5         27.93         27.26         1.09 o                         
   1   6   5        888.82        836.92         6.07 o                         
   2   6   5        251.40        249.31         2.88 o                         
   3   6   5        699.57        716.12         5.71 o                         
   4   6   5        463.26        436.44         7.53 o                         
   5   6   5        334.17        342.82         6.56 o                         
   6   6   5         30.30         29.98         2.81 o                         
  -6   7   5         13.05         10.05         2.76 o                         
  -5   7   5          9.50          8.21         2.08 o                         
  -4   7   5        655.28        663.18         9.11 o                         
  -3   7   5          4.16          2.18         0.84 o                         
  -2   7   5        901.97        899.46         8.47 o                         
  -1   7   5        501.78        499.94         5.94 o                         
   0   7   5        124.87        135.31         2.20 o                         
   1   7   5         45.73         41.00         1.27 o                         
   2   7   5        315.19        326.99         3.37 o                         
   3   7   5          0.24          0.20         0.69 o                         
   4   7   5         68.55         68.99         2.54 o                         
   5   7   5        228.85        237.77         6.04 o                         
   6   7   5        129.56        135.29         5.20 o                         
  -6   8   5          0.59         -1.35         2.04 o                         
  -5   8   5         33.06         41.12         3.43 o                         
  -4   8   5        451.47        448.49         6.57 o                         
  -3   8   5        198.25        178.71         3.06 o                         
  -2   8   5         75.84         63.15         1.98 o                         
  -1   8   5         31.39         25.29         1.96 o                         
   0   8   5        686.76        654.90         6.75 o                         
   1   8   5         66.07         53.51         1.60 o                         
   2   8   5         99.52        111.10         2.05 o                         
   3   8   5        108.00        110.74         3.03 o                         
   4   8   5        273.83        298.50         4.50 o                         
   5   8   5         72.86         65.39         3.57 o                         
   6   8   5        176.89        204.00         5.92 o                         
  -5   9   5        348.39        391.54         8.58 o                         
  -4   9   5        191.42        194.11         4.01 o                         
  -3   9   5        125.37        118.32         3.08 o                         
  -2   9   5        387.49        352.07         4.93 o                         
  -1   9   5        206.23        209.45         4.26 o                         
   0   9   5          5.06          3.24         0.99 o                         
   1   9   5        164.74        168.25         2.67 o                         
   2   9   5         15.37         13.68         1.11 o                         
   3   9   5         84.67         82.10         2.20 o                         
   4   9   5         39.22         46.81         2.30 o                         
   5   9   5        237.85        248.58         6.88 o                         
  -5  10   5          0.09         -0.54         2.08 o                         
  -4  10   5          1.51          0.88         1.39 o                         
  -3  10   5         98.43         92.34         3.12 o                         
  -2  10   5        399.56        364.36         7.01 o                         
  -1  10   5         25.18         28.35         1.83 o                         
   0  10   5         45.21         37.27         2.02 o                         
   1  10   5        571.55        581.40         6.01 o                         
   2  10   5          0.26          0.68         0.94 o                         
   3  10   5        118.15        115.73         2.75 o                         
   4  10   5          7.29          5.62         1.37 o                         
   5  10   5         29.80         27.04         2.83 o                         
  -4  11   5          1.21          0.33         1.53 o                         
  -3  11   5        165.83        176.19         4.42 o                         
  -2  11   5        239.38        222.07         4.66 o                         
  -1  11   5          4.47          2.68         1.19 o                         
   0  11   5          0.56          0.72         1.15 o                         
   1  11   5          0.37          1.09         1.08 o                         
   2  11   5         63.52         62.98         2.51 o                         
   3  11   5         98.23         96.86         3.10 o                         
   4  11   5         12.08         16.85         1.76 o                         
  -4  12   5          4.48          4.12         1.91 o                         
  -3  12   5         40.02         39.79         2.68 o                         
  -2  12   5         14.78         15.44         1.87 o                         
  -1  12   5         15.33         14.25         1.82 o                         
   0  12   5        588.85        621.99         7.86 o                         
   1  12   5         74.34         73.11         2.88 o                         
   2  12   5          5.12          4.46         1.46 o                         
   3  12   5        312.80        335.11         7.03 o                         
  -3  13   5          0.19         -1.49         1.75 o                         
  -2  13   5          3.30          0.83         1.51 o                         
  -1  13   5          0.56          1.36         1.54 o                         
   0  13   5          2.49          2.47         1.35 o                         
   1  13   5        102.26        113.65         3.65 o                         
   2  13   5        318.21        338.45         5.92 o                         
  -1  14   5         25.89         22.68         3.00 o                         
   0  14   5          6.13          6.93         1.68 o                         
   1  14   5         54.66         51.18         3.17 o                         
  -6   0   6        455.98        436.55         6.91 o                         
  -4   0   6        261.73        295.73         5.09 o                         
  -2   0   6       1543.07       1567.76        20.15 o                         
   0   0   6       4505.78       4790.60        44.69 o                         
   2   0   6       1297.10       1416.70        13.02 o                         
   4   0   6        982.47        905.71         9.72 o                         
   6   0   6         16.70         21.29         4.04 o                         
  -7   1   6         16.13         23.92         2.42 o                         
  -6   1   6         86.99         85.26         2.54 o                         
  -5   1   6         27.26         23.89         1.22 o                         
  -4   1   6         14.79         14.88         1.03 o                         
  -3   1   6        893.81        935.24         7.55 o                         
  -2   1   6        458.00        411.59         3.94 o                         
  -1   1   6         16.79         18.14         0.92 o                         
   0   1   6       8427.25       8693.19        57.22 o                         
   1   1   6       5584.49       5589.83        30.46 o                         
   2   1   6        170.15        133.58         1.88 o                         
   3   1   6        305.67        363.44         3.40 o                         
   4   1   6         45.01         34.54         1.29 o                         
   5   1   6        920.78        882.74        10.86 o                         
   6   1   6          1.65          3.25         1.43 o                         
   7   1   6         45.51         48.60         2.96 o                         
  -7   2   6         34.41         31.04         2.45 o                         
  -6   2   6         27.78         33.39         2.97 o                         
  -5   2   6         38.96         31.56         1.39 o                         
  -4   2   6        188.50        198.34         2.70 o                         
  -3   2   6        772.23        780.25         7.19 o                         
  -2   2   6        200.89        190.50         2.02 o                         
  -1   2   6        442.00        426.37         3.61 o                         
   0   2   6         16.15         19.93         0.77 o                         
   1   2   6       2336.92       2347.31        13.72 o                         
   2   2   6         71.24         62.91         1.29 o                         
   3   2   6        425.49        400.19         3.40 o                         
   4   2   6        137.06        120.79         2.22 o                         
   5   2   6        784.32        785.27         8.55 o                         
   6   2   6        137.38        139.65         3.91 o                         
   7   2   6        191.13        187.82         5.40 o                         
  -7   3   6          0.06          0.17         1.56 o                         
  -6   3   6        118.91        112.91         4.30 o                         
  -5   3   6          1.35         -0.25         0.85 o                         
  -4   3   6          7.86          7.38         0.92 o                         
  -3   3   6        122.37        123.03         2.13 o                         
  -2   3   6        137.55        118.80         2.04 o                         
  -1   3   6       1651.28       1727.75        11.83 o                         
   0   3   6        501.81        521.24         3.82 o                         
   1   3   6        871.67        902.79         5.95 o                         
   2   3   6        444.81        502.74         3.94 o                         
   3   3   6       1234.15       1257.93         7.84 o                         
   4   3   6          5.78          6.54         0.88 o                         
   5   3   6        134.64        128.13         3.06 o                         
   6   3   6          1.54         -1.19         1.48 o                         
   7   3   6          0.37         -2.95         1.97 o                         
  -7   4   6          7.47          4.09         1.85 o                         
  -6   4   6        117.60        123.95         4.64 o                         
  -5   4   6        936.94        944.51        11.45 o                         
  -4   4   6        166.96        146.54         4.91 o                         
  -3   4   6        873.63        904.35        14.58 o                         
  -2   4   6       1515.11       1799.99        14.03 o                         
  -1   4   6       1377.49       1418.89         9.82 o                         
   0   4   6          2.58          4.51         0.55 o                         
   1   4   6        320.05        381.90         3.16 o                         
   2   4   6         61.16         51.51         1.02 o                         
   3   4   6        235.25        246.61         2.50 o                         
   4   4   6          2.95          3.86         0.84 o                         
   5   4   6        166.02        161.50         4.19 o                         
   6   4   6         49.75         55.25         3.77 o                         
   7   4   6        111.52        119.50         6.60 o                         
  -7   5   6         34.05         47.19         3.31 o                         
  -6   5   6         13.02         16.85         2.52 o                         
  -5   5   6         24.47         28.77         3.36 o                         
  -4   5   6        353.47        378.86         6.09 o                         
  -3   5   6       1058.78       1056.50         9.67 o                         
  -2   5   6       1227.43       1217.25        10.24 o                         
  -1   5   6        167.02        207.39         2.25 o                         
   0   5   6       2844.47       2997.44        18.61 o                         
   1   5   6        649.16        673.70         4.98 o                         
   2   5   6        848.88        835.15         5.52 o                         
   3   5   6        118.44         97.50         1.69 o                         
   4   5   6         12.65         11.15         1.10 o                         
   5   5   6          7.42          5.36         1.79 o                         
   6   5   6         14.69         12.28         2.37 o                         
  -6   6   6        252.19        248.53        11.07 o                         
  -5   6   6          0.44         -2.14         1.61 o                         
  -4   6   6         30.13         26.32         2.05 o                         
  -3   6   6        563.15        516.90         6.75 o                         
  -2   6   6        581.29        622.62         6.29 o                         
  -1   6   6       1070.51       1141.24         8.35 o                         
   0   6   6        665.25        710.66         5.90 o                         
   1   6   6         62.16         68.43         1.42 o                         
   2   6   6         27.68         25.90         0.99 o                         
   3   6   6         75.76         88.61         1.69 o                         
   4   6   6        181.51        187.90         3.05 o                         
   5   6   6         94.55         89.34         3.74 o                         
   6   6   6         59.07         62.67         4.79 o                         
  -6   7   6        102.19        125.08         5.17 o                         
  -5   7   6          5.15          3.94         1.84 o                         
  -4   7   6        163.09        156.37         4.13 o                         
  -3   7   6          0.03         -0.46         0.81 o                         
  -2   7   6          3.68          3.31         0.96 o                         
  -1   7   6        973.64        956.94         9.54 o                         
   0   7   6       1058.94       1054.42         8.27 o                         
   1   7   6        708.72        714.51         5.59 o                         
   2   7   6       1005.28       1001.38         7.35 o                         
   3   7   6        575.87        586.72         4.95 o                         
   4   7   6        208.71        229.55         3.83 o                         
   5   7   6        151.10        144.30         4.52 o                         
   6   7   6         13.10          8.24         2.41 o                         
  -6   8   6         10.02          4.97         3.57 o                         
  -5   8   6        360.61        381.71         8.47 o                         
  -4   8   6          0.57          2.05         1.27 o                         
  -3   8   6         36.17         33.05         1.80 o                         
  -2   8   6          0.81         -0.12         0.92 o                         
  -1   8   6        225.53        188.12         3.30 o                         
   0   8   6        146.10        152.88         2.49 o                         
   1   8   6        427.28        409.43         3.97 o                         
   2   8   6         51.37         39.24         1.45 o                         
   3   8   6         13.94         12.72         0.98 o                         
   4   8   6         93.35        101.29         2.81 o                         
   5   8   6         92.02         96.10         4.10 o                         
   6   8   6          2.29          2.67         2.42 o                         
  -5   9   6          6.36         14.68         2.61 o                         
  -4   9   6        132.28        131.94         3.40 o                         
  -3   9   6        425.19        409.87         5.75 o                         
  -2   9   6        242.27        234.85         3.95 o                         
  -1   9   6        712.68        670.81         7.35 o                         
   0   9   6        123.62        120.45         3.05 o                         
   1   9   6         84.81         78.72         1.91 o                         
   2   9   6        256.81        258.16         3.48 o                         
   3   9   6         93.08         89.73         2.15 o                         
   4   9   6          5.23          6.88         1.27 o                         
   5   9   6         62.70         55.56         3.46 o                         
  -5  10   6         18.26         14.75         2.75 o                         
  -4  10   6        154.69        157.13         3.83 o                         
  -3  10   6         72.81         62.90         3.03 o                         
  -2  10   6          3.90          2.48         1.24 o                         
  -1  10   6         12.77         11.57         1.35 o                         
   0  10   6         52.20         44.97         2.15 o                         
   1  10   6         94.54        113.21         2.55 o                         
   2  10   6         52.77         49.80         2.05 o                         
   3  10   6          3.87          4.81         1.14 o                         
   4  10   6         29.79         28.20         1.87 o                         
   5  10   6         73.28         73.74         4.02 o                         
  -4  11   6          1.45          3.11         1.71 o                         
  -3  11   6         44.92         42.86         2.63 o                         
  -2  11   6         75.03         82.37         3.18 o                         
  -1  11   6        401.15        395.58         6.44 o                         
   0  11   6         39.30         33.93         2.07 o                         
   1  11   6        296.65        288.95         4.53 o                         
   2  11   6        436.70        444.37         6.34 o                         
   3  11   6        448.87        467.25         7.33 o                         
   4  11   6         36.88         44.87         2.63 o                         
  -4  12   6         50.24         58.56         3.63 o                         
  -3  12   6         26.12         21.24         2.17 o                         
  -2  12   6         30.36         33.81         2.38 o                         
  -1  12   6         20.68         17.41         2.07 o                         
   0  12   6         12.69         15.11         1.73 o                         
   1  12   6         21.84         17.64         1.95 o                         
   2  12   6         41.04         39.65         2.42 o                         
   3  12   6         15.19         20.37         3.30 o                         
  -3  13   6        174.48        184.85         5.57 o                         
  -2  13   6         12.72         13.15         1.93 o                         
  -1  13   6        112.08        117.99         3.98 o                         
   0  13   6         86.65         84.55         4.70 o                         
   1  13   6        152.27        174.92         5.04 o                         
   2  13   6         81.06         88.07         3.43 o                         
  -1  14   6          3.76          4.72         1.95 o                         
   0  14   6         12.37         16.94         2.40 o                         
  -7   0   7        107.33        102.28         5.20 o                         
  -5   0   7        614.41        574.66         8.58 o                         
  -3   0   7       1479.34       1521.68        16.15 o                         
  -1   0   7        836.76        859.27         7.98 o                         
   1   0   7       3848.14       3779.53        35.66 o                         
   3   0   7          4.95         -0.90         0.65 o                         
   5   0   7        205.47        193.11         5.80 o                         
   7   0   7         51.23         37.22         3.77 o                         
  -7   1   7        141.96        156.53         5.09 o                         
  -6   1   7         69.17         57.85         2.47 o                         
  -5   1   7          9.11          9.91         1.00 o                         
  -4   1   7         83.63         63.57         1.70 o                         
  -3   1   7         14.72         11.20         0.86 o                         
  -2   1   7        700.03        884.81         7.85 o                         
  -1   1   7          8.42         11.98         0.62 o                         
   0   1   7       5690.83       6088.22        40.13 o                         
   1   1   7       1086.66       1154.78         7.57 o                         
   2   1   7       2644.53       2662.94        17.39 o                         
   3   1   7          4.84          3.92         0.67 o                         
   4   1   7        128.44        120.80         2.22 o                         
   5   1   7         67.78         68.06         3.02 o                         
   6   1   7        543.78        518.11         7.64 o                         
   7   1   7          1.28          0.60         1.72 o                         
  -7   2   7         11.01          9.08         1.94 o                         
  -6   2   7         17.51         11.26         1.58 o                         
  -5   2   7          3.91          4.57         0.91 o                         
  -4   2   7        630.99        634.87         5.66 o                         
  -3   2   7        411.25        424.06         4.24 o                         
  -2   2   7        912.75       1052.11         8.36 o                         
  -1   2   7        129.14        127.74         1.50 o                         
   0   2   7        418.45        370.81         3.12 o                         
   1   2   7        410.30        422.68         3.01 o                         
   2   2   7          3.38          0.15         0.53 o                         
   3   2   7        525.86        576.83         4.54 o                         
   4   2   7         15.68         25.10         1.28 o                         
   5   2   7         11.34         10.98         2.55 o                         
   6   2   7          2.75          3.35         1.48 o                         
   7   2   7         64.84         60.48         3.59 o                         
  -7   3   7         12.05          8.36         1.94 o                         
  -6   3   7        231.31        222.52         5.84 o                         
  -5   3   7          1.50          1.32         1.02 o                         
  -4   3   7       1661.43       1630.49        20.70 o                         
  -3   3   7          6.30          1.84         0.61 o                         
  -2   3   7          0.23          2.76         0.65 o                         
  -1   3   7         30.28         30.47         0.77 o                         
   0   3   7        112.10        131.03         1.40 o                         
   1   3   7        176.38        173.02         1.83 o                         
   2   3   7        487.20        494.79         4.77 o                         
   3   3   7        349.79        358.59         3.24 o                         
   4   3   7        913.01        928.24         8.86 o                         
   5   3   7          7.32          5.03         1.25 o                         
   6   3   7        132.40        144.00         4.43 o                         
   7   3   7          0.38          4.06         2.27 o                         
  -7   4   7         19.47         16.46         2.31 o                         
  -6   4   7         21.54         15.49         2.37 o                         
  -5   4   7         15.76         22.66         2.01 o                         
  -4   4   7        418.77        387.02         6.79 o                         
  -3   4   7        604.24        608.69         7.30 o                         
  -2   4   7       2002.92       2090.91        17.59 o                         
  -1   4   7       3250.26       3660.52        22.24 o                         
   0   4   7         17.22         14.32         0.64 o                         
   1   4   7       1285.15       1339.74         8.55 o                         
   2   4   7        684.03        702.50         4.90 o                         
   3   4   7         76.18         90.13         1.47 o                         
   4   4   7         74.45         74.32         1.96 o                         
   5   4   7        176.43        162.39         3.60 o                         
   6   4   7         81.17         95.14         4.06 o                         
   7   4   7          1.57          3.12         2.88 o                         
  -7   5   7         37.19         41.79         3.62 o                         
  -6   5   7         78.16         88.92         4.37 o                         
  -5   5   7        223.06        220.84         4.86 o                         
  -4   5   7          0.08          0.88         1.23 o                         
  -3   5   7          6.36          8.13         0.97 o                         
  -2   5   7        475.37        471.57         5.34 o                         
  -1   5   7          0.02         -0.25         0.45 o                         
   0   5   7        287.33        256.96         2.64 o                         
   1   5   7         86.40         91.42         1.56 o                         
   2   5   7         82.75         89.53         1.40 o                         
   3   5   7        700.57        706.73         5.06 o                         
   4   5   7        125.24        109.51         2.79 o                         
   5   5   7        130.76        121.78         3.63 o                         
   6   5   7          2.18          2.97         1.99 o                         
  -6   6   7          7.92          9.18         2.19 o                         
  -5   6   7        253.72        228.43         5.19 o                         
  -4   6   7         25.89         25.61         2.56 o                         
  -3   6   7          0.08         -0.44         1.01 o                         
  -2   6   7        160.13        159.66         3.09 o                         
  -1   6   7       4945.48       5060.01        32.32 o                         
   0   6   7        808.71        853.89         7.06 o                         
   1   6   7         55.85         65.76         1.41 o                         
   2   6   7       1531.46       1577.30         9.54 o                         
   3   6   7        551.83        542.61         5.23 o                         
   4   6   7         58.31         57.56         2.16 o                         
   5   6   7          1.48         -2.18         1.48 o                         
   6   6   7          0.40          1.04         1.93 o                         
  -6   7   7        302.22        345.38         8.21 o                         
  -5   7   7          4.43          3.80         1.85 o                         
  -4   7   7         40.31         39.07         2.50 o                         
  -3   7   7        330.37        311.99         4.42 o                         
  -2   7   7       2213.86       2229.05        19.30 o                         
  -1   7   7        279.19        286.04         3.89 o                         
   0   7   7        326.28        306.65         3.43 o                         
   1   7   7          6.74          9.29         0.77 o                         
   2   7   7        447.68        444.60         3.99 o                         
   3   7   7        225.53        224.56         2.79 o                         
   4   7   7        642.90        680.93         6.93 o                         
   5   7   7         68.96         93.00         4.05 o                         
   6   7   7         88.78         79.00         4.67 o                         
  -6   8   7         94.30        110.43         6.53 o                         
  -5   8   7         11.50         11.21         2.35 o                         
  -4   8   7        251.78        244.09         5.34 o                         
  -3   8   7         51.39         43.91         2.52 o                         
  -2   8   7        799.54        796.01         8.72 o                         
  -1   8   7         99.71         98.17         2.94 o                         
   0   8   7        701.27        690.18         6.61 o                         
   1   8   7        950.69        921.59         7.05 o                         
   2   8   7         63.29         52.43         2.21 o                         
   3   8   7         95.08         99.61         2.01 o                         
   4   8   7         30.65         30.03         1.85 o                         
   5   8   7          9.13          8.11         2.09 o                         
   6   8   7          1.91         -1.42         2.03 o                         
  -5   9   7        105.88        100.99         5.00 o                         
  -4   9   7        111.13        105.10         3.15 o                         
  -3   9   7        204.25        197.93         4.25 o                         
  -2   9   7         39.81         39.83         2.23 o                         
  -1   9   7         36.54         28.58         1.71 o                         
   0   9   7         12.68         10.29         1.19 o                         
   1   9   7         95.98         86.29         1.99 o                         
   2   9   7          5.87          6.16         0.95 o                         
   3   9   7        303.65        331.85         4.21 o                         
   4   9   7        196.15        206.21         4.01 o                         
   5   9   7         76.79         94.86         4.89 o                         
  -5  10   7         29.08         32.13         4.09 o                         
  -4  10   7          1.97          3.24         1.43 o                         
  -3  10   7        166.48        178.69         4.25 o                         
  -2  10   7         43.73         37.06         2.23 o                         
  -1  10   7        188.62        174.74         3.61 o                         
   0  10   7        124.64        123.32         2.87 o                         
   1  10   7        335.70        338.40         4.42 o                         
   2  10   7         55.10         55.10         2.09 o                         
   3  10   7        385.87        379.30         4.74 o                         
   4  10   7         14.87         10.88         1.47 o                         
   5  10   7         51.84         54.02         3.56 o                         
  -4  11   7          6.98          1.31         1.70 o                         
  -3  11   7        121.14        130.78         4.37 o                         
  -2  11   7          0.15          0.01         1.29 o                         
  -1  11   7          0.55          1.41         1.30 o                         
   0  11   7         65.39         64.63         3.25 o                         
   1  11   7         52.11         50.38         2.38 o                         
   2  11   7          4.45          4.81         1.26 o                         
   3  11   7         96.19         86.75         4.04 o                         
   4  11   7        112.90        109.44         4.02 o                         
  -3  12   7         51.83         54.94         3.08 o                         
  -2  12   7        196.13        200.42         4.72 o                         
  -1  12   7          8.06          5.73         1.62 o                         
   0  12   7         31.29         32.02         2.29 o                         
   1  12   7        121.11        110.82         3.89 o                         
   2  12   7          3.55          2.36         1.42 o                         
   3  12   7         15.40         15.45         2.07 o                         
  -2  13   7          9.44          4.68         1.70 o                         
  -1  13   7          2.43          3.02         1.60 o                         
   0  13   7          6.78          4.91         1.68 o                         
   1  13   7          0.12          1.12         1.36 o                         
   2  13   7        137.93        146.02         4.08 o                         
   0  14   7        172.10        188.86        12.01 o                         
  -6   0   8         53.22         60.37         5.19 o                         
  -4   0   8          0.58         -0.10         0.96 o                         
  -2   0   8       2082.93       2351.48        20.37 o                         
   0   0   8        107.42        104.36         2.08 o                         
   2   0   8        128.70         92.26         1.96 o                         
   4   0   8        564.23        498.82         8.43 o                         
   6   0   8         29.76         25.35         3.71 o                         
  -7   1   8          1.16          0.94         1.53 o                         
  -6   1   8         89.32         77.37         3.04 o                         
  -5   1   8         89.47         82.19         1.90 o                         
  -4   1   8         99.09         95.92         2.15 o                         
  -3   1   8         73.75         56.11         1.59 o                         
  -2   1   8        411.16        405.61         3.53 o                         
  -1   1   8        709.24        721.89         5.54 o                         
   0   1   8       1085.36       1110.21         8.17 o                         
   1   1   8        167.55        142.84         1.69 o                         
   2   1   8        461.08        462.88         3.98 o                         
   3   1   8         77.57         55.95         1.23 o                         
   4   1   8        469.86        433.18         4.67 o                         
   5   1   8          0.04          3.07         1.41 o                         
   6   1   8        193.06        203.59         6.60 o                         
   7   1   8          0.43          1.19         1.70 o                         
  -7   2   8         82.52         85.58         3.96 o                         
  -6   2   8        115.19        104.30         3.75 o                         
  -5   2   8        494.84        487.64         5.94 o                         
  -4   2   8         18.40         22.11         1.24 o                         
  -3   2   8          7.69          6.61         0.75 o                         
  -2   2   8        799.75        928.08         7.09 o                         
  -1   2   8         30.48         15.77         0.66 o                         
   0   2   8         97.58        106.16         1.57 o                         
   1   2   8        552.80        514.21         3.56 o                         
   2   2   8         15.80         15.53         0.82 o                         
   3   2   8        254.87        268.92         2.70 o                         
   4   2   8          0.06          0.13         0.79 o                         
   5   2   8        234.20        229.00         5.25 o                         
   6   2   8         78.69         87.50         3.44 o                         
   7   2   8          9.06          6.55         2.11 o                         
  -7   3   8         42.25         48.12         3.92 o                         
  -6   3   8          0.54          2.99         1.71 o                         
  -5   3   8          0.19         -0.51         0.95 o                         
  -4   3   8         53.33         53.35         1.98 o                         
  -3   3   8       1051.60        983.24         8.09 o                         
  -2   3   8        198.24        222.65         2.76 o                         
  -1   3   8        719.54        730.92         5.20 o                         
   0   3   8         91.73        117.60         1.49 o                         
   1   3   8       1774.41       1760.90        10.77 o                         
   2   3   8          1.33          0.21         0.54 o                         
   3   3   8          7.64          3.66         0.60 o                         
   4   3   8        406.89        394.07         4.35 o                         
   5   3   8          6.05          5.38         1.40 o                         
   6   3   8         21.49         24.82         3.76 o                         
   7   3   8         29.46         30.02         3.37 o                         
  -7   4   8         23.93         20.42         3.01 o                         
  -6   4   8        146.73        143.64         4.93 o                         
  -5   4   8        155.16        155.44         4.06 o                         
  -4   4   8        195.60        194.95         3.76 o                         
  -3   4   8          0.37          0.79         0.93 o                         
  -2   4   8        259.98        286.37         3.83 o                         
  -1   4   8       2743.51       2952.71        17.40 o                         
   0   4   8          9.38         13.41         0.64 o                         
   1   4   8        414.49        465.81         3.70 o                         
   2   4   8        179.41        175.69         2.30 o                         
   3   4   8        450.86        423.29         3.60 o                         
   4   4   8         79.12         73.84         1.97 o                         
   5   4   8          0.63         -1.24         1.10 o                         
   6   4   8         78.60         78.63         3.88 o                         
  -7   5   8          9.15          6.40         2.32 o                         
  -6   5   8          4.33          4.54         1.96 o                         
  -5   5   8        116.16        107.23         3.60 o                         
  -4   5   8        822.72        844.35        10.41 o                         
  -3   5   8        175.23        135.12         2.73 o                         
  -2   5   8       1892.29       1909.59        16.28 o                         
  -1   5   8        187.56        175.57         2.57 o                         
   0   5   8       1196.51       1271.17         8.26 o                         
   1   5   8         10.13         10.28         0.71 o                         
   2   5   8        363.43        361.28         3.19 o                         
   3   5   8          0.75          0.64         0.58 o                         
   4   5   8         36.72         35.47         1.59 o                         
   5   5   8          1.22          2.67         1.41 o                         
   6   5   8         10.90          3.80         2.15 o                         
  -6   6   8        112.59        122.81         5.01 o                         
  -5   6   8          8.00          8.09         1.68 o                         
  -4   6   8          0.57         -0.77         1.23 o                         
  -3   6   8         17.56         21.48         1.83 o                         
  -2   6   8        688.75        678.38         7.23 o                         
  -1   6   8         93.76        104.82         1.72 o                         
   0   6   8        164.06        131.61         1.95 o                         
   1   6   8         62.05         59.90         1.38 o                         
   2   6   8         23.31         16.03         0.85 o                         
   3   6   8        138.74        136.00         2.10 o                         
   4   6   8       1089.39       1099.43         9.96 o                         
   5   6   8         48.78         45.38         2.78 o                         
   6   6   8         62.24         68.80         4.33 o                         
  -6   7   8         23.88         34.73         3.34 o                         
  -5   7   8        256.34        253.72         5.64 o                         
  -4   7   8          0.66          2.49         1.42 o                         
  -3   7   8         28.24         29.62         1.86 o                         
  -2   7   8        135.15        121.51         2.78 o                         
  -1   7   8       2300.25       2278.69        18.19 o                         
   0   7   8        497.74        473.63         4.47 o                         
   1   7   8        358.91        328.94         3.21 o                         
   2   7   8        829.48        832.76         6.54 o                         
   3   7   8        218.01        215.32         2.95 o                         
   4   7   8          0.47          1.80         1.06 o                         
   5   7   8        106.24        102.18         4.02 o                         
   6   7   8         21.52         21.29         3.00 o                         
  -6   8   8          3.29          6.41         3.05 o                         
  -5   8   8         62.06         61.32         4.20 o                         
  -4   8   8          0.88          2.13         1.47 o                         
  -3   8   8         29.71         36.15         4.08 o                         
  -2   8   8         29.15         26.61         2.47 o                         
  -1   8   8        656.33        635.82         7.98 o                         
   0   8   8          1.92          0.89         0.72 o                         
   1   8   8        396.35        370.27         3.60 o                         
   2   8   8         35.05         30.79         1.35 o                         
   3   8   8         78.77         85.25         2.04 o                         
   4   8   8         92.50         90.06         3.16 o                         
   5   8   8         60.53         64.03         3.61 o                         
  -5   9   8         25.84         25.12         3.48 o                         
  -4   9   8          3.97          1.66         1.36 o                         
  -3   9   8        156.57        146.33         4.18 o                         
  -2   9   8        205.65        200.91         4.50 o                         
  -1   9   8          0.13          0.56         0.99 o                         
   0   9   8         62.23         51.12         2.00 o                         
   1   9   8        200.75        209.81         2.90 o                         
   2   9   8        441.79        443.58         4.59 o                         
   3   9   8          1.89          2.90         0.99 o                         
   4   9   8         46.45         53.18         2.59 o                         
   5   9   8         41.84         35.25         3.03 o                         
  -5  10   8          7.50          9.73         2.94 o                         
  -4  10   8        214.04        226.54         4.99 o                         
  -3  10   8          0.31          2.15         1.39 o                         
  -2  10   8          3.52          2.19         1.71 o                         
  -1  10   8         48.56         42.40         2.34 o                         
   0  10   8        409.15        398.05         5.17 o                         
   1  10   8          6.20          5.19         1.14 o                         
   2  10   8        573.85        573.11         5.90 o                         
   3  10   8         30.05         28.64         1.81 o                         
   4  10   8         43.71         46.27         2.63 o                         
   5  10   8         25.99         24.25         3.11 o                         
  -4  11   8         87.08         89.34         3.74 o                         
  -3  11   8         23.94         18.82         2.04 o                         
  -2  11   8        156.97        151.03         4.01 o                         
  -1  11   8          6.46          5.58         1.48 o                         
   0  11   8        776.84        789.09         8.87 o                         
   1  11   8        100.76         89.97         3.87 o                         
   2  11   8         95.40         88.63         3.12 o                         
   3  11   8         11.42         14.82         1.94 o                         
   4  11   8          0.02          0.61         1.55 o                         
  -3  12   8          0.51         -0.19         1.44 o                         
  -2  12   8          3.99          3.58         1.55 o                         
  -1  12   8          7.75          6.36         1.65 o                         
   0  12   8        121.91        113.12         3.89 o                         
   1  12   8         34.78         34.10         2.47 o                         
   2  12   8          3.56          6.68         1.53 o                         
   3  12   8         13.87         11.30         2.22 o                         
  -2  13   8          5.88          4.77         1.91 o                         
  -1  13   8        103.55        112.25         4.03 o                         
   0  13   8         23.20         21.15         2.39 o                         
   1  13   8         46.61         43.52         3.05 o                         
   2  13   8          6.58          6.00         1.61 o                         
  -7   0   9         51.00         60.78         5.51 o                         
  -5   0   9        179.83        161.29         4.56 o                         
  -3   0   9       1574.07       1781.36        21.33 o                         
  -1   0   9       1125.78       1204.44        12.34 o                         
   1   0   9        119.71        121.36         2.15 o                         
   3   0   9          2.79          3.66         1.31 o                         
   5   0   9        220.25        208.73         7.52 o                         
   7   0   9         83.77         68.64         6.91 o                         
  -7   1   9         35.69         33.22         4.78 o                         
  -6   1   9          9.61          5.93         1.81 o                         
  -5   1   9          0.14         -1.05         1.04 o                         
  -4   1   9         13.72         11.99         1.36 o                         
  -3   1   9          0.00         -0.49         0.60 o                         
  -2   1   9         47.63         44.73         0.88 o                         
  -1   1   9         10.77          8.37         0.56 o                         
   0   1   9         15.15         27.75         1.11 o                         
   1   1   9         81.36        110.18         1.60 o                         
   2   1   9         46.82         83.92         1.67 o                         
   3   1   9         21.92         26.66         1.20 o                         
   4   1   9        729.36        695.94         7.17 o                         
   5   1   9        775.35        738.10        10.31 o                         
   6   1   9        108.94        100.94         4.24 o                         
   7   1   9          4.64          3.81         2.04 o                         
  -7   2   9          1.56          2.02         1.84 o                         
  -6   2   9         30.27         36.65         2.60 o                         
  -5   2   9        557.37        538.50         6.40 o                         
  -4   2   9        528.90        508.17         5.24 o                         
  -3   2   9        205.62        169.98         2.68 o                         
  -2   2   9        166.37        156.38         2.00 o                         
  -1   2   9       1484.05       1604.77        10.80 o                         
   0   2   9       4447.24       4535.91        28.75 o                         
   1   2   9        444.79        505.55         3.78 o                         
   2   2   9         15.96         20.88         0.98 o                         
   3   2   9         53.54         59.17         1.48 o                         
   4   2   9        152.29        131.23         2.52 o                         
   5   2   9         17.54         17.57         2.77 o                         
   6   2   9          0.81         -0.44         1.41 o                         
   7   2   9         12.21         20.02         3.81 o                         
  -7   3   9          0.16         -1.60         1.69 o                         
  -6   3   9         94.87         98.81         4.40 o                         
  -5   3   9         10.64          5.94         1.17 o                         
  -4   3   9        589.72        578.39         6.39 o                         
  -3   3   9         27.08         30.72         1.29 o                         
  -2   3   9        497.18        529.89         6.65 o                         
  -1   3   9         80.94         84.92         1.56 o                         
   0   3   9       1522.96       1678.03        10.35 o                         
   1   3   9          0.03          0.79         0.61 o                         
   2   3   9       5130.19       5499.89        31.77 o                         
   3   3   9        590.15        583.02         4.68 o                         
   4   3   9        328.17        343.90         4.07 o                         
   5   3   9         54.52         43.13         2.41 o                         
   6   3   9         22.62         24.05         2.42 o                         
   7   3   9          0.51          4.36         2.49 o                         
  -7   4   9          4.55          3.50         2.49 o                         
  -6   4   9          8.37         11.69         2.21 o                         
  -5   4   9        810.90        820.00         9.49 o                         
  -4   4   9          5.97          8.38         1.36 o                         
  -3   4   9         14.74         10.83         1.33 o                         
  -2   4   9         11.30          9.71         0.93 o                         
  -1   4   9        611.86        586.65         4.31 o                         
   0   4   9        172.73        195.93         2.08 o                         
   1   4   9          2.55          7.32         0.62 o                         
   2   4   9        452.61        436.64         3.82 o                         
   3   4   9          0.44          0.57         0.61 o                         
   4   4   9        224.50        217.72         3.24 o                         
   5   4   9         80.97         66.59         2.83 o                         
   6   4   9         33.36         28.47         2.68 o                         
  -6   5   9         47.26         60.20         3.83 o                         
  -5   5   9          4.84          8.57         2.48 o                         
  -4   5   9        148.03        134.46         3.70 o                         
  -3   5   9          3.86          8.74         1.57 o                         
  -2   5   9        680.18        780.49         7.22 o                         
  -1   5   9         35.52         27.48         0.90 o                         
   0   5   9         14.21         14.11         0.80 o                         
   1   5   9        476.11        468.28         3.89 o                         
   2   5   9         34.84         28.80         1.22 o                         
   3   5   9       1247.76       1280.40         8.94 o                         
   4   5   9         34.15         34.92         1.63 o                         
   5   5   9        306.07        313.59         5.57 o                         
   6   5   9          8.90          8.17         2.54 o                         
  -6   6   9          0.02         -1.75         1.78 o                         
  -5   6   9        221.39        212.40         5.06 o                         
  -4   6   9          2.65          2.97         1.42 o                         
  -3   6   9       3597.21       3642.12        34.64 o                         
  -2   6   9         26.34         26.40         1.59 o                         
  -1   6   9       1182.06       1176.74         8.32 o                         
   0   6   9        130.35        120.21         1.93 o                         
   1   6   9         39.17         45.75         1.29 o                         
   2   6   9          0.02         -0.36         0.62 o                         
   3   6   9         18.96         17.60         1.04 o                         
   4   6   9          3.77          1.42         1.03 o                         
   5   6   9        223.21        207.68         4.63 o                         
   6   6   9         55.45         57.02         4.06 o                         
  -6   7   9        120.66        143.73         7.50 o                         
  -5   7   9          0.00         -0.13         1.54 o                         
  -4   7   9          9.01          6.87         1.77 o                         
  -3   7   9         31.66         32.68         2.22 o                         
  -2   7   9          2.38          4.43         1.25 o                         
  -1   7   9          4.79          5.16         0.98 o                         
   0   7   9        367.34        365.56         3.45 o                         
   1   7   9        137.57        151.60         2.20 o                         
   2   7   9          0.14          0.43         0.76 o                         
   3   7   9        188.15        189.35         2.91 o                         
   4   7   9        299.88        319.40         4.66 o                         
   5   7   9         24.22         30.30         2.69 o                         
   6   7   9         94.04        111.07         5.27 o                         
  -6   8   9        194.14        223.70         8.69 o                         
  -5   8   9         19.07         16.54         2.46 o                         
  -4   8   9        240.67        239.87         6.01 o                         
  -3   8   9         65.81         61.50         3.11 o                         
  -2   8   9        868.68        842.74        10.28 o                         
  -1   8   9          0.01          0.68         0.90 o                         
   0   8   9          2.10          0.57         0.94 o                         
   1   8   9          0.05         -0.01         0.65 o                         
   2   8   9        278.78        284.83         3.43 o                         
   3   8   9         11.37         13.48         1.13 o                         
   4   8   9          3.22          3.94         1.60 o                         
   5   8   9         13.24         15.28         2.33 o                         
  -5   9   9          2.36         -0.76         2.28 o                         
  -4   9   9         25.83         17.04         2.28 o                         
  -3   9   9          1.25          2.33         1.48 o                         
  -2   9   9          5.00          1.76         1.25 o                         
  -1   9   9         41.80         41.81         2.75 o                         
   0   9   9          1.03         -1.33         0.89 o                         
   1   9   9         24.54         28.48         1.35 o                         
   2   9   9        876.03        917.94         7.89 o                         
   3   9   9        751.31        757.86         7.62 o                         
   4   9   9         68.21         77.17         3.09 o                         
   5   9   9          5.27          7.05         2.23 o                         
  -5  10   9         82.58         96.36         5.89 o                         
  -4  10   9          2.21          2.57         1.42 o                         
  -3  10   9        378.55        407.93         7.92 o                         
  -2  10   9         98.69         89.70         3.15 o                         
  -1  10   9        166.68        146.91         4.01 o                         
   0  10   9          7.34          6.17         1.19 o                         
   1  10   9         73.68         74.01         2.66 o                         
   2  10   9          6.84          6.45         1.08 o                         
   3  10   9         97.69         94.79         2.73 o                         
   4  10   9        109.84        116.00         3.60 o                         
  -4  11   9          0.90          1.16         1.48 o                         
  -3  11   9          7.77          8.61         1.73 o                         
  -2  11   9          0.27          0.60         1.35 o                         
  -1  11   9         26.19         23.46         2.07 o                         
   0  11   9         14.76         13.83         1.63 o                         
   1  11   9        471.70        481.92         6.58 o                         
   2  11   9         74.48         68.37         3.14 o                         
   3  11   9        171.55        183.36         4.62 o                         
   4  11   9          0.44         -0.95         1.36 o                         
  -3  12   9        175.20        162.64         4.62 o                         
  -2  12   9        154.20        167.58         4.48 o                         
  -1  12   9        103.40         97.91         3.61 o                         
   0  12   9          0.04          0.79         1.42 o                         
   1  12   9        208.13        202.75         7.24 o                         
   2  12   9         16.17         17.18         1.86 o                         
   3  12   9          1.12          0.47         1.70 o                         
  -2  13   9          0.72          2.08         1.61 o                         
  -1  13   9          0.64          0.68         1.56 o                         
   0  13   9          8.72         10.61         2.01 o                         
   1  13   9        120.52        116.95         5.42 o                         
   2  13   9          2.51          2.00         1.49 o                         
  -6   0  10        170.40        177.48         7.23 o                         
  -4   0  10         28.96         19.67         1.82 o                         
  -2   0  10       1423.22       1581.15        15.77 o                         
   0   0  10        430.29        377.29         5.22 o                         
   2   0  10        213.72        226.29         3.16 o                         
   4   0  10         45.45         51.34         3.00 o                         
   6   0  10        321.49        328.26        10.37 o                         
  -7   1  10         14.23         10.71         2.35 o                         
  -6   1  10        116.26        104.91         4.76 o                         
  -5   1  10         10.37          5.96         1.29 o                         
  -4   1  10         94.09         73.72         2.08 o                         
  -3   1  10         38.51         25.51         1.20 o                         
  -2   1  10        673.70        688.07         5.32 o                         
  -1   1  10        113.23         84.33         1.39 o                         
   0   1  10        168.59        161.69         2.10 o                         
   1   1  10         21.06         27.37         1.16 o                         
   2   1  10        202.05        189.98         2.20 o                         
   3   1  10         19.44         25.01         1.27 o                         
   4   1  10         37.85         37.16         1.83 o                         
   5   1  10         38.35         39.78         2.87 o                         
   6   1  10        150.75        147.17         5.04 o                         
   7   1  10          1.77          3.57         2.07 o                         
  -7   2  10        139.59        167.75        14.93 o                         
  -6   2  10         14.95         23.47         3.00 o                         
  -5   2  10        266.20        254.55         4.42 o                         
  -4   2  10        223.52        202.42         3.91 o                         
  -3   2  10         67.63         83.11         1.87 o                         
  -2   2  10        105.58        132.82         1.73 o                         
  -1   2  10         20.54         26.63         1.29 o                         
   0   2  10        593.27        651.57         5.19 o                         
   1   2  10       7828.02       8060.35        47.79 o                         
   2   2  10        176.96        202.58         2.48 o                         
   3   2  10       1610.54       1582.35        11.40 o                         
   4   2  10        435.71        438.06         5.32 o                         
   5   2  10        102.12         83.60         3.46 o                         
   6   2  10          0.17         -0.66         1.46 o                         
   7   2  10          4.65          5.76         2.41 o                         
  -7   3  10         11.37          5.99         3.14 o                         
  -6   3  10          0.04          0.76         1.56 o                         
  -5   3  10        378.32        389.92         5.72 o                         
  -4   3  10          0.69         -1.53         1.16 o                         
  -3   3  10        406.52        397.49         5.00 o                         
  -2   3  10        443.71        471.14         4.81 o                         
  -1   3  10       1054.52       1052.34         7.75 o                         
   0   3  10        370.95        422.71         3.57 o                         
   1   3  10       2437.81       2410.12        13.87 o                         
   2   3  10        546.06        543.65         4.62 o                         
   3   3  10          0.94          0.03         0.64 o                         
   4   3  10         43.57         41.52         1.68 o                         
   5   3  10         56.11         67.08         2.94 o                         
   6   3  10          8.58         10.18         1.88 o                         
  -7   4  10         41.59         35.84         4.95 o                         
  -6   4  10         25.60         26.44         2.99 o                         
  -5   4  10         86.38         93.57         3.87 o                         
  -4   4  10       1064.68       1085.96        15.81 o                         
  -3   4  10        258.09        258.11         5.52 o                         
  -2   4  10        166.27        165.55         2.88 o                         
  -1   4  10        482.40        509.87         4.10 o                         
   0   4  10        313.35        297.33         2.77 o                         
   1   4  10        202.69        177.35         2.02 o                         
   2   4  10          9.44         17.62         0.93 o                         
   3   4  10        352.97        350.45         4.77 o                         
   4   4  10        129.60        126.37         2.57 o                         
   5   4  10         38.37         25.68         2.07 o                         
   6   4  10         18.41         16.29         2.41 o                         
  -6   5  10        121.86        123.73         7.14 o                         
  -5   5  10          0.38         -0.15         1.42 o                         
  -4   5  10        239.71        238.45         6.16 o                         
  -3   5  10        114.82         87.77         2.89 o                         
  -2   5  10        217.53        191.79         4.45 o                         
  -1   5  10        174.01        154.46         1.93 o                         
   0   5  10         42.81         25.46         1.03 o                         
   1   5  10        167.29        162.84         2.13 o                         
   2   5  10          1.46          1.52         0.65 o                         
   3   5  10         21.23         20.41         1.08 o                         
   4   5  10         93.48         88.25         2.48 o                         
   5   5  10         47.64         40.07         2.73 o                         
   6   5  10        137.35        153.71         5.61 o                         
  -6   6  10          5.60          2.78         2.24 o                         
  -5   6  10         57.62         63.92         4.24 o                         
  -4   6  10        251.20        265.30         5.97 o                         
  -3   6  10          3.19          8.62         1.51 o                         
  -2   6  10       2075.82       2101.80        18.51 o                         
  -1   6  10        208.65        213.52         2.95 o                         
   0   6  10        443.48        444.82         3.85 o                         
   1   6  10         87.82         82.88         1.59 o                         
   2   6  10        384.01        368.20         3.92 o                         
   3   6  10          1.53          0.40         0.68 o                         
   4   6  10         32.75         34.24         1.83 o                         
   5   6  10          3.22          4.13         1.57 o                         
   6   6  10         68.75         87.65         7.62 o                         
  -6   7  10         53.05         44.37         4.29 o                         
  -5   7  10         32.05         26.42         2.70 o                         
  -4   7  10        118.13        125.93         4.43 o                         
  -3   7  10        223.86        202.96         4.55 o                         
  -2   7  10        784.58        792.03         9.58 o                         
  -1   7  10        830.90        779.60         7.76 o                         
   0   7  10         56.78         50.87         1.48 o                         
   1   7  10        113.42        112.44         2.29 o                         
   2   7  10          9.13          7.68         0.85 o                         
   3   7  10         23.01         19.80         1.21 o                         
   4   7  10         13.28         12.22         1.41 o                         
   5   7  10         80.44         83.20         4.28 o                         
   6   7  10         10.71          6.33         2.39 o                         
  -6   8  10          4.11          1.81         2.43 o                         
  -5   8  10         75.91         69.41         4.03 o                         
  -4   8  10         44.23         38.20         3.81 o                         
  -3   8  10          1.36          0.25         1.32 o                         
  -2   8  10        236.91        213.80         4.48 o                         
  -1   8  10       1064.06        988.73        10.49 o                         
   0   8  10          9.24          8.53         1.01 o                         
   1   8  10        414.76        393.15         4.13 o                         
   2   8  10        265.81        273.09         3.62 o                         
   3   8  10        477.81        484.81         4.92 o                         
   4   8  10         49.04         51.80         2.48 o                         
   5   8  10        111.09        110.58         4.44 o                         
  -5   9  10         37.78         23.21         2.84 o                         
  -4   9  10        116.08        118.63         4.69 o                         
  -3   9  10         33.49         36.04         2.61 o                         
  -2   9  10          6.90          2.95         1.34 o                         
  -1   9  10         36.54         23.61         1.84 o                         
   0   9  10          1.09          0.33         0.89 o                         
   1   9  10         25.15         25.14         1.37 o                         
   2   9  10          0.28          0.96         0.91 o                         
   3   9  10         25.11         24.09         1.50 o                         
   4   9  10         43.42         42.55         3.29 o                         
   5   9  10         19.67         17.76         2.79 o                         
  -5  10  10         39.38         38.18         5.32 o                         
  -4  10  10          3.65          2.99         1.49 o                         
  -3  10  10          1.63          2.70         1.44 o                         
  -2  10  10         84.62         93.70         3.24 o                         
  -1  10  10         48.12         36.93         2.29 o                         
   0  10  10        153.96        145.69         3.42 o                         
   1  10  10         12.89         13.18         1.52 o                         
   2  10  10        357.32        355.57         4.77 o                         
   3  10  10          6.94          8.26         1.31 o                         
   4  10  10         84.47         93.47         4.61 o                         
  -4  11  10         28.92         27.54         2.43 o                         
  -3  11  10         49.79         50.69         3.24 o                         
  -2  11  10        209.81        207.16         4.70 o                         
  -1  11  10          0.74          0.76         1.33 o                         
   0  11  10        943.71        963.51        10.32 o                         
   1  11  10         10.79         13.01         1.59 o                         
   2  11  10         39.12         40.31         2.54 o                         
   3  11  10         38.93         45.12         3.07 o                         
   4  11  10         28.98         26.01         2.27 o                         
  -3  12  10          0.36          0.63         1.59 o                         
  -2  12  10         93.48         95.61         3.64 o                         
  -1  12  10         80.88         75.11         3.37 o                         
   0  12  10         17.37         20.63         2.36 o                         
   1  12  10          6.85          5.42         1.83 o                         
   2  12  10         73.30         74.87         3.15 o                         
   3  12  10         12.68         13.84         2.28 o                         
  -2  13  10          1.31          0.90         1.59 o                         
  -1  13  10        105.73        115.34         4.08 o                         
   0  13  10         24.17         23.51         2.53 o                         
   1  13  10         53.91         58.17         3.53 o                         
  -7   0  11         89.84         91.11         6.57 o                         
  -5   0  11          1.13         -1.21         1.71 o                         
  -3   0  11        256.22        217.13         5.88 o                         
  -1   0  11       1562.14       1671.85        20.10 o                         
   1   0  11       1703.37       1938.89        17.93 o                         
   3   0  11          5.06          4.47         1.13 o                         
   5   0  11         64.31         82.87         5.80 o                         
   7   0  11        187.03        170.15         8.37 o                         
  -7   1  11          0.82          0.85         1.86 o                         
  -6   1  11        146.18        149.74         5.53 o                         
  -5   1  11         21.44         20.00         2.01 o                         
  -4   1  11         31.33         39.24         3.14 o                         
  -3   1  11         31.88         29.17         1.26 o                         
  -2   1  11         88.44         96.34         1.29 o                         
  -1   1  11        363.14        397.68         3.87 o                         
   0   1  11        275.16        248.34         3.26 o                         
   1   1  11         29.03         38.55         1.50 o                         
   2   1  11        818.59        863.63         6.62 o                         
   3   1  11        476.22        436.29         5.24 o                         
   4   1  11         14.39         15.12         1.40 o                         
   5   1  11        336.02        344.42         7.13 o                         
   6   1  11        129.15        123.87         4.80 o                         
  -7   2  11         44.27         50.83         4.14 o                         
  -6   2  11        264.19        261.62         7.39 o                         
  -5   2  11        113.86        100.50         2.85 o                         
  -4   2  11       1034.38       1032.19        11.29 o                         
  -3   2  11        136.68        144.76         2.96 o                         
  -2   2  11       2916.69       2975.43        19.39 o                         
  -1   2  11          0.01         -0.13         0.38 o                         
   0   2  11         63.34         72.55         1.48 o                         
   1   2  11       3522.42       3903.65        23.96 o                         
   2   2  11        134.76        151.94         2.47 o                         
   3   2  11         41.61         34.42         1.29 o                         
   4   2  11        421.25        406.45         5.22 o                         
   5   2  11         29.38         29.01         2.39 o                         
   6   2  11         58.77         51.24         3.26 o                         
  -7   3  11          0.01         -0.84         2.69 o                         
  -6   3  11         17.56         25.05         2.57 o                         
  -5   3  11         24.72         26.50         1.87 o                         
  -4   3  11        250.57        253.43         4.74 o                         
  -3   3  11        134.74        132.34         2.72 o                         
  -2   3  11        864.52        893.67         7.24 o                         
  -1   3  11          1.97          3.28         0.62 o                         
   0   3  11        152.60        117.17         1.61 o                         
   1   3  11        422.39        434.39         3.60 o                         
   2   3  11       1534.58       1493.33        10.31 o                         
   3   3  11        373.34        356.32         3.87 o                         
   4   3  11        778.68        739.25         6.85 o                         
   5   3  11         23.92         21.42         2.00 o                         
   6   3  11         58.37         54.95         3.17 o                         
  -7   4  11         28.24         29.82         4.76 o                         
  -6   4  11         22.89         23.81         4.47 o                         
  -5   4  11        154.08        162.38         4.56 o                         
  -4   4  11        687.57        700.81         9.04 o                         
  -3   4  11          6.42          5.96         1.23 o                         
  -2   4  11         10.09          8.59         0.94 o                         
  -1   4  11        102.55         98.04         1.45 o                         
   0   4  11        404.62        398.19         3.44 o                         
   1   4  11        276.91        315.53         2.94 o                         
   2   4  11         16.57         13.48         0.87 o                         
   3   4  11        163.75        153.42         2.39 o                         
   4   4  11        164.52        163.90         2.92 o                         
   5   4  11         53.65         46.01         2.64 o                         
   6   4  11          3.05          2.80         1.83 o                         
  -6   5  11          9.45         12.63         2.63 o                         
  -5   5  11          0.62          1.00         1.47 o                         
  -4   5  11        360.94        319.90         5.72 o                         
  -3   5  11         57.40         47.80         3.97 o                         
  -2   5  11          0.61         -0.81         0.96 o                         
  -1   5  11          6.56          3.16         0.53 o                         
   0   5  11          5.18          9.94         0.75 o                         
   1   5  11         80.36         68.27         1.39 o                         
   2   5  11          3.78          3.30         0.72 o                         
   3   5  11        429.35        428.65         4.14 o                         
   4   5  11        151.49        138.47         2.75 o                         
   5   5  11        158.54        173.57         4.76 o                         
   6   5  11          3.64          2.99         2.72 o                         
  -6   6  11         69.56         79.49         5.22 o                         
  -5   6  11        166.55        189.01         5.39 o                         
  -4   6  11        219.09        211.25         5.36 o                         
  -3   6  11        330.33        334.04         5.78 o                         
  -2   6  11        852.32        823.00        12.20 o                         
  -1   6  11          1.26          2.72         0.66 o                         
   0   6  11        157.43        178.83         2.40 o                         
   1   6  11         32.17         29.36         1.42 o                         
   2   6  11        190.10        188.91         2.61 o                         
   3   6  11        403.49        395.62         4.00 o                         
   4   6  11         75.39         73.37         2.46 o                         
   5   6  11          9.65         12.40         2.03 o                         
   6   6  11          4.19          2.78         2.21 o                         
  -6   7  11          0.16          3.79         2.41 o                         
  -5   7  11          1.17          0.10         1.66 o                         
  -4   7  11         85.95         76.20         3.87 o                         
  -3   7  11         41.45         41.70         2.64 o                         
  -2   7  11        361.27        332.77         5.54 o                         
  -1   7  11        245.02        273.37         4.45 o                         
   0   7  11       1731.30       1735.68        12.03 o                         
   1   7  11        972.96        949.77         7.52 o                         
   2   7  11         63.37         67.49         1.70 o                         
   3   7  11         26.58         21.00         1.27 o                         
   4   7  11         31.17         31.77         2.19 o                         
   5   7  11         59.37         55.14         3.56 o                         
  -5   8  11          4.78          6.74         1.93 o                         
  -4   8  11        412.95        410.60         8.20 o                         
  -3   8  11        188.77        166.57         4.87 o                         
  -2   8  11        404.13        376.07         6.65 o                         
  -1   8  11        125.01        109.94         3.13 o                         
   0   8  11        174.58        178.13         2.96 o                         
   1   8  11        222.97        224.93         3.32 o                         
   2   8  11         67.52         58.74         1.95 o                         
   3   8  11          2.45          1.96         0.96 o                         
   4   8  11        110.27        120.66         3.35 o                         
   5   8  11         32.74         31.30         3.26 o                         
  -5   9  11         18.74         13.95         2.53 o                         
  -4   9  11          5.08          5.99         2.04 o                         
  -3   9  11        331.12        346.72         6.59 o                         
  -2   9  11          0.73          0.04         1.25 o                         
  -1   9  11         60.57         54.26         3.57 o                         
   0   9  11         52.03         47.29         2.33 o                         
   1   9  11        249.14        240.33         4.00 o                         
   2   9  11         90.13         93.29         2.36 o                         
   3   9  11         29.53         29.64         1.65 o                         
   4   9  11        140.20        130.26         3.95 o                         
   5   9  11          0.54         -0.05         2.04 o                         
  -4  10  11          0.06         -1.29         1.52 o                         
  -3  10  11        341.99        339.08         6.76 o                         
  -2  10  11          0.10          0.67         1.40 o                         
  -1  10  11         87.27         74.21         3.34 o                         
   0  10  11          1.72          1.34         1.17 o                         
   1  10  11         37.69         36.00         1.94 o                         
   2  10  11         53.82         44.94         2.08 o                         
   3  10  11         55.10         54.09         2.36 o                         
   4  10  11         73.73         73.07         3.79 o                         
  -4  11  11          4.90          2.50         1.65 o                         
  -3  11  11          7.60          4.85         1.65 o                         
  -2  11  11          0.33          0.54         1.35 o                         
  -1  11  11         94.88         99.64         3.52 o                         
   0  11  11          1.36          3.90         1.50 o                         
   1  11  11        329.52        356.64         7.72 o                         
   2  11  11          2.01          0.13         1.44 o                         
   3  11  11        145.72        159.38         4.14 o                         
  -3  12  11         42.32         43.76         2.96 o                         
  -2  12  11         67.14         62.98         3.14 o                         
  -1  12  11         27.05         26.04         2.34 o                         
   0  12  11         24.50         25.71         2.50 o                         
   1  12  11         62.02         59.69         4.43 o                         
   2  12  11         89.38         87.41         3.80 o                         
   3  12  11         91.14         84.97         4.22 o                         
  -2  13  11          1.08          4.14         1.91 o                         
  -1  13  11         30.15         31.14         3.79 o                         
   0  13  11        116.53        125.35         4.60 o                         
   1  13  11          2.68          4.90         1.93 o                         
  -6   0  12          2.45         -1.33         1.88 o                         
  -4   0  12        478.26        483.23        10.46 o                         
  -2   0  12        350.68        429.76         4.95 o                         
   0   0  12       2062.07       2211.04        30.12 o                         
   2   0  12       2194.40       2303.21        20.76 o                         
   4   0  12        848.56        837.49        25.99 o                         
   6   0  12        172.50        193.38         8.28 o                         
  -7   1  12        173.03        196.39         5.92 o                         
  -6   1  12        137.63        137.59         5.59 o                         
  -5   1  12        854.17        806.98        11.14 o                         
  -4   1  12          0.03         -1.30         0.87 o                         
  -3   1  12        225.08        199.10         2.94 o                         
  -2   1  12        553.19        572.30         4.68 o                         
  -1   1  12         26.43         35.06         1.16 o                         
   0   1  12          4.08          8.48         0.97 o                         
   1   1  12         62.01         56.74         1.37 o                         
   2   1  12         21.27         16.45         0.87 o                         
   3   1  12         17.84         19.04         1.24 o                         
   4   1  12        114.94        109.95         2.88 o                         
   5   1  12         22.41         20.76         2.48 o                         
   6   1  12        107.51        110.57         7.30 o                         
  -7   2  12        131.43        160.02         7.99 o                         
  -6   2  12         23.89         18.21         2.32 o                         
  -5   2  12         53.99         42.27         4.04 o                         
  -4   2  12         10.25          8.39         1.59 o                         
  -3   2  12        128.59        117.35         2.71 o                         
  -2   2  12        151.97        170.07         2.11 o                         
  -1   2  12       4484.09       4620.49        29.43 o                         
   0   2  12        741.85        760.09         6.07 o                         
   1   2  12        650.84        647.25         5.17 o                         
   2   2  12          5.19          1.26         0.57 o                         
   3   2  12        138.72        125.15         2.56 o                         
   4   2  12         31.19         28.79         1.83 o                         
   5   2  12          8.46         11.52         2.08 o                         
   6   2  12         28.75         37.67         2.94 o                         
  -7   3  12          6.47          1.75         2.76 o                         
  -6   3  12          3.90          5.68         2.53 o                         
  -5   3  12         92.18         92.94         2.90 o                         
  -4   3  12         69.14         67.06         2.36 o                         
  -3   3  12        435.57        425.57         5.75 o                         
  -2   3  12         45.87         32.36         1.18 o                         
  -1   3  12        129.03        119.90         1.98 o                         
   0   3  12        148.93        155.19         2.11 o                         
   1   3  12        121.30        148.79         2.00 o                         
   2   3  12        138.49        136.26         2.30 o                         
   3   3  12        307.75        294.40         3.56 o                         
   4   3  12        112.76        102.28         2.56 o                         
   5   3  12         93.02         92.69         3.36 o                         
   6   3  12         60.10         51.55         5.10 o                         
  -6   4  12         14.03          9.85         2.52 o                         
  -5   4  12          0.26          0.74         1.59 o                         
  -4   4  12         48.09         43.75         2.84 o                         
  -3   4  12       2385.29       2463.96        23.50 o                         
  -2   4  12        165.08        134.70         2.79 o                         
  -1   4  12         43.08         39.61         1.00 o                         
   0   4  12        632.81        618.49         4.84 o                         
   1   4  12         70.04         68.52         1.34 o                         
   2   4  12        101.83         82.68         1.68 o                         
   3   4  12          6.54          6.72         0.90 o                         
   4   4  12        299.21        302.96         4.04 o                         
   5   4  12         41.74         40.44         2.54 o                         
   6   4  12         12.46          8.71         2.20 o                         
  -6   5  12        137.01        134.37         6.16 o                         
  -5   5  12         35.25         38.41         2.86 o                         
  -4   5  12        235.52        249.96         5.07 o                         
  -3   5  12        459.23        435.93         8.14 o                         
  -2   5  12        101.62         86.21         2.25 o                         
  -1   5  12          9.82         13.00         0.77 o                         
   0   5  12         25.78         24.31         1.20 o                         
   1   5  12        147.99        139.67         1.94 o                         
   2   5  12        102.34         98.32         1.88 o                         
   3   5  12        140.51        131.47         2.23 o                         
   4   5  12          3.17          4.57         1.06 o                         
   5   5  12         27.72         31.26         2.65 o                         
   6   5  12         24.38         28.55         2.81 o                         
  -6   6  12         79.53         72.69         5.01 o                         
  -5   6  12          6.09         10.83         2.07 o                         
  -4   6  12          3.26          5.33         1.65 o                         
  -3   6  12         29.58         32.50         2.21 o                         
  -2   6  12         47.33         51.10         2.24 o                         
  -1   6  12       1468.36       1472.88        11.79 o                         
   0   6  12       1109.60       1108.37         8.21 o                         
   1   6  12         27.95         26.58         1.27 o                         
   2   6  12       1516.08       1560.39        10.73 o                         
   3   6  12         24.22         21.81         1.31 o                         
   4   6  12         57.61         61.32         2.36 o                         
   5   6  12         30.91         30.38         2.66 o                         
   6   6  12          1.39          1.91         2.34 o                         
  -6   7  12         64.23         64.80         4.89 o                         
  -5   7  12         72.58         81.34         4.26 o                         
  -4   7  12        112.91        116.59         4.30 o                         
  -3   7  12         61.13         57.20         2.92 o                         
  -2   7  12         46.65         37.87         2.00 o                         
  -1   7  12         24.86         22.29         2.15 o                         
   0   7  12        102.45        101.17         2.00 o                         
   1   7  12        409.67        403.12         4.53 o                         
   2   7  12        885.28        895.55         7.51 o                         
   3   7  12          0.01         -0.64         0.83 o                         
   4   7  12         11.66          8.76         1.37 o                         
   5   7  12        206.79        230.84         7.88 o                         
  -5   8  12          2.44          1.09         1.78 o                         
  -4   8  12         57.32         57.82         3.72 o                         
  -3   8  12        447.69        427.81         7.24 o                         
  -2   8  12        181.38        183.34         4.33 o                         
  -1   8  12         86.61         80.84         2.75 o                         
   0   8  12          3.21          2.65         1.01 o                         
   1   8  12        303.92        285.30         3.83 o                         
   2   8  12         40.94         34.93         1.62 o                         
   3   8  12         90.49         86.42         2.38 o                         
   4   8  12          0.26          0.18         1.31 o                         
   5   8  12         17.25         16.56         3.26 o                         
  -5   9  12          1.21          1.01         1.85 o                         
  -4   9  12        187.61        206.34         9.44 o                         
  -3   9  12        305.08        305.77         6.26 o                         
  -2   9  12        211.90        201.86         4.74 o                         
  -1   9  12         79.80         71.87         2.83 o                         
   0   9  12         49.69         46.28         2.21 o                         
   1   9  12        200.41        215.60         4.27 o                         
   2   9  12         24.12         22.17         1.41 o                         
   3   9  12          1.01          1.02         0.96 o                         
   4   9  12          0.08          1.89         1.47 o                         
   5   9  12          2.56          3.53         2.21 o                         
  -4  10  12         26.27         29.58         3.04 o                         
  -3  10  12          0.09          2.10         1.62 o                         
  -2  10  12        397.66        390.33         6.91 o                         
  -1  10  12        109.61         96.82         3.21 o                         
   0  10  12        112.89        109.85         3.42 o                         
   1  10  12         35.63         35.25         2.10 o                         
   2  10  12        332.55        343.55         5.10 o                         
   3  10  12         13.67         15.80         1.67 o                         
   4  10  12         24.26         26.85         2.56 o                         
  -4  11  12         57.30         46.94         2.95 o                         
  -3  11  12         28.02         29.17         2.67 o                         
  -2  11  12         89.33         85.25         3.48 o                         
  -1  11  12          0.57          0.40         1.65 o                         
   0  11  12         24.85         26.54         2.20 o                         
   1  11  12         87.48         81.48         3.43 o                         
   2  11  12          8.10          7.01         1.38 o                         
   3  11  12         27.86         24.59         2.27 o                         
  -3  12  12         13.61         13.95         2.38 o                         
  -2  12  12         51.99         58.12         3.09 o                         
  -1  12  12         68.11         63.58         3.26 o                         
   0  12  12        132.18        132.73         4.09 o                         
   1  12  12        303.66        332.65         9.88 o                         
   2  12  12        239.32        277.59        11.97 o                         
  -1  13  12          6.26          5.84         1.96 o                         
   0  13  12          1.73          2.19         1.77 o                         
   1  13  12          9.31         10.40         2.48 o                         
  -7   0  13        109.87        117.91         7.54 o                         
  -5   0  13         86.08         91.74         7.94 o                         
  -3   0  13       1747.30       1750.92        27.52 o                         
  -1   0  13        149.87        174.76         3.15 o                         
   1   0  13         37.98         55.85         2.16 o                         
   3   0  13        536.72        553.28        10.82 o                         
   5   0  13        207.23        192.29         7.71 o                         
  -7   1  13          9.80         12.69         2.57 o                         
  -6   1  13         29.38         45.10         2.78 o                         
  -5   1  13        145.27        146.53         4.23 o                         
  -4   1  13        139.97        127.28         4.18 o                         
  -3   1  13         30.07         29.24         1.60 o                         
  -2   1  13       1651.59       1741.51        13.17 o                         
  -1   1  13        140.70        133.80         1.96 o                         
   0   1  13        860.57        901.50         7.37 o                         
   1   1  13        730.51        715.52         5.91 o                         
   2   1  13        730.34        704.28         6.15 o                         
   3   1  13        553.85        523.34         6.02 o                         
   4   1  13         11.18         11.50         1.40 o                         
   5   1  13         58.62         69.11         3.91 o                         
   6   1  13          0.23          0.80         1.92 o                         
  -7   2  13         43.53         61.85         8.48 o                         
  -6   2  13        248.86        249.91         5.82 o                         
  -5   2  13          0.07         -1.37         1.19 o                         
  -4   2  13        166.11        138.50         3.30 o                         
  -3   2  13         11.17         11.24         1.17 o                         
  -2   2  13        196.88        196.57         2.50 o                         
  -1   2  13          1.58          3.06         0.64 o                         
   0   2  13         52.32         43.41         1.39 o                         
   1   2  13        267.69        242.56         2.74 o                         
   2   2  13        145.22        134.90         2.08 o                         
   3   2  13        304.16        278.94         3.97 o                         
   4   2  13         42.97         38.02         2.25 o                         
   5   2  13        130.20        124.24         4.51 o                         
   6   2  13        218.73        228.19         5.83 o                         
  -6   3  13          1.58          2.22         1.95 o                         
  -5   3  13         36.15         42.58         2.91 o                         
  -4   3  13        530.19        510.82         6.49 o                         
  -3   3  13         15.76         14.94         1.24 o                         
  -2   3  13        614.41        610.64         5.91 o                         
  -1   3  13         51.97         79.21         1.81 o                         
   0   3  13          8.54          1.13         0.57 o                         
   1   3  13        155.21        156.16         2.30 o                         
   2   3  13         35.32         25.05         1.74 o                         
   3   3  13         15.97         18.11         1.51 o                         
   4   3  13         49.27         39.28         2.35 o                         
   5   3  13         26.20         26.60         2.36 o                         
   6   3  13        124.36        127.44         4.79 o                         
  -6   4  13          0.61         -0.33         2.01 o                         
  -5   4  13          0.49         -0.88         1.25 o                         
  -4   4  13        301.26        305.50         5.55 o                         
  -3   4  13        766.28        715.96         8.95 o                         
  -2   4  13          0.33         -0.39         0.65 o                         
  -1   4  13        238.80        264.42         2.89 o                         
   0   4  13        359.29        365.26         3.99 o                         
   1   4  13         15.79         16.83         0.93 o                         
   2   4  13         49.12         50.06         1.46 o                         
   3   4  13       1120.77       1071.85        10.82 o                         
   4   4  13        152.89        160.09         3.21 o                         
   5   4  13        203.19        197.05         4.58 o                         
   6   4  13         16.88         15.22         2.44 o                         
  -6   5  13          0.39         -1.67         2.56 o                         
  -5   5  13         46.06         37.77         2.59 o                         
  -4   5  13         49.86         51.76         3.53 o                         
  -3   5  13        179.60        172.72         4.02 o                         
  -2   5  13         27.43         20.75         1.38 o                         
  -1   5  13        229.56        202.45         2.57 o                         
   0   5  13         72.42         77.23         1.85 o                         
   1   5  13        599.44        586.63         5.11 o                         
   2   5  13        458.43        445.05         4.71 o                         
   3   5  13        888.32        931.41         7.65 o                         
   4   5  13        196.73        176.09         3.27 o                         
   5   5  13         34.91         30.11         2.60 o                         
   6   5  13         16.89         13.47         2.29 o                         
  -6   6  13         22.17         27.76         4.47 o                         
  -5   6  13        640.29        702.23        11.32 o                         
  -4   6  13         57.54         59.21         4.23 o                         
  -3   6  13         25.66         25.71         2.07 o                         
  -2   6  13         77.71         78.03         2.47 o                         
  -1   6  13         14.19         14.16         1.11 o                         
   0   6  13         65.87         55.77         1.68 o                         
   1   6  13       1091.18       1092.22         8.88 o                         
   2   6  13        158.20        157.39         3.37 o                         
   3   6  13          3.48          2.79         0.80 o                         
   4   6  13        102.88        107.47         2.85 o                         
   5   6  13         48.88         55.91         3.33 o                         
  -6   7  13         39.02         47.07         4.45 o                         
  -5   7  13         12.79         12.26         2.41 o                         
  -4   7  13        183.29        198.68         5.54 o                         
  -3   7  13         89.55         92.29         3.53 o                         
  -2   7  13         12.87         12.83         1.49 o                         
  -1   7  13        225.98        225.65         3.76 o                         
   0   7  13        199.73        197.65         3.02 o                         
   1   7  13          2.13          3.60         0.93 o                         
   2   7  13        206.86        186.38         2.97 o                         
   3   7  13          0.43         -0.57         0.84 o                         
   4   7  13        224.17        223.88         4.74 o                         
   5   7  13          2.45          5.49         2.18 o                         
  -5   8  13         83.67         79.71         4.39 o                         
  -4   8  13          6.46          5.26         2.10 o                         
  -3   8  13        143.69        125.11         3.99 o                         
  -2   8  13         61.57         61.26         3.51 o                         
  -1   8  13         10.60          8.28         1.36 o                         
   0   8  13         39.66         30.01         1.97 o                         
   1   8  13         44.11         41.59         1.74 o                         
   2   8  13          3.57          3.11         0.98 o                         
   3   8  13        170.44        161.97         3.01 o                         
   4   8  13        148.01        142.35         3.72 o                         
   5   8  13          1.67          0.70         2.32 o                         
  -5   9  13          0.21         -1.22         1.89 o                         
  -4   9  13          7.79          3.40         1.93 o                         
  -3   9  13        332.32        318.90         6.42 o                         
  -2   9  13        393.35        377.19         6.63 o                         
  -1   9  13        121.22        108.67         3.28 o                         
   0   9  13        180.23        167.47         3.58 o                         
   1   9  13         44.78         43.41         2.22 o                         
   2   9  13        142.70        147.15         2.89 o                         
   3   9  13         15.24         13.84         1.33 o                         
   4   9  13         37.76         36.87         2.59 o                         
  -4  10  13         49.22         55.89         5.05 o                         
  -3  10  13        212.49        187.96         6.85 o                         
  -2  10  13         40.22         41.22         2.93 o                         
  -1  10  13         58.60         66.82         3.70 o                         
   0  10  13         23.55         22.04         2.24 o                         
   1  10  13          5.56          7.97         1.53 o                         
   2  10  13          9.30          8.47         1.36 o                         
   3  10  13        301.89        304.10         5.44 o                         
   4  10  13          4.98          5.61         1.77 o                         
  -3  11  13        119.46        131.77         4.67 o                         
  -2  11  13          6.99          5.97         1.65 o                         
  -1  11  13         84.53         95.89         3.56 o                         
   0  11  13          8.00          8.78         1.71 o                         
   1  11  13         52.89         51.84         3.67 o                         
   2  11  13          0.29          1.54         1.34 o                         
   3  11  13         45.94         42.64         2.81 o                         
  -2  12  13          1.04          3.31         1.62 o                         
  -1  12  13         24.70         26.99         2.53 o                         
   0  12  13          8.43          6.46         1.68 o                         
   1  12  13         62.85         54.35         3.11 o                         
   2  12  13        102.50        102.67         4.30 o                         
   0  13  13         47.40         42.67         3.69 o                         
  -6   0  14        311.43        274.63         8.85 o                         
  -4   0  14         10.09          8.88         2.18 o                         
  -2   0  14       2577.87       2518.31        22.39 o                         
   0   0  14         56.08         39.66         3.38 o                         
   2   0  14       1918.41       1868.60        20.62 o                         
   4   0  14        416.47        403.91         8.25 o                         
   6   0  14         25.71         24.69         4.19 o                         
  -7   1  14        255.30        282.70        10.36 o                         
  -6   1  14         94.57        101.44         3.67 o                         
  -5   1  14         63.11         67.31         3.33 o                         
  -4   1  14         66.36         64.99         2.81 o                         
  -3   1  14        880.56        867.61        12.28 o                         
  -2   1  14          1.93          2.58         0.58 o                         
  -1   1  14       1718.30       1880.84        13.66 o                         
   0   1  14          0.37          1.79         0.72 o                         
   1   1  14        381.73        428.09         4.15 o                         
   2   1  14        126.93        124.38         2.05 o                         
   3   1  14        774.78        829.66        10.26 o                         
   4   1  14        288.87        276.38         6.26 o                         
   5   1  14          0.01         -1.51         1.54 o                         
   6   1  14         43.32         44.91         3.73 o                         
  -6   2  14         22.46         20.59         2.44 o                         
  -5   2  14          4.58          0.60         1.43 o                         
  -4   2  14         21.70         26.81         1.80 o                         
  -3   2  14        397.28        370.24         5.23 o                         
  -2   2  14         67.79         75.19         1.74 o                         
  -1   2  14        813.48        804.89         6.64 o                         
   0   2  14        186.95        218.68         2.73 o                         
   1   2  14        986.82       1012.30         7.53 o                         
   2   2  14         48.55         48.44         1.45 o                         
   3   2  14          1.79          0.96         0.91 o                         
   4   2  14         11.49          8.44         1.32 o                         
   5   2  14          7.38          6.51         1.97 o                         
   6   2  14         70.82         63.22         3.67 o                         
  -6   3  14         51.25         58.94         4.28 o                         
  -5   3  14        488.47        478.93         8.50 o                         
  -4   3  14        112.27        112.45         4.15 o                         
  -3   3  14        101.95        101.44         5.08 o                         
  -2   3  14         65.67         50.84         1.55 o                         
  -1   3  14         34.99         41.79         1.70 o                         
   0   3  14        531.32        583.10         4.90 o                         
   1   3  14          4.35          1.94         0.63 o                         
   2   3  14        718.49        698.47         6.61 o                         
   3   3  14         58.83         55.25         2.12 o                         
   4   3  14          5.69          2.17         1.22 o                         
   5   3  14         34.27         31.94         2.63 o                         
   6   3  14         31.04         35.20         3.07 o                         
  -6   4  14          0.44         -0.24         2.02 o                         
  -5   4  14         50.65         61.78         3.62 o                         
  -4   4  14          5.68          6.26         1.49 o                         
  -3   4  14         54.40         51.79         2.45 o                         
  -2   4  14       1206.84       1117.84         9.40 o                         
  -1   4  14        257.78        251.75         3.05 o                         
   0   4  14         49.52         47.95         1.45 o                         
   1   4  14        420.19        389.40         3.86 o                         
   2   4  14        868.71        854.90         7.01 o                         
   3   4  14         32.96         24.70         1.41 o                         
   4   4  14         13.42          8.78         1.26 o                         
   5   4  14         22.60         17.02         2.04 o                         
   6   4  14         23.24         12.59         2.74 o                         
  -6   5  14         32.44         28.24         4.28 o                         
  -5   5  14          7.25          2.46         1.48 o                         
  -4   5  14          0.81          1.77         1.33 o                         
  -3   5  14        155.46        158.53         3.92 o                         
  -2   5  14        235.14        226.18         4.46 o                         
  -1   5  14        274.74        266.68         3.38 o                         
   0   5  14        196.16        189.28         2.54 o                         
   1   5  14        522.05        527.78         5.21 o                         
   2   5  14          2.23          2.36         0.86 o                         
   3   5  14         26.61         25.90         1.77 o                         
   4   5  14        137.07        137.02         3.13 o                         
   5   5  14          9.34         10.11         2.00 o                         
   6   5  14         21.46         20.02         2.67 o                         
  -6   6  14          0.37          1.22         3.14 o                         
  -5   6  14          3.78          6.27         2.03 o                         
  -4   6  14        272.42        298.38         6.62 o                         
  -3   6  14        320.47        306.41         6.35 o                         
  -2   6  14         19.16         15.22         1.45 o                         
  -1   6  14        269.07        261.96         3.68 o                         
   0   6  14       1223.66       1238.45         9.18 o                         
   1   6  14         81.83         75.07         2.00 o                         
   2   6  14          1.70          0.98         0.84 o                         
   3   6  14        209.96        201.18         3.30 o                         
   4   6  14         60.57         62.50         2.68 o                         
   5   6  14          5.38          3.71         2.08 o                         
  -5   7  14         61.45         53.05         3.56 o                         
  -4   7  14          9.09         10.60         2.10 o                         
  -3   7  14        168.43        154.90         4.21 o                         
  -2   7  14         29.28         23.23         2.20 o                         
  -1   7  14          0.12          0.74         0.97 o                         
   0   7  14        181.72        165.94         3.02 o                         
   1   7  14        335.00        309.49         3.96 o                         
   2   7  14          6.46          6.01         0.99 o                         
   3   7  14          4.01          4.80         1.03 o                         
   4   7  14         18.24         20.61         1.87 o                         
   5   7  14         72.81         74.01         4.34 o                         
  -5   8  14         16.29         17.92         2.67 o                         
  -4   8  14         15.45          8.80         2.10 o                         
  -3   8  14         39.96         34.69         2.59 o                         
  -2   8  14        326.80        309.22         5.27 o                         
  -1   8  14        270.92        271.78         4.43 o                         
   0   8  14         63.89         50.89         2.21 o                         
   1   8  14        124.92        131.35         2.77 o                         
   2   8  14         79.26         80.03         2.74 o                         
   3   8  14        142.85        148.01         3.22 o                         
   4   8  14          1.38          3.05         1.40 o                         
   5   8  14          2.47          4.23         2.62 o                         
  -5   9  14         20.33         22.87         2.97 o                         
  -4   9  14         24.53         25.00         2.83 o                         
  -3   9  14          3.99          1.38         1.53 o                         
  -2   9  14          2.82          0.19         1.34 o                         
  -1   9  14          0.71          1.16         1.44 o                         
   0   9  14        136.02        117.01         4.47 o                         
   1   9  14          4.95          3.14         1.36 o                         
   2   9  14         38.17         32.52         1.68 o                         
   3   9  14         19.13         21.58         1.75 o                         
   4   9  14          4.72          6.10         1.75 o                         
  -4  10  14        283.17        285.95         7.47 o                         
  -3  10  14         20.69         19.13         2.29 o                         
  -2  10  14        209.16        193.44         4.96 o                         
  -1  10  14         29.12         31.22         2.28 o                         
   0  10  14        404.66        427.69         7.43 o                         
   1  10  14        325.36        354.95         5.69 o                         
   2  10  14         20.40         17.89         1.82 o                         
   3  10  14          4.67          3.44         1.28 o                         
   4  10  14          8.73          4.71         1.72 o                         
  -3  11  14        114.52        122.80         4.59 o                         
  -2  11  14          7.05          5.69         1.77 o                         
  -1  11  14          1.12         -0.15         1.46 o                         
   0  11  14         26.11         29.20         2.32 o                         
   1  11  14          0.40          2.13         1.61 o                         
   2  11  14        145.59        154.98         4.05 o                         
   3  11  14          6.22          6.96         2.11 o                         
  -2  12  14        129.24        148.04         4.43 o                         
  -1  12  14         61.19         70.53         5.73 o                         
   0  12  14         27.37         30.68         2.47 o                         
   1  12  14        474.44        519.88         8.61 o                         
   2  12  14         47.08         46.89         3.77 o                         
  -5   0  15        180.62        174.19         6.65 o                         
  -3   0  15        377.06        377.38         8.70 o                         
  -1   0  15        395.14        409.87         5.77 o                         
   1   0  15          2.96          0.83         1.00 o                         
   3   0  15        800.57        767.02        15.77 o                         
   5   0  15        659.16        703.77        16.08 o                         
  -6   1  15        259.90        238.14         6.05 o                         
  -5   1  15         69.03         57.75         3.12 o                         
  -4   1  15          9.72         17.65         2.30 o                         
  -3   1  15        651.49        657.80         7.07 o                         
  -2   1  15       1367.76       1407.98        10.10 o                         
  -1   1  15        698.39        692.38         5.97 o                         
   0   1  15          9.55          3.34         0.79 o                         
   1   1  15        248.59        253.37         3.06 o                         
   2   1  15        101.01         83.69         1.76 o                         
   3   1  15         76.71         88.11         2.97 o                         
   4   1  15        137.62        137.23         3.48 o                         
   5   1  15          0.24          1.64         1.80 o                         
   6   1  15          7.48         10.46         2.51 o                         
  -6   2  15        162.51        157.08         5.06 o                         
  -5   2  15         58.06         68.24         3.55 o                         
  -4   2  15        350.86        352.15         7.61 o                         
  -3   2  15         35.72         41.17         2.10 o                         
  -2   2  15         72.56         62.26         1.65 o                         
  -1   2  15         10.90          7.14         0.87 o                         
   0   2  15        257.19        242.66         3.01 o                         
   1   2  15        173.93        169.93         2.41 o                         
   2   2  15        944.27        901.86         7.80 o                         
   3   2  15         74.25         63.21         2.49 o                         
   4   2  15        117.27        111.48         3.21 o                         
   5   2  15         33.73         28.52         2.81 o                         
   6   2  15        108.01        114.41         4.79 o                         
  -6   3  15         47.16         68.00         3.94 o                         
  -5   3  15         36.46         29.50         2.64 o                         
  -4   3  15       1162.86       1197.52        13.44 o                         
  -3   3  15         28.17         25.45         1.84 o                         
  -2   3  15         30.74         29.24         1.31 o                         
  -1   3  15          6.54          3.46         0.74 o                         
   0   3  15        672.65        710.90         5.75 o                         
   1   3  15        510.59        519.33         4.64 o                         
   2   3  15        329.80        326.20         4.08 o                         
   3   3  15         64.46         57.38         2.18 o                         
   4   3  15          2.45          0.68         1.20 o                         
   5   3  15         76.89         86.29         3.97 o                         
   6   3  15         25.84         32.13         3.05 o                         
  -6   4  15         24.55         32.38         4.78 o                         
  -5   4  15         19.33         24.20         2.55 o                         
  -4   4  15         14.83          7.26         1.54 o                         
  -3   4  15        102.34         86.46         2.94 o                         
  -2   4  15        531.89        512.67         5.72 o                         
  -1   4  15          0.08         -0.04         0.61 o                         
   0   4  15        195.61        184.32         2.47 o                         
   1   4  15          3.79          5.25         0.83 o                         
   2   4  15       1238.11       1268.26         9.57 o                         
   3   4  15        145.53        151.23         3.03 o                         
   4   4  15        372.72        351.35         6.23 o                         
   5   4  15        215.41        220.96         5.53 o                         
   6   4  15         31.74         26.37         3.28 o                         
  -6   5  15          0.67          4.89         2.73 o                         
  -5   5  15         36.51         38.31         3.09 o                         
  -4   5  15         11.15         11.13         1.75 o                         
  -3   5  15        290.85        304.53         5.53 o                         
  -2   5  15        119.26        100.73         2.34 o                         
  -1   5  15        428.46        445.29         4.72 o                         
   0   5  15         25.26         24.56         1.13 o                         
   1   5  15         19.97         22.25         1.31 o                         
   2   5  15        242.73        250.59         3.37 o                         
   3   5  15         29.54         30.19         1.79 o                         
   4   5  15          1.31          0.41         1.12 o                         
   5   5  15         18.86         19.22         2.64 o                         
  -6   6  15          0.10         -0.94         4.04 o                         
  -5   6  15          0.15         -1.12         1.57 o                         
  -4   6  15         66.97         64.71         3.69 o                         
  -3   6  15        123.61        125.36         4.34 o                         
  -2   6  15         24.96         20.32         1.51 o                         
  -1   6  15        121.09         98.08         2.34 o                         
   0   6  15        344.45        313.38         3.82 o                         
   1   6  15         12.06          9.62         1.08 o                         
   2   6  15         32.86         30.54         1.50 o                         
   3   6  15          6.17          6.79         1.24 o                         
   4   6  15        183.14        169.66         4.24 o                         
   5   6  15         33.87         37.99         3.38 o                         
  -5   7  15         35.77         39.63         3.32 o                         
  -4   7  15        269.04        272.86         6.56 o                         
  -3   7  15        284.76        275.78         5.63 o                         
  -2   7  15        255.82        240.55         4.69 o                         
  -1   7  15        344.84        316.24         4.68 o                         
   0   7  15         19.46         14.45         1.23 o                         
   1   7  15          7.49          5.48         0.99 o                         
   2   7  15        154.68        165.52         3.92 o                         
   3   7  15        111.02        114.46         2.78 o                         
   4   7  15         34.81         35.06         2.27 o                         
   5   7  15         41.84         51.04         3.85 o                         
  -5   8  15          3.29         -1.03         1.88 o                         
  -4   8  15         10.89         11.68         2.24 o                         
  -3   8  15         13.86          8.90         1.77 o                         
  -2   8  15        147.90        146.95         3.72 o                         
  -1   8  15        520.61        497.38         6.35 o                         
   0   8  15         47.53         50.99         3.61 o                         
   1   8  15         15.74         14.00         1.48 o                         
   2   8  15         71.31         79.99         2.45 o                         
   3   8  15          1.42          2.15         1.06 o                         
   4   8  15        306.23        351.86         5.81 o                         
  -4   9  15         38.60         34.48         3.29 o                         
  -3   9  15          0.09          0.86         1.58 o                         
  -2   9  15         87.23         92.26         3.59 o                         
  -1   9  15        135.41        126.46         3.61 o                         
   0   9  15        169.44        163.54         4.04 o                         
   1   9  15         38.52         35.27         2.30 o                         
   2   9  15         11.52         13.46         1.40 o                         
   3   9  15          5.83          9.56         1.38 o                         
   4   9  15          0.10          2.32         1.71 o                         
  -4  10  15         46.96         46.18         3.79 o                         
  -3  10  15         68.78         59.06         3.47 o                         
  -2  10  15          8.33          8.29         1.78 o                         
  -1  10  15          0.43         -1.26         1.32 o                         
   0  10  15          8.92          8.97         2.01 o                         
   1  10  15        137.94        153.54         4.23 o                         
   2  10  15        274.04        293.54         5.24 o                         
   3  10  15        118.02        124.84         3.76 o                         
  -3  11  15        315.21        313.37         7.03 o                         
  -2  11  15         14.93         13.55         2.06 o                         
  -1  11  15         33.62         23.18         2.35 o                         
   0  11  15         60.34         57.74         3.04 o                         
   1  11  15          8.48          9.93         1.65 o                         
   2  11  15          0.09         -0.04         1.37 o                         
   3  11  15         70.35         73.29         4.46 o                         
  -2  12  15         13.63         14.43         2.54 o                         
  -1  12  15          0.23          0.42         1.62 o                         
   0  12  15          0.02         -0.78         1.48 o                         
   1  12  15         30.66         23.44         2.36 o                         
  -6   0  16         12.33         10.77         4.31 o                         
  -4   0  16        241.52        220.32        13.33 o                         
  -2   0  16        396.31        355.33         4.77 o                         
   0   0  16        133.52         85.42         3.11 o                         
   2   0  16         90.25         77.82         2.70 o                         
   4   0  16          3.48          1.77         1.94 o                         
   6   0  16        289.75        333.71        11.42 o                         
  -6   1  16         26.70         22.18         3.41 o                         
  -5   1  16          9.24          9.22         2.16 o                         
  -4   1  16        137.37        139.03         4.69 o                         
  -3   1  16         77.55         80.21         2.54 o                         
  -2   1  16         77.83         74.25         1.73 o                         
  -1   1  16        111.89         94.67         1.89 o                         
   0   1  16        369.78        394.11         4.56 o                         
   1   1  16        102.11         77.29         1.78 o                         
   2   1  16        250.51        241.13         3.06 o                         
   3   1  16        326.88        304.04         5.50 o                         
   4   1  16         36.77         44.40         2.41 o                         
   5   1  16         38.90         35.07         3.19 o                         
   6   1  16         66.18         75.63         4.61 o                         
  -6   2  16          0.47          0.42         1.72 o                         
  -5   2  16        519.84        526.33         9.10 o                         
  -4   2  16         39.34         27.83         3.07 o                         
  -3   2  16        899.68        873.01        10.05 o                         
  -2   2  16        558.03        611.08         6.10 o                         
  -1   2  16          5.84          8.44         0.95 o                         
   0   2  16        770.25        816.99         6.84 o                         
   1   2  16        256.92        239.25         3.10 o                         
   2   2  16        302.24        313.87         3.66 o                         
   3   2  16        229.68        205.58         5.14 o                         
   4   2  16          0.75         -1.34         1.08 o                         
   5   2  16          0.69         -0.24         2.29 o                         
   6   2  16         12.44         14.08         2.40 o                         
  -6   3  16         14.67         16.60         3.15 o                         
  -5   3  16         86.92         83.12         4.02 o                         
  -4   3  16         23.76         27.42         2.42 o                         
  -3   3  16        325.87        309.25         5.70 o                         
  -2   3  16         30.37         37.05         1.55 o                         
  -1   3  16         74.48         66.89         1.78 o                         
   0   3  16          0.02         -0.44         0.64 o                         
   1   3  16       2450.72       2574.38        18.51 o                         
   2   3  16       1135.68       1155.57         9.90 o                         
   3   3  16          9.88         10.46         1.44 o                         
   4   3  16         18.98         14.63         1.71 o                         
   5   3  16          5.53          5.50         1.91 o                         
   6   3  16         46.14         55.31         3.89 o                         
  -6   4  16          2.15          0.10         2.56 o                         
  -5   4  16         63.92         62.86         4.32 o                         
  -4   4  16          0.33         -1.71         1.21 o                         
  -3   4  16        140.48        114.27         3.08 o                         
  -2   4  16        185.20        162.68         3.02 o                         
  -1   4  16         70.90         71.92         1.67 o                         
   0   4  16       1988.45       2072.99        16.72 o                         
   1   4  16          1.45          1.56         0.77 o                         
   2   4  16        431.50        436.02         4.60 o                         
   3   4  16         46.11         41.62         1.90 o                         
   4   4  16         20.11         24.26         1.85 o                         
   5   4  16          5.62          3.34         1.73 o                         
  -6   5  16         49.93         51.23         4.32 o                         
  -5   5  16         17.80         11.47         2.14 o                         
  -4   5  16          3.09         -0.16         1.27 o                         
  -3   5  16        195.83        196.17         4.45 o                         
  -2   5  16         50.95         66.25         2.08 o                         
  -1   5  16        141.08        134.31         2.51 o                         
   0   5  16        354.13        341.58         3.78 o                         
   1   5  16        167.93        152.47         2.89 o                         
   2   5  16         28.18         31.14         1.49 o                         
   3   5  16        941.37        948.72         9.51 o                         
   4   5  16        105.91        109.70         3.56 o                         
   5   5  16          1.43          3.22         2.06 o                         
  -6   6  16         12.16          9.94         3.30 o                         
  -5   6  16          6.19          5.36         2.99 o                         
  -4   6  16        122.86        112.79         3.93 o                         
  -3   6  16         40.45         35.88         2.50 o                         
  -2   6  16        394.53        386.67         4.89 o                         
  -1   6  16          0.02          0.44         0.86 o                         
   0   6  16        184.54        190.34         3.22 o                         
   1   6  16         75.19         67.67         2.39 o                         
   2   6  16         84.98         90.75         2.25 o                         
   3   6  16         17.14         16.36         1.46 o                         
   4   6  16         10.80         10.80         1.70 o                         
   5   6  16         14.15         21.67         6.06 o                         
  -5   7  16         42.23         38.15         3.22 o                         
  -4   7  16         14.52         13.85         2.28 o                         
  -3   7  16          5.43          5.32         1.76 o                         
  -2   7  16        121.21         98.49         3.05 o                         
  -1   7  16        245.19        215.74         3.91 o                         
   0   7  16         95.05         99.16         2.55 o                         
   1   7  16          0.91          0.94         0.97 o                         
   2   7  16        112.70        105.41         2.44 o                         
   3   7  16        386.20        387.58         5.05 o                         
   4   7  16         37.96         44.92         2.73 o                         
   5   7  16          8.13          3.13         1.95 o                         
  -5   8  16         73.34         64.89         4.10 o                         
  -4   8  16         29.53         26.69         2.88 o                         
  -3   8  16        136.75        139.89         4.36 o                         
  -2   8  16         31.69         36.29         3.14 o                         
  -1   8  16        128.45        147.30         4.62 o                         
   0   8  16        191.57        191.31         4.19 o                         
   1   8  16          0.06         -0.07         1.07 o                         
   2   8  16          3.74          3.83         1.10 o                         
   3   8  16        139.78        139.73         3.15 o                         
   4   8  16          0.82          2.81         1.43 o                         
  -4   9  16          2.31          2.51         1.89 o                         
  -3   9  16         11.37         12.44         2.06 o                         
  -2   9  16         16.65         19.53         2.25 o                         
  -1   9  16        159.02        182.80         4.29 o                         
   0   9  16          0.01          1.09         1.26 o                         
   1   9  16        151.82        146.95         3.95 o                         
   2   9  16         40.84         40.22         2.13 o                         
   3   9  16         98.91        104.32         3.10 o                         
   4   9  16        135.75        159.96         4.18 o                         
  -4  10  16          7.40          5.48         2.99 o                         
  -3  10  16          2.92          3.90         1.79 o                         
  -2  10  16         12.64         14.24         2.09 o                         
  -1  10  16         64.10         50.13         2.87 o                         
   0  10  16        116.90        117.20         5.19 o                         
   1  10  16        115.96        114.37         3.49 o                         
   2  10  16         24.49         26.37         2.06 o                         
   3  10  16         19.28         15.59         2.61 o                         
  -3  11  16          4.00          3.76         1.95 o                         
  -2  11  16        117.95        120.49         4.45 o                         
  -1  11  16         82.38         73.95         5.32 o                         
   0  11  16        169.53        170.08         4.55 o                         
   1  11  16          0.72          0.37         1.33 o                         
   2  11  16        219.87        231.82         4.93 o                         
  -1  12  16        333.85        386.97         7.77 o                         
   0  12  16         72.62         69.72         3.43 o                         
   1  12  16         45.05         45.47         3.14 o                         
  -5   0  17        281.03        262.17        12.38 o                         
  -3   0  17         11.04         17.32         1.95 o                         
  -1   0  17        309.31        296.50         5.95 o                         
   1   0  17       1035.72        970.73        12.03 o                         
   3   0  17        301.05        285.25         6.93 o                         
   5   0  17         36.07         25.58         4.09 o                         
  -6   1  17          3.88          2.82         2.20 o                         
  -5   1  17        117.54        121.05         9.68 o                         
  -4   1  17        225.57        235.34         6.14 o                         
  -3   1  17        839.43        835.40         9.68 o                         
  -2   1  17         57.76         48.81         1.67 o                         
  -1   1  17        499.52        502.70         5.65 o                         
   0   1  17          8.64          7.19         0.92 o                         
   1   1  17          0.53          0.78         0.75 o                         
   2   1  17        177.64        157.28         2.52 o                         
   3   1  17         42.20         36.96         2.16 o                         
   4   1  17         35.88         39.14         2.32 o                         
   5   1  17         94.17         97.63         4.86 o                         
   6   1  17          6.34          4.52         2.38 o                         
  -6   2  17          0.36         -1.21         1.67 o                         
  -5   2  17         21.55         22.88         2.73 o                         
  -4   2  17        586.64        587.98        11.46 o                         
  -3   2  17        129.10        128.64         3.82 o                         
  -2   2  17       1080.39       1076.48        12.28 o                         
  -1   2  17        149.99        157.90         2.79 o                         
   0   2  17         26.92         32.82         1.36 o                         
   1   2  17          0.30          0.69         0.78 o                         
   2   2  17        358.64        356.04         4.29 o                         
   3   2  17        147.12        132.21         3.39 o                         
   4   2  17        107.69        107.90         3.35 o                         
   5   2  17         41.56         52.29         4.55 o                         
   6   2  17         36.66         46.10         3.48 o                         
  -6   3  17        333.25        378.19        16.08 o                         
  -5   3  17         57.47         65.56         3.72 o                         
  -4   3  17        239.37        234.28         6.33 o                         
  -3   3  17         18.48         14.35         1.57 o                         
  -2   3  17          5.72          4.80         1.01 o                         
  -1   3  17         25.00         24.82         1.34 o                         
   0   3  17        170.02        194.38         2.63 o                         
   1   3  17         92.79         94.67         2.61 o                         
   2   3  17          4.32          4.65         0.96 o                         
   3   3  17         10.91         12.43         1.59 o                         
   4   3  17          0.41         -1.24         1.20 o                         
   5   3  17          0.01         -1.38         1.61 o                         
  -6   4  17         14.94         16.44         2.52 o                         
  -5   4  17         57.61         61.83         3.70 o                         
  -4   4  17          0.00         -0.78         1.44 o                         
  -3   4  17          9.42          3.53         1.23 o                         
  -2   4  17        214.75        203.75         3.40 o                         
  -1   4  17         59.82         50.00         1.71 o                         
   0   4  17         27.91         37.63         1.44 o                         
   1   4  17        525.50        522.64         5.01 o                         
   2   4  17         93.68         85.13         2.59 o                         
   3   4  17        743.89        739.45         7.76 o                         
   4   4  17        183.06        177.91         3.94 o                         
   5   4  17         21.39         29.78         2.98 o                         
  -6   5  17         56.41         57.10         3.96 o                         
  -5   5  17        131.83        139.94         5.00 o                         
  -4   5  17         28.79         25.11         2.56 o                         
  -3   5  17        648.70        636.18         8.05 o                         
  -2   5  17         11.19          9.74         1.03 o                         
  -1   5  17        550.26        546.93         5.55 o                         
   0   5  17        121.33        119.47         2.27 o                         
   1   5  17          0.04         -0.54         0.82 o                         
   2   5  17         93.71         83.23         2.14 o                         
   3   5  17        158.06        158.90         3.33 o                         
   4   5  17         15.99         16.26         1.74 o                         
   5   5  17        179.65        189.92         7.58 o                         
  -5   6  17         10.72          9.54         2.62 o                         
  -4   6  17          6.63          4.75         1.65 o                         
  -3   6  17          3.56          2.62         1.46 o                         
  -2   6  17          4.50          5.91         1.12 o                         
  -1   6  17         94.08         88.05         2.33 o                         
   0   6  17         19.44         21.99         1.44 o                         
   1   6  17        143.06        153.47         3.06 o                         
   2   6  17         84.96         88.05         2.25 o                         
   3   6  17         23.08         30.25         1.84 o                         
   4   6  17         61.69         51.92         2.88 o                         
   5   6  17        194.82        178.31         5.51 o                         
  -5   7  17         34.19         30.87         3.91 o                         
  -4   7  17        242.23        246.43         6.37 o                         
  -3   7  17         75.98         64.02         3.66 o                         
  -2   7  17        233.61        231.06         4.63 o                         
  -1   7  17         24.57         21.08         1.82 o                         
   0   7  17          0.18         -0.98         0.97 o                         
   1   7  17          0.00          0.06         0.99 o                         
   2   7  17         12.63         16.67         1.33 o                         
   3   7  17         12.99         10.02         1.53 o                         
   4   7  17          3.79          5.64         1.67 o                         
  -5   8  17         15.18         18.68         2.93 o                         
  -4   8  17          4.56          4.64         1.98 o                         
  -3   8  17        117.14        121.55         4.11 o                         
  -2   8  17         75.04         83.80         3.23 o                         
  -1   8  17         70.14         71.95         2.71 o                         
   0   8  17        247.38        240.05         4.77 o                         
   1   8  17         50.65         51.47         2.46 o                         
   2   8  17        132.46        156.11         3.43 o                         
   3   8  17         49.24         50.96         2.25 o                         
   4   8  17         88.35        102.44         4.32 o                         
  -4   9  17          2.14         -0.02         2.02 o                         
  -3   9  17         48.55         34.98         2.84 o                         
  -2   9  17        251.64        255.39         5.88 o                         
  -1   9  17        167.07        169.19         5.41 o                         
   0   9  17         27.10         31.58         2.35 o                         
   1   9  17        114.02        122.50         3.77 o                         
   2   9  17          4.45          4.91         1.31 o                         
   3   9  17          0.51          2.77         1.36 o                         
  -3  10  17         19.32         30.14         2.82 o                         
  -2  10  17          0.30         -1.11         1.39 o                         
  -1  10  17         71.82         74.52         5.08 o                         
   0  10  17          1.64          3.65         1.53 o                         
   1  10  17        108.60        116.27         3.87 o                         
   2  10  17         34.45         26.67         2.12 o                         
   3  10  17         75.24         89.14         3.97 o                         
  -2  11  17          3.86          3.50         1.96 o                         
  -1  11  17          0.02          0.08         2.31 o                         
   0  11  17          1.48         -0.43         1.57 o                         
   1  11  17          0.76         -0.88         1.36 o                         
   2  11  17          5.81          7.46         1.68 o                         
   0  12  17         27.89         28.71         2.82 o                         
  -6   0  18        295.05        308.20        14.27 o                         
  -4   0  18        431.62        417.20        15.61 o                         
  -2   0  18        732.81        733.80        14.49 o                         
   0   0  18         10.81          8.59         1.64 o                         
   2   0  18        383.13        357.31         6.24 o                         
   4   0  18        310.30        309.67         7.82 o                         
  -6   1  18          0.00          0.27         3.50 o                         
  -5   1  18         18.39         10.85         2.95 o                         
  -4   1  18         11.47         11.34         2.28 o                         
  -3   1  18         99.58         94.47         3.02 o                         
  -2   1  18        111.45        107.11         2.32 o                         
  -1   1  18          0.13          0.59         0.80 o                         
   0   1  18       1044.01       1064.30         9.78 o                         
   1   1  18         15.77         16.01         1.20 o                         
   2   1  18        213.25        209.31         3.42 o                         
   3   1  18         26.02         13.76         1.60 o                         
   4   1  18         95.48         95.30         3.85 o                         
   5   1  18         61.80         51.26         4.00 o                         
  -6   2  18          2.82          2.04         2.20 o                         
  -5   2  18        161.71        170.08         5.89 o                         
  -4   2  18         24.00         24.81         2.67 o                         
  -3   2  18         23.46         20.22         2.03 o                         
  -2   2  18          1.01          0.93         0.78 o                         
  -1   2  18         11.54         10.05         1.07 o                         
   0   2  18        193.23        185.64         3.33 o                         
   1   2  18          6.60          7.48         0.97 o                         
   2   2  18         47.13         41.26         1.94 o                         
   3   2  18          0.01         -0.78         1.11 o                         
   4   2  18          7.19          4.47         1.57 o                         
   5   2  18         24.87         31.35         4.31 o                         
  -6   3  18         12.31         17.67         2.52 o                         
  -5   3  18          0.00         -0.75         1.60 o                         
  -4   3  18         31.50         25.61         2.44 o                         
  -3   3  18        127.24        130.50         4.06 o                         
  -2   3  18         22.83         18.76         1.61 o                         
  -1   3  18       1238.45       1263.19        11.16 o                         
   0   3  18        800.86        775.42         6.88 o                         
   1   3  18        632.59        675.80         6.02 o                         
   2   3  18          2.62          0.42         1.00 o                         
   3   3  18        175.70        154.70         4.13 o                         
   4   3  18          6.81          6.15         1.51 o                         
   5   3  18         35.60         41.52         3.26 o                         
  -6   4  18         96.71         92.55         4.63 o                         
  -5   4  18         12.01          7.88         2.00 o                         
  -4   4  18        180.17        189.85         5.33 o                         
  -3   4  18         16.67         20.59         2.21 o                         
  -2   4  18          0.28          1.21         0.87 o                         
  -1   4  18        139.65        145.51         2.64 o                         
   0   4  18         66.87         60.27         1.77 o                         
   1   4  18        472.14        473.07         4.78 o                         
   2   4  18          9.39          9.72         1.12 o                         
   3   4  18        242.60        236.55         4.35 o                         
   4   4  18         24.45         18.43         1.79 o                         
   5   4  18          2.53         -1.74         1.66 o                         
  -5   5  18         74.10         73.87         4.86 o                         
  -4   5  18          7.70          5.33         1.78 o                         
  -3   5  18        153.59        139.42         3.63 o                         
  -2   5  18        112.03        109.12         2.56 o                         
  -1   5  18         72.96         57.33         1.94 o                         
   0   5  18        377.40        395.06         4.28 o                         
   1   5  18        296.20        296.69         4.23 o                         
   2   5  18        295.33        303.32         3.94 o                         
   3   5  18          7.37         13.77         1.49 o                         
   4   5  18         63.06         59.82         2.77 o                         
   5   5  18          4.72          7.27         2.11 o                         
  -5   6  18          0.08          2.31         2.25 o                         
  -4   6  18        157.03        147.48         4.49 o                         
  -3   6  18          0.83          0.05         1.36 o                         
  -2   6  18        248.11        246.41         5.18 o                         
  -1   6  18          9.37          9.90         1.10 o                         
   0   6  18         58.10         56.78         2.87 o                         
   1   6  18          4.86          3.87         1.09 o                         
   2   6  18        292.91        278.90         4.94 o                         
   3   6  18        182.28        180.88         3.88 o                         
   4   6  18         93.07        103.20         3.76 o                         
   5   6  18         15.51         16.58         2.42 o                         
  -5   7  18         50.74         55.23         4.55 o                         
  -4   7  18          3.35          3.47         1.90 o                         
  -3   7  18         61.99         56.57         3.51 o                         
  -2   7  18          1.63         -0.61         1.24 o                         
  -1   7  18         79.39         80.87         2.99 o                         
   0   7  18         10.00          9.17         1.34 o                         
   1   7  18        448.72        479.18         7.28 o                         
   2   7  18        191.05        191.97         3.74 o                         
   3   7  18         91.34        102.67         3.24 o                         
   4   7  18          8.93          6.96         1.80 o                         
  -4   8  18         18.21         21.14         2.71 o                         
  -3   8  18        201.54        228.84         6.15 o                         
  -2   8  18          8.07          8.16         1.57 o                         
  -1   8  18         68.11         60.72         2.61 o                         
   0   8  18        152.32        161.76         4.08 o                         
   1   8  18        118.72        121.14         3.33 o                         
   2   8  18        100.51         98.61         3.29 o                         
   3   8  18         32.23         36.57         2.01 o                         
   4   8  18          4.94          7.30         1.75 o                         
  -4   9  18         29.12         27.41         3.15 o                         
  -3   9  18          0.14         -0.94         1.55 o                         
  -2   9  18         19.01         28.40         2.65 o                         
  -1   9  18        308.36        316.14         5.76 o                         
   0   9  18         59.05         59.95         3.64 o                         
   1   9  18         70.75         73.33         3.31 o                         
   2   9  18        169.54        170.01         4.10 o                         
   3   9  18        116.03        115.13         3.76 o                         
  -3  10  18          0.07         -0.87         1.68 o                         
  -2  10  18          0.41         -1.76         1.50 o                         
  -1  10  18          9.29         17.07         2.26 o                         
   0  10  18         18.12         15.42         1.97 o                         
   1  10  18          1.17          1.24         1.51 o                         
   2  10  18         37.60         43.16         2.53 o                         
  -2  11  18        194.66        200.59         9.03 o                         
  -1  11  18         15.21         16.48         2.30 o                         
   0  11  18         83.00         84.47         4.11 o                         
   1  11  18          0.32         -0.90         1.39 o                         
  -5   0  19        331.57        367.43        15.34 o                         
  -3   0  19         88.47         85.50         4.66 o                         
  -1   0  19        621.83        604.83         9.94 o                         
   1   0  19        227.60        228.22         4.95 o                         
   3   0  19        126.97        125.32         7.52 o                         
   5   0  19          0.15          1.48         2.91 o                         
  -6   1  19         44.98         53.21         5.23 o                         
  -5   1  19         56.75         53.75         4.85 o                         
  -4   1  19          5.90          6.01         2.56 o                         
  -3   1  19        117.72        109.24         3.55 o                         
  -2   1  19         54.47         60.96         1.91 o                         
  -1   1  19         26.03         29.61         1.53 o                         
   0   1  19         68.53         83.40         2.33 o                         
   1   1  19        178.49        163.34         2.96 o                         
   2   1  19          4.55          5.42         1.33 o                         
   3   1  19        242.11        228.14         4.59 o                         
   4   1  19          4.18          2.76         1.42 o                         
   5   1  19        154.11        164.83         5.78 o                         
  -6   2  19          0.90         -0.41         2.07 o                         
  -5   2  19         14.40         17.30         2.97 o                         
  -4   2  19        567.30        557.61        10.65 o                         
  -3   2  19         51.49         57.34         3.03 o                         
  -2   2  19         15.99         14.77         1.31 o                         
  -1   2  19         96.30         91.46         2.30 o                         
   0   2  19        457.02        423.14         4.90 o                         
   1   2  19          3.75          2.37         0.90 o                         
   2   2  19         69.43         62.62         2.37 o                         
   3   2  19        113.62        103.50         3.27 o                         
   4   2  19          8.81          8.42         1.63 o                         
   5   2  19          8.46          5.42         2.28 o                         
  -6   3  19         74.36         86.06         6.02 o                         
  -5   3  19         12.36          7.97         2.10 o                         
  -4   3  19        231.21        228.39         5.77 o                         
  -3   3  19        187.42        182.77         4.79 o                         
  -2   3  19        199.24        178.38         4.49 o                         
  -1   3  19          0.67          3.14         0.91 o                         
   0   3  19         41.98         39.34         1.60 o                         
   1   3  19        176.20        166.36         2.74 o                         
   2   3  19         92.62         92.15         2.44 o                         
   3   3  19          0.56         -1.56         1.19 o                         
   4   3  19         39.69         42.89         2.59 o                         
   5   3  19          4.40          4.72         1.86 o                         
  -5   4  19         24.26         29.08         2.91 o                         
  -4   4  19          1.33          4.31         1.66 o                         
  -3   4  19        125.92        120.07         3.85 o                         
  -2   4  19        580.85        577.13         6.56 o                         
  -1   4  19          9.24          6.22         0.97 o                         
   0   4  19        498.71        548.07         5.26 o                         
   1   4  19        141.56        141.48         2.59 o                         
   2   4  19         56.51         59.99         2.06 o                         
   3   4  19          6.02          8.96         1.48 o                         
   4   4  19         27.22         26.74         2.10 o                         
   5   4  19          1.12         -0.39         1.60 o                         
  -5   5  19        172.75        192.21         5.94 o                         
  -4   5  19         10.33          9.45         2.41 o                         
  -3   5  19        826.00        827.16         9.80 o                         
  -2   5  19         50.19         47.61         1.96 o                         
  -1   5  19        270.66        277.13         3.85 o                         
   0   5  19        411.52        396.51         5.78 o                         
   1   5  19         40.39         37.61         1.83 o                         
   2   5  19          1.89          3.13         0.97 o                         
   3   5  19        327.25        315.89         5.20 o                         
   4   5  19          6.34          5.66         1.49 o                         
   5   5  19         79.53         69.02         6.47 o                         
  -5   6  19         49.72         45.56         4.58 o                         
  -4   6  19         10.15          9.11         2.18 o                         
  -3   6  19        126.29        121.96         3.63 o                         
  -2   6  19         13.86          8.66         1.20 o                         
  -1   6  19          9.63          9.47         1.16 o                         
   0   6  19          9.69          8.44         1.29 o                         
   1   6  19         11.38         11.66         1.32 o                         
   2   6  19          4.50          4.02         1.13 o                         
   3   6  19        189.35        199.81         4.04 o                         
   4   6  19         19.97         20.59         2.19 o                         
  -5   7  19          0.08         -2.32         2.02 o                         
  -4   7  19         60.74         58.50         5.21 o                         
  -3   7  19          1.03          0.81         1.70 o                         
  -2   7  19          0.91          2.80         1.14 o                         
  -1   7  19         37.63         38.37         2.47 o                         
   0   7  19        295.92        282.57         4.74 o                         
   1   7  19          4.80          3.22         1.24 o                         
   2   7  19         27.00         33.01         1.84 o                         
   3   7  19         52.30         51.33         2.61 o                         
   4   7  19        148.89        150.26         4.99 o                         
  -4   8  19         10.67         10.73         2.39 o                         
  -3   8  19         28.34         20.96         2.58 o                         
  -2   8  19        487.74        527.98         7.65 o                         
  -1   8  19          1.91          3.02         1.32 o                         
   0   8  19        282.99        299.69         5.53 o                         
   1   8  19         32.20         39.86         2.31 o                         
   2   8  19        328.86        367.56         6.27 o                         
   3   8  19         22.11         21.27         2.01 o                         
   4   8  19         57.54         50.66         3.05 o                         
  -4   9  19        173.35        204.23         6.80 o                         
  -3   9  19         12.61         15.09         2.24 o                         
  -2   9  19        239.06        253.30         5.29 o                         
  -1   9  19         12.17          9.42         1.63 o                         
   0   9  19         14.84         15.21         1.90 o                         
   1   9  19         16.73         22.46         2.14 o                         
   2   9  19          0.81          2.60         1.41 o                         
   3   9  19          1.76          5.10         1.72 o                         
  -3  10  19         98.04        102.12         4.63 o                         
  -2  10  19         17.99         17.79         2.43 o                         
  -1  10  19         41.83         45.24         3.09 o                         
   0  10  19          9.23          7.17         1.70 o                         
   1  10  19         26.19         23.87         2.57 o                         
   2  10  19         12.87         11.94         1.76 o                         
  -1  11  19          0.97          2.62         1.81 o                         
   0  11  19          5.41          4.19         1.96 o                         
   1  11  19          0.33          1.26         1.55 o                         
  -6   0  20        278.29        353.43        15.88 o                         
  -4   0  20         87.95         77.26         8.08 o                         
  -2   0  20        141.88        126.98         4.09 o                         
   0   0  20        169.55        142.73         4.40 o                         
   2   0  20        208.52        178.34         5.64 o                         
   4   0  20        494.57        502.64        10.65 o                         
  -6   1  20         13.33         11.44         3.43 o                         
  -5   1  20        216.95        247.09         8.95 o                         
  -4   1  20          4.62          4.34         3.36 o                         
  -3   1  20         32.34         29.93         2.81 o                         
  -2   1  20        407.07        401.34         5.42 o                         
  -1   1  20        236.27        210.80         3.69 o                         
   0   1  20         71.37         76.07         2.36 o                         
   1   1  20         30.93         32.06         1.77 o                         
   2   1  20        285.33        281.64         4.99 o                         
   3   1  20         55.34         46.58         2.57 o                         
   4   1  20          8.96          6.97         1.68 o                         
   5   1  20          6.06          9.85         2.36 o                         
  -6   2  20         21.54         26.47         3.46 o                         
  -5   2  20        171.18        159.86         7.33 o                         
  -4   2  20        282.32        286.14         9.33 o                         
  -3   2  20         11.37         15.20         1.92 o                         
  -2   2  20        143.36        138.69         3.24 o                         
  -1   2  20         30.90         28.28         1.67 o                         
   0   2  20         19.03         16.77         1.28 o                         
   1   2  20         92.17         82.73         2.13 o                         
   2   2  20        204.66        194.56         4.17 o                         
   3   2  20         95.91         88.51         3.25 o                         
   4   2  20          3.87          4.45         1.52 o                         
   5   2  20          2.46          1.73         1.87 o                         
  -5   3  20         13.11         13.17         2.64 o                         
  -4   3  20          0.72          1.68         1.66 o                         
  -3   3  20         16.75         17.12         2.07 o                         
  -2   3  20         29.54         21.35         1.60 o                         
  -1   3  20        222.98        237.71         3.56 o                         
   0   3  20          4.77          4.77         0.95 o                         
   1   3  20        544.01        563.13         5.81 o                         
   2   3  20         18.73         18.20         1.61 o                         
   3   3  20         64.08         69.40         3.05 o                         
   4   3  20         82.58         83.75         3.89 o                         
   5   3  20          9.69          9.33         1.99 o                         
  -5   4  20         50.24         43.74         3.39 o                         
  -4   4  20         67.79         63.21         3.75 o                         
  -3   4  20         40.42         45.93         3.09 o                         
  -2   4  20          7.00          7.35         1.14 o                         
  -1   4  20          5.83          4.20         0.97 o                         
   0   4  20          1.17          0.25         0.89 o                         
   1   4  20        116.95        122.60         2.50 o                         
   2   4  20        304.43        283.80         4.20 o                         
   3   4  20          1.91          1.89         1.29 o                         
   4   4  20         13.71         20.64         1.96 o                         
   5   4  20         41.85         36.68         2.78 o                         
  -5   5  20          4.40          2.56         2.02 o                         
  -4   5  20         27.79         34.58         3.04 o                         
  -3   5  20         66.99         72.13         3.36 o                         
  -2   5  20        340.93        335.39         4.59 o                         
  -1   5  20         74.72         78.12         2.23 o                         
   0   5  20        766.25        787.26         8.50 o                         
   1   5  20        200.64        194.59         3.35 o                         
   2   5  20        567.36        577.75         9.03 o                         
   3   5  20        364.66        354.16         5.67 o                         
   4   5  20        116.59        131.92         3.80 o                         
  -5   6  20          0.35         -0.57         1.91 o                         
  -4   6  20         88.99         96.90         5.44 o                         
  -3   6  20         32.20         30.85         2.29 o                         
  -2   6  20          0.64          0.81         0.98 o                         
  -1   6  20         96.65         95.40         2.48 o                         
   0   6  20          5.51          4.97         1.24 o                         
   1   6  20         19.58         17.11         1.51 o                         
   2   6  20          0.12         -1.17         1.01 o                         
   3   6  20          1.40          2.77         1.40 o                         
   4   6  20         80.44         80.70         3.63 o                         
  -4   7  20          2.19          0.09         2.18 o                         
  -3   7  20        247.10        251.58         6.42 o                         
  -2   7  20          1.00          0.49         1.09 o                         
  -1   7  20        185.89        192.00         4.00 o                         
   0   7  20          0.11         -0.48         1.14 o                         
   1   7  20        311.53        307.26         5.17 o                         
   2   7  20          0.01         -1.59         1.06 o                         
   3   7  20          0.43          0.29         1.65 o                         
   4   7  20         29.93         27.91         2.53 o                         
  -4   8  20         13.72          8.97         2.80 o                         
  -3   8  20        170.46        175.04         6.27 o                         
  -2   8  20         25.66         22.15         1.99 o                         
  -1   8  20         16.18         18.14         1.87 o                         
   0   8  20          2.00          2.88         1.44 o                         
   1   8  20         65.52         68.99         2.93 o                         
   2   8  20         12.48         15.25         1.85 o                         
   3   8  20         49.30         49.21         2.87 o                         
  -3   9  20         22.17         23.24         2.91 o                         
  -2   9  20          5.88          3.28         1.52 o                         
  -1   9  20        145.20        152.75         4.18 o                         
   0   9  20        185.56        201.87         4.83 o                         
   1   9  20        201.55        224.91         5.12 o                         
   2   9  20          9.02          9.30         1.69 o                         
   3   9  20         55.89         61.40         3.63 o                         
  -2  10  20          0.37          1.69         1.95 o                         
  -1  10  20          4.23          5.37         1.86 o                         
   0  10  20          8.75         10.10         1.81 o                         
   1  10  20         10.74         16.24         2.08 o                         
   2  10  20         89.35         81.80         3.69 o                         
  -5   0  21         24.93         14.00         4.85 o                         
  -3   0  21         82.59         98.41         5.04 o                         
  -1   0  21       3194.16       3348.76        40.92 o                         
   1   0  21          0.20          0.98         1.28 o                         
   3   0  21        276.74        254.85        14.03 o                         
   5   0  21         44.90         55.37         6.24 o                         
  -5   1  21         37.35         43.09         4.85 o                         
  -4   1  21         46.11         43.93         4.66 o                         
  -3   1  21         81.54         68.25         3.87 o                         
  -2   1  21          0.02          0.63         0.95 o                         
  -1   1  21        280.22        272.77         4.48 o                         
   0   1  21        391.82        380.03         5.14 o                         
   1   1  21          4.34          5.33         1.04 o                         
   2   1  21          0.01         -0.57         1.22 o                         
   3   1  21        135.64        131.57         3.78 o                         
   4   1  21         11.75         15.36         1.96 o                         
   5   1  21         73.22         78.97         3.75 o                         
  -5   2  21          2.78          4.21         2.72 o                         
  -4   2  21         50.99         52.65         7.27 o                         
  -3   2  21        412.22        376.86         8.53 o                         
  -2   2  21          1.75          0.39         0.99 o                         
  -1   2  21        176.80        192.43         3.45 o                         
   0   2  21         10.86          7.92         1.18 o                         
   1   2  21        101.10        100.83         2.62 o                         
   2   2  21          6.66          8.85         1.54 o                         
   3   2  21          0.79         -0.74         1.24 o                         
   4   2  21          2.47          3.33         1.57 o                         
   5   2  21          7.13          6.65         1.89 o                         
  -5   3  21          1.76          3.80         2.29 o                         
  -4   3  21         13.25         10.67         2.41 o                         
  -3   3  21         78.11         68.72         3.50 o                         
  -2   3  21        374.70        382.28         6.46 o                         
  -1   3  21         18.80         13.50         1.26 o                         
   0   3  21         78.67         80.22         2.47 o                         
   1   3  21         55.00         57.99         2.07 o                         
   2   3  21        172.55        160.56         5.59 o                         
   3   3  21         23.64         18.50         1.96 o                         
   4   3  21        291.05        290.13         6.76 o                         
   5   3  21          3.74          4.43         1.74 o                         
  -5   4  21        153.02        161.01         5.61 o                         
  -4   4  21        429.55        452.14         8.76 o                         
  -3   4  21        258.04        247.53         5.35 o                         
  -2   4  21        140.29        148.59         3.26 o                         
  -1   4  21        168.29        159.27         3.12 o                         
   0   4  21        322.13        325.86         4.26 o                         
   1   4  21         20.96         27.15         1.50 o                         
   2   4  21         60.49         57.15         2.62 o                         
   3   4  21         41.29         34.50         2.40 o                         
   4   4  21          7.11          1.51         1.45 o                         
  -5   5  21         68.48         74.12         4.42 o                         
  -4   5  21         34.31         30.82         2.96 o                         
  -3   5  21          9.46          8.20         1.75 o                         
  -2   5  21          0.26          2.12         0.98 o                         
  -1   5  21          4.53          3.23         1.00 o                         
   0   5  21         14.24          8.22         1.27 o                         
   1   5  21        348.26        358.83         4.73 o                         
   2   5  21        391.66        393.88         5.82 o                         
   3   5  21        156.49        166.96         4.00 o                         
   4   5  21         54.39         48.96         3.49 o                         
  -5   6  21          9.14          8.91         2.39 o                         
  -4   6  21         47.26         41.60         3.42 o                         
  -3   6  21        294.86        308.70         6.37 o                         
  -2   6  21         83.75         94.21         3.41 o                         
  -1   6  21        308.77        309.29         4.33 o                         
   0   6  21          8.88          6.01         1.33 o                         
   1   6  21        300.42        298.11         6.61 o                         
   2   6  21          5.03          5.26         1.33 o                         
   3   6  21        127.41        108.93         3.79 o                         
   4   6  21         22.19         18.13         2.83 o                         
  -4   7  21         94.38        118.51         5.91 o                         
  -3   7  21          3.03          5.64         1.93 o                         
  -2   7  21         31.24         36.52         2.11 o                         
  -1   7  21          6.28          8.72         1.54 o                         
   0   7  21          6.17          4.35         1.29 o                         
   1   7  21          0.95          1.19         1.21 o                         
   2   7  21         55.30         49.34         2.46 o                         
   3   7  21          0.03         -1.67         1.56 o                         
  -4   8  21        158.71        181.95         9.33 o                         
  -3   8  21          0.08          1.52         1.90 o                         
  -2   8  21        156.34        150.96         4.88 o                         
  -1   8  21         47.17         39.53         2.53 o                         
   0   8  21         57.67         55.26         2.91 o                         
   1   8  21          2.47          1.51         1.25 o                         
   2   8  21         12.82         15.70         2.04 o                         
   3   8  21         24.94         28.10         2.74 o                         
  -3   9  21         38.59         38.89         3.48 o                         
  -2   9  21         41.16         43.38         3.21 o                         
  -1   9  21         38.18         38.45         2.59 o                         
   0   9  21         18.21         18.56         2.06 o                         
   1   9  21        317.14        328.15         6.27 o                         
   2   9  21        228.16        256.24         6.25 o                         
  -2  10  21          5.70          5.43         2.28 o                         
  -1  10  21         28.35         25.15         2.58 o                         
   0  10  21         22.34         21.89         2.25 o                         
   1  10  21        185.21        197.79         5.16 o                         
  -4   0  22          0.59          0.00         3.50 o                         
  -2   0  22        130.01        125.15         4.34 o                         
   0   0  22        915.28        923.64        15.50 o                         
   2   0  22         29.36         25.62         2.88 o                         
   4   0  22         32.55         42.26         5.01 o                         
  -5   1  22          2.18          3.88         2.76 o                         
  -4   1  22         77.45         76.70         6.33 o                         
  -3   1  22        111.06        105.82         7.74 o                         
  -2   1  22        478.96        484.90         6.34 o                         
  -1   1  22          0.13         -0.24         1.02 o                         
   0   1  22         34.66         36.25         1.88 o                         
   1   1  22        213.80        219.70         3.69 o                         
   2   1  22        144.83        145.80         3.89 o                         
   3   1  22          0.14         -0.98         1.36 o                         
   4   1  22         11.59         14.85         2.03 o                         
   5   1  22         10.05         13.93         2.16 o                         
  -5   2  22          1.27          1.40         2.96 o                         
  -4   2  22         68.96         64.31         6.46 o                         
  -3   2  22         73.75         76.29         4.42 o                         
  -2   2  22        140.56        139.92         3.62 o                         
  -1   2  22         58.42         56.19         2.33 o                         
   0   2  22         74.28         69.74         2.46 o                         
   1   2  22         12.08         10.84         1.32 o                         
   2   2  22         28.62         33.28         2.41 o                         
   3   2  22         88.25         83.09         3.39 o                         
   4   2  22          2.11          2.58         1.57 o                         
  -5   3  22         99.54         93.36         7.35 o                         
  -4   3  22         28.21         19.96         4.20 o                         
  -3   3  22         44.43         39.27         3.30 o                         
  -2   3  22        153.24        144.85         3.76 o                         
  -1   3  22        159.31        155.20         3.31 o                         
   0   3  22          0.98         -0.33         0.97 o                         
   1   3  22         46.52         44.08         2.17 o                         
   2   3  22          3.81          3.69         1.43 o                         
   3   3  22         22.67         20.05         2.09 o                         
   4   3  22         93.66        102.64         3.56 o                         
  -5   4  22         18.08         16.75         3.12 o                         
  -4   4  22          8.55         12.96         2.33 o                         
  -3   4  22         78.79         75.87         3.39 o                         
  -2   4  22         13.47         15.86         1.57 o                         
  -1   4  22          4.66          2.69         1.02 o                         
   0   4  22        392.72        384.50         4.90 o                         
   1   4  22        375.92        385.82         4.62 o                         
   2   4  22        212.88        222.64         4.79 o                         
   3   4  22        129.11        143.17         3.77 o                         
   4   4  22         21.46         22.95         2.10 o                         
  -5   5  22         21.98         27.02         4.07 o                         
  -4   5  22         62.53         60.07         3.89 o                         
  -3   5  22         69.61         74.71         3.60 o                         
  -2   5  22         38.47         44.26         2.10 o                         
  -1   5  22         25.95         29.72         1.68 o                         
   0   5  22        326.40        336.60         4.86 o                         
   1   5  22         34.94         30.65         1.78 o                         
   2   5  22         15.61         11.70         1.61 o                         
   3   5  22        126.71        118.72         3.88 o                         
   4   5  22         17.44         13.17         1.86 o                         
  -4   6  22        172.15        177.18         5.84 o                         
  -3   6  22          3.43          3.35         1.66 o                         
  -2   6  22        355.69        345.93         5.32 o                         
  -1   6  22         78.02         78.77         2.70 o                         
   0   6  22        245.61        259.68         6.74 o                         
   1   6  22         38.04         36.43         2.07 o                         
   2   6  22         53.12         51.11         2.58 o                         
   3   6  22          7.80          7.71         1.77 o                         
   4   6  22         39.36         43.87         3.00 o                         
  -4   7  22          3.12          2.49         2.36 o                         
  -3   7  22        288.89        286.20         7.12 o                         
  -2   7  22         99.56        104.34         3.84 o                         
  -1   7  22         60.58         70.51         3.17 o                         
   0   7  22         42.06         39.81         2.30 o                         
   1   7  22        195.74        196.67         4.00 o                         
   2   7  22         70.09         74.47         3.26 o                         
   3   7  22          5.82          7.08         1.98 o                         
  -3   8  22          0.02         -0.89         1.89 o                         
  -2   8  22         12.46          7.42         1.64 o                         
  -1   8  22          0.81          1.72         1.38 o                         
   0   8  22         13.79         10.61         1.77 o                         
   1   8  22         16.35         20.07         1.87 o                         
   2   8  22         40.07         38.32         2.71 o                         
  -2   9  22         31.00         41.51         4.31 o                         
  -1   9  22         54.33         57.11         3.02 o                         
   0   9  22        119.34        111.58         5.10 o                         
   1   9  22         25.32         22.33         2.31 o                         
   2   9  22         10.79         15.14         2.57 o                         
  -1  10  22         64.43         70.32         3.83 o                         
   0  10  22         34.60         35.77         2.75 o                         
  -5   0  23         31.22         21.80         5.65 o                         
  -3   0  23        311.54        305.51        13.73 o                         
  -1   0  23        125.71        107.32         4.24 o                         
   1   0  23          2.36         -0.65         1.39 o                         
   3   0  23          7.93          4.63         2.28 o                         
  -5   1  23          0.06          3.63         2.86 o                         
  -4   1  23         22.95         15.89         3.33 o                         
  -3   1  23          7.46          6.50         2.10 o                         
  -2   1  23         17.90         14.96         1.46 o                         
  -1   1  23        131.37        123.75         3.20 o                         
   0   1  23         16.37         20.09         1.78 o                         
   1   1  23          3.12          6.00         1.18 o                         
   2   1  23        311.11        283.93         5.42 o                         
   3   1  23        179.62        189.71         4.63 o                         
   4   1  23          7.85          7.97         1.84 o                         
  -5   2  23         46.37         45.84         5.04 o                         
  -4   2  23         21.70         27.48         4.09 o                         
  -3   2  23        187.32        187.25         6.14 o                         
  -2   2  23        260.69        270.57         5.15 o                         
  -1   2  23        329.32        308.27         5.04 o                         
   0   2  23        213.27        207.38         5.05 o                         
   1   2  23          1.02          2.98         1.07 o                         
   2   2  23        188.51        192.51         4.53 o                         
   3   2  23         19.82         19.32         2.05 o                         
   4   2  23          4.79          3.95         1.93 o                         
  -5   3  23          1.17          2.35         2.42 o                         
  -4   3  23         34.40         23.64         3.26 o                         
  -3   3  23         12.25          8.70         2.37 o                         
  -2   3  23          2.73          2.03         1.24 o                         
  -1   3  23          2.67          4.34         1.30 o                         
   0   3  23          2.61          2.46         1.08 o                         
   1   3  23         21.55         19.39         1.55 o                         
   2   3  23        101.75        112.05         3.64 o                         
   3   3  23        141.06        142.07         4.81 o                         
   4   3  23        280.22        295.80         7.38 o                         
  -5   4  23        163.97        191.95         7.30 o                         
  -4   4  23        165.89        185.16        12.50 o                         
  -3   4  23        192.23        198.00         5.67 o                         
  -2   4  23         56.69         57.80         2.39 o                         
  -1   4  23        213.39        205.30         3.69 o                         
   0   4  23         76.72         72.31         2.58 o                         
   1   4  23         29.74         28.08         1.66 o                         
   2   4  23        242.52        249.18         5.17 o                         
   3   4  23        128.59        131.52         4.13 o                         
   4   4  23         26.96         27.30         2.29 o                         
  -4   5  23         14.09         14.43         2.58 o                         
  -3   5  23         33.09         39.79         2.84 o                         
  -2   5  23         15.13         12.38         1.47 o                         
  -1   5  23         47.69         43.50         2.24 o                         
   0   5  23        153.59        146.95         3.30 o                         
   1   5  23        198.92        202.99         3.69 o                         
   2   5  23         19.73         12.32         1.93 o                         
   3   5  23          0.74          0.59         1.46 o                         
   4   5  23          3.63          1.01         1.54 o                         
  -4   6  23          2.25          2.22         1.98 o                         
  -3   6  23        141.01        113.22         4.29 o                         
  -2   6  23        135.63        134.96         4.25 o                         
  -1   6  23          0.35          1.03         1.08 o                         
   0   6  23          4.11          3.37         1.29 o                         
   1   6  23         50.91         52.61         2.46 o                         
   2   6  23          7.41          4.59         1.52 o                         
   3   6  23         15.38         17.86         2.17 o                         
  -3   7  23         15.87         17.33         2.65 o                         
  -2   7  23         67.34         63.35         3.30 o                         
  -1   7  23         25.08         17.56         1.90 o                         
   0   7  23         41.61         33.49         2.24 o                         
   1   7  23         35.73         40.64         2.29 o                         
   2   7  23        161.39        162.66         4.72 o                         
   3   7  23         20.17         20.43         2.51 o                         
  -3   8  23          4.40          0.73         3.25 o                         
  -2   8  23        150.87        154.03         5.55 o                         
  -1   8  23         72.63         69.77         3.31 o                         
   0   8  23         56.70         65.34         3.21 o                         
   1   8  23         18.39         19.10         1.98 o                         
   2   8  23          6.14          5.31         1.78 o                         
  -2   9  23          0.41          2.04         2.04 o                         
  -1   9  23         52.70         47.83         2.89 o                         
   0   9  23        123.35        154.07         4.52 o                         
   1   9  23         95.32        111.54         4.11 o                         
  -4   0  24         98.41        114.41         9.69 o                         
  -2   0  24         19.34         23.17         2.43 o                         
   0   0  24          3.44          4.19         1.68 o                         
   2   0  24         38.46         37.71         3.57 o                         
   4   0  24          2.85          1.36         2.24 o                         
  -5   1  24         53.45         56.77         5.70 o                         
  -4   1  24        140.05        154.08         9.69 o                         
  -3   1  24          0.04         -1.32         1.91 o                         
  -2   1  24         95.52         90.69         3.20 o                         
  -1   1  24         44.12         40.29         3.80 o                         
   0   1  24          0.52          0.94         1.22 o                         
   1   1  24         62.03         75.81         3.54 o                         
   2   1  24          2.84          2.22         1.48 o                         
   3   1  24          4.62          4.82         1.65 o                         
   4   1  24         44.75         39.41         2.82 o                         
  -5   2  24         33.79         34.14         4.75 o                         
  -4   2  24         19.37         22.38         3.98 o                         
  -3   2  24         11.49         12.49         2.37 o                         
  -2   2  24         33.94         27.63         2.03 o                         
  -1   2  24        597.65        624.63         7.33 o                         
   0   2  24         69.89         73.11         2.65 o                         
   1   2  24        250.68        268.07         4.34 o                         
   2   2  24         43.08         42.28         2.66 o                         
   3   2  24         96.39         99.52         3.84 o                         
   4   2  24         26.09         37.82         2.81 o                         
  -4   3  24         32.32         32.04         3.78 o                         
  -3   3  24         21.32         24.97         3.44 o                         
  -2   3  24          5.71          5.00         1.42 o                         
  -1   3  24         19.75         23.40         1.99 o                         
   0   3  24          4.50          2.11         1.18 o                         
   1   3  24         40.86         34.73         2.01 o                         
   2   3  24          2.37          0.65         1.50 o                         
   3   3  24          4.99          3.68         1.68 o                         
   4   3  24          0.12          2.42         1.99 o                         
  -4   4  24          5.11          3.59         2.77 o                         
  -3   4  24         14.32         13.42         3.17 o                         
  -2   4  24         24.54         23.52         1.86 o                         
  -1   4  24         75.80         82.29         3.09 o                         
   0   4  24        138.59        138.43         3.48 o                         
   1   4  24        313.63        317.27         5.15 o                         
   2   4  24         14.48         14.68         1.92 o                         
   3   4  24         26.59         21.52         2.23 o                         
   4   4  24         69.73         79.99         3.48 o                         
  -4   5  24         18.39         15.62         4.25 o                         
  -3   5  24          8.78          7.81         2.22 o                         
  -2   5  24          0.71          1.51         1.20 o                         
  -1   5  24          2.88          5.86         1.37 o                         
   0   5  24          4.02          4.95         1.24 o                         
   1   5  24        119.41        115.43         3.15 o                         
   2   5  24          2.70          2.63         1.50 o                         
   3   5  24          6.34          8.28         1.85 o                         
  -4   6  24          6.69          6.62         2.44 o                         
  -3   6  24         40.38         37.73         2.92 o                         
  -2   6  24         52.02         54.61         3.71 o                         
  -1   6  24         24.06         23.26         1.77 o                         
   0   6  24         67.75         70.78         2.94 o                         
   1   6  24         20.07         23.94         1.89 o                         
   2   6  24        165.20        172.40         5.10 o                         
   3   6  24         62.32         56.26         3.22 o                         
  -3   7  24        105.66        121.33         5.06 o                         
  -2   7  24        135.92        152.19         7.71 o                         
  -1   7  24          0.26         -0.73         1.26 o                         
   0   7  24         46.91         41.34         2.53 o                         
   1   7  24         10.13          8.54         1.55 o                         
   2   7  24          0.01          1.45         1.74 o                         
  -2   8  24        112.97        113.17         5.83 o                         
  -1   8  24        199.12        203.16         4.91 o                         
   0   8  24         54.37         55.63         3.14 o                         
   1   8  24        257.10        268.28         5.68 o                         
  -1   9  24         19.42         21.02         2.26 o                         
   0   9  24          4.61          2.99         1.62 o                         
  -3   0  25        466.11        528.11        19.65 o                         
  -1   0  25        140.45        132.07         4.90 o                         
   1   0  25         25.85         23.09         2.47 o                         
   3   0  25        122.41        129.16         5.94 o                         
  -4   1  25         14.82          7.87         3.14 o                         
  -3   1  25        105.89        106.00         6.47 o                         
  -2   1  25        180.93        160.21         4.09 o                         
  -1   1  25          3.00          5.67         1.32 o                         
   0   1  25        402.62        428.61         5.65 o                         
   1   1  25         63.63         67.80         2.83 o                         
   2   1  25         44.12         53.41         2.91 o                         
   3   1  25         68.22         71.49         3.45 o                         
   4   1  25         19.95         12.21         2.12 o                         
  -4   2  25         28.45         28.05         5.79 o                         
  -3   2  25         14.18         13.44         2.57 o                         
  -2   2  25         45.48         45.03         2.62 o                         
  -1   2  25         10.51         12.20         1.61 o                         
   0   2  25         18.57         16.47         1.63 o                         
   1   2  25         53.36         50.10         2.49 o                         
   2   2  25         33.38         34.58         2.54 o                         
   3   2  25         36.64         28.86         2.45 o                         
   4   2  25          5.21          3.10         1.82 o                         
  -4   3  25         29.86         19.96         3.14 o                         
  -3   3  25          0.17         -1.14         1.85 o                         
  -2   3  25        366.73        373.10         6.50 o                         
  -1   3  25          3.12          0.20         1.28 o                         
   0   3  25        102.28         92.06         3.02 o                         
   1   3  25        136.61        139.94         3.61 o                         
   2   3  25         55.65         60.21         3.07 o                         
   3   3  25          2.24          0.95         1.81 o                         
  -4   4  25         40.65         32.77         3.77 o                         
  -3   4  25         73.06         68.68         4.04 o                         
  -2   4  25         27.32         28.97         2.14 o                         
  -1   4  25        105.22        104.46         3.45 o                         
   0   4  25         17.95         20.39         1.92 o                         
   1   4  25          1.90          1.59         1.25 o                         
   2   4  25         16.05         12.01         2.01 o                         
   3   4  25          4.17          3.14         1.68 o                         
  -4   5  25          6.93          1.93         2.54 o                         
  -3   5  25        141.44        131.82         5.80 o                         
  -2   5  25         10.03          7.05         1.66 o                         
  -1   5  25         43.04         36.75         2.33 o                         
   0   5  25         89.38        100.66         3.03 o                         
   1   5  25          0.08          1.83         1.32 o                         
   2   5  25          0.14         -0.58         1.65 o                         
   3   5  25          0.15         -0.14         1.62 o                         
  -3   6  25         97.91        126.83         5.26 o                         
  -2   6  25         46.85         45.77         4.03 o                         
  -1   6  25         18.93         16.82         1.94 o                         
   0   6  25         26.83         28.42         2.12 o                         
   1   6  25          0.55          0.31         1.24 o                         
   2   6  25          0.00         -1.18         1.62 o                         
  -3   7  25          2.72          3.88         2.14 o                         
  -2   7  25         13.71         19.22         4.17 o                         
  -1   7  25         20.73         20.62         2.11 o                         
   0   7  25         55.88         53.03         2.94 o                         
   1   7  25          2.42         -1.12         1.28 o                         
   2   7  25         96.15        106.75         4.77 o                         
  -2   8  25          0.68          1.88         3.05 o                         
  -1   8  25         23.90         22.44         2.22 o                         
   0   8  25         34.28         40.54         2.76 o                         
   1   8  25         57.52         62.60         4.34 o                         
  -4   0  26        199.19        205.64        12.65 o                         
  -2   0  26        172.81        156.98         6.58 o                         
   0   0  26        112.76        125.00         4.55 o                         
   2   0  26        334.63        347.52        16.31 o                         
  -4   1  26         73.28         84.53         6.66 o                         
  -3   1  26          1.41         -1.39         2.56 o                         
  -2   1  26         45.54         44.02         2.63 o                         
  -1   1  26        612.62        657.29         9.43 o                         
   0   1  26          1.22          6.47         1.29 o                         
   1   1  26          7.23          6.00         1.63 o                         
   2   1  26         10.36         10.61         1.93 o                         
   3   1  26          0.34         -0.75         1.50 o                         
  -4   2  26         19.76         14.81         3.41 o                         
  -3   2  26         20.81         18.30         2.85 o                         
  -2   2  26         81.14         88.11         3.64 o                         
  -1   2  26         82.54         89.38         3.28 o                         
   0   2  26          1.77          2.86         1.17 o                         
   1   2  26        229.87        244.56         6.74 o                         
   2   2  26          5.88          3.73         1.64 o                         
   3   2  26         50.39         59.72         5.30 o                         
  -4   3  26          6.26          5.64         2.69 o                         
  -3   3  26         15.69         17.34         2.93 o                         
  -2   3  26         10.89          8.54         2.00 o                         
  -1   3  26         54.00         56.17         3.57 o                         
   0   3  26          0.04          0.81         1.37 o                         
   1   3  26         21.56         20.49         1.90 o                         
   2   3  26         18.57         22.93         2.32 o                         
   3   3  26         35.97         35.75         2.74 o                         
  -4   4  26          8.94         11.39         3.00 o                         
  -3   4  26          8.06          3.54         2.05 o                         
  -2   4  26        116.03        118.19         4.10 o                         
  -1   4  26         86.32         86.84         4.23 o                         
   0   4  26        172.51        168.37         4.28 o                         
   1   4  26        140.30        140.66         3.80 o                         
   2   4  26         20.34         20.96         2.22 o                         
   3   4  26          1.03          3.41         1.81 o                         
  -3   5  26          2.09          2.21         2.04 o                         
  -2   5  26          0.51         -2.20         1.82 o                         
  -1   5  26          0.66          3.74         1.44 o                         
   0   5  26          8.30          6.97         1.49 o                         
   1   5  26         85.51         87.40         3.66 o                         
   2   5  26         26.47         22.65         2.45 o                         
  -3   6  26          7.38          9.74         2.40 o                         
  -2   6  26        138.51        142.01         6.16 o                         
  -1   6  26          1.49          3.59         1.60 o                         
   0   6  26         13.58         21.93         1.94 o                         
   1   6  26         89.13         98.34         3.33 o                         
   2   6  26         37.94         38.03         3.12 o                         
  -2   7  26          1.24          3.16         3.10 o                         
  -1   7  26         50.23         39.91         3.19 o                         
   0   7  26          3.91          2.19         1.53 o                         
   1   7  26         16.50         15.46         1.81 o                         
  -3   0  27          1.30         -3.23         3.77 o                         
  -1   0  27        210.44        206.50         6.40 o                         
   1   0  27         58.43         74.36         7.92 o                         
   3   0  27         71.78         44.32         4.28 o                         
  -4   1  27        131.08        147.32        19.50 o                         
  -3   1  27         84.60        103.93         7.23 o                         
  -2   1  27         56.82         52.23         4.02 o                         
  -1   1  27         41.24         41.79         2.27 o                         
   0   1  27        146.20        159.66         3.61 o                         
   1   1  27          3.05          5.92         1.79 o                         
   2   1  27         12.22         14.39         2.04 o                         
   3   1  27         56.16         50.49         3.19 o                         
  -4   2  27        107.05         99.67         7.14 o                         
  -3   2  27          0.66          1.54         2.16 o                         
  -2   2  27        303.91        315.06        10.57 o                         
  -1   2  27          5.88          6.17         1.53 o                         
   0   2  27          0.09         -0.25         1.19 o                         
   1   2  27         11.71         12.41         1.90 o                         
   2   2  27         40.26         47.70         2.98 o                         
   3   2  27          1.83          3.07         1.80 o                         
  -3   3  27         14.02          8.96         2.61 o                         
  -2   3  27        106.15        119.32         4.76 o                         
  -1   3  27         24.80         21.50         2.07 o                         
   0   3  27        236.89        239.80         7.06 o                         
   1   3  27         14.58         10.41         1.86 o                         
   2   3  27         13.06         15.21         2.04 o                         
   3   3  27          4.50          5.07         1.91 o                         
  -3   4  27         30.87         24.73         2.98 o                         
  -2   4  27         24.82         17.37         2.33 o                         
  -1   4  27          1.15         -0.12         1.34 o                         
   0   4  27         23.33         18.08         1.98 o                         
   1   4  27         17.26         21.01         2.50 o                         
   2   4  27         71.60         73.07         3.51 o                         
  -3   5  27        206.84        234.33         6.79 o                         
  -2   5  27          0.65          0.54         2.07 o                         
  -1   5  27         90.06         93.54         3.60 o                         
   0   5  27         36.85         45.20         3.89 o                         
   1   5  27         29.89         32.10         2.81 o                         
   2   5  27         17.99         15.89         2.36 o                         
  -2   6  27          1.42          3.29         2.38 o                         
  -1   6  27         41.76         48.78         3.06 o                         
   0   6  27          9.23          3.77         1.81 o                         
   1   6  27          3.20          0.84         1.74 o                         
  -1   7  27          0.21          0.66         1.80 o                         
   0   7  27         26.63         27.77         2.45 o                         
  -2   0  28         48.57         44.96         7.00 o                         
   0   0  28        151.41        151.50         5.83 o                         
   2   0  28         68.06         65.56         4.76 o                         
  -3   1  28          2.60          1.48         2.86 o                         
  -2   1  28         19.22         17.55         2.81 o                         
  -1   1  28          2.05          0.22         1.34 o                         
   0   1  28        135.18        141.76         3.58 o                         
   1   1  28        151.15        171.67         4.69 o                         
   2   1  28          4.33          7.83         1.90 o                         
  -3   2  28        105.45        137.73        10.89 o                         
  -2   2  28         19.24         23.58         3.97 o                         
  -1   2  28        460.86        512.64         7.67 o                         
   0   2  28         14.58          7.97         1.49 o                         
   1   2  28         23.81         25.84         2.38 o                         
   2   2  28         37.31         42.98         2.93 o                         
  -3   3  28          0.01          0.05         2.20 o                         
  -2   3  28         33.77         20.64         3.03 o                         
  -1   3  28          0.73          0.23         1.63 o                         
   0   3  28         46.50         50.86         2.66 o                         
   1   3  28        145.17        146.79         4.37 o                         
   2   3  28         42.17         39.23         2.87 o                         
  -3   4  28          8.67          9.96         2.42 o                         
  -2   4  28         70.77         72.39         4.26 o                         
  -1   4  28          5.41          2.58         1.55 o                         
   0   4  28         69.32         79.51         3.30 o                         
   1   4  28         67.18         69.26         3.82 o                         
   2   4  28         19.00         18.53         2.66 o                         
  -2   5  28         35.16         36.51         4.29 o                         
  -1   5  28          3.04          3.27         2.29 o                         
   0   5  28         61.99         61.73         3.16 o                         
   1   5  28        116.00        118.08         5.20 o                         
  -1   6  28          1.26          3.93         1.70 o                         
   0   6  28          2.94          3.92         1.78 o                         
  -3   0  29         73.67         65.41         8.61 o                         
  -1   0  29          6.95          4.11         1.82 o                         
   1   0  29         46.11         53.75         4.42 o                         
  -3   1  29         97.63         86.12         8.21 o                         
  -2   1  29         54.08         65.36         5.90 o                         
  -1   1  29         59.46         60.48         3.07 o                         
   0   1  29          0.93          0.28         1.29 o                         
   1   1  29         14.21         16.79         2.16 o                         
   2   1  29         21.83         20.34         2.44 o                         
  -3   2  29         40.79         33.45         4.66 o                         
  -2   2  29          0.62         -0.26         1.83 o                         
  -1   2  29         12.92         15.86         1.93 o                         
   0   2  29         73.44         85.56         3.34 o                         
   1   2  29          0.11          3.00         1.65 o                         
   2   2  29         84.48         68.52         4.54 o                         
  -2   3  29         96.13         81.05         4.52 o                         
  -1   3  29         53.07         46.89         2.77 o                         
   0   3  29         90.85         84.95         3.38 o                         
   1   3  29          0.39          7.35         2.02 o                         
  -2   4  29         46.80         42.10         4.31 o                         
  -1   4  29          0.22          2.37         1.49 o                         
   0   4  29          0.47         -2.12         1.43 o                         
   1   4  29         10.61          9.37         2.27 o                         
  -1   5  29         16.83         13.26         1.96 o                         
   0   5  29          0.99          0.58         1.55 o                         
  -2   0  30         11.69         -1.08         3.77 o                         
   0   0  30        143.93        143.52         5.26 o                         
  -2   1  30         60.22         66.25         6.09 o                         
  -1   1  30        144.91        139.55         4.67 o                         
   0   1  30         38.40         43.86         2.45 o                         
   1   1  30          0.40         -2.25         1.50 o                         
  -2   2  30         50.51         54.73         3.82 o                         
  -1   2  30          9.57         11.94         1.90 o                         
   0   2  30         10.12          8.49         1.75 o                         
   1   2  30          4.33          5.21         1.89 o                         
  -1   3  30        122.07        149.15         5.07 o                         
   0   3  30         47.52         57.52         3.24 o                         
  -1   0  31          1.26         -0.43         2.16 o                         
                                                                                
